# Supplementary material for: Synthesis of large single-transcript pathways from oligonucleotide pools: Design of STARBURST, an autobioluminescent reporter
Source: Proc Natl Acad Sci U S A. 2025 Jul 29;122(31):e2508109122. doi: 10.1073/pnas.2508109122 (PMC12337302; doi:10.1073/pnas.2508109122)
Supplement: Supplementary file 2 — Dataset S01 (XLSX) [file pnas.2508109122.sd01.xlsx]

## Sheet: 53_trxn_factors
accession	pop_id	frag_id	primer index	oligo	left_oh	right_oh	frag_length	assembled_seq
Manes.01G238400.1.p	Manes.01G238400.1.p	Manes.01G238400.1.p_1	3_A01_set131	AATCGCGGCGGAGGTTAACGTCTCAAATGTCGAGGAGAGTAGGTTATAGATTTCACCCAACTGAAGAGGAACTCGTCGATTACTTTCTAAAGCATAAGATGAATGGACATGATTCTCTTGTTGATGAAGATATCCGGTTTATTGATCTCTGCAAGTTCGACCCGTGGGACTTGCCGCGATACGCTGCGGAGGTGTCAAATAGAGACGTGTGTATGGTGTGCGCCT	AATG	AAAT	225	AATCGCGGCGGAGGTTAACGTCTCAAATGTCGAGGAGAGTAGGTTATAGATTTCACCCAACTGAAGAGGAACTCGTCGATTACTTTCTAAAGCATAAGATGAATGGACATGATTCTCTTGTTGATGAAGATATCCGGTTTATTGATCTCTGCAAGTTCGACCCGTGGGACTTGCCGCGATACGCTGCGGAGGTGTCAAATGATCAAGTGTGGTATTTCTTTTGTAGAAGAGAGGTTAAGTATAAAAACGCCACCAGACAACGTTTCAACAGATCAACACAGAGTGGTCATTGGAAGCCAACGGGTAATGAACGTTCAATAATGTCGAGAAGCACAAACACTGAGATCGGTACAAAGAGGACTTTGGTTTTTTATAAGCGTGGCACTCCTAAAGAGGTCC…
Manes.01G238400.1.p	Manes.01G238400.1.p	Manes.01G238400.1.p_2	3_A01_set131	AATCGCGGCGGAGGTTAACGTCTCAAAATGATCAAGTGTGGTATTTCTTTTGTAGAAGAGAGGTTAAGTATAAAAACGCCACCAGACAACGTTTCAACAGATCAACACAGAGTGGTCATTGGAAGCCAACGGGTAATGAACGTTCAATAATGTCGAGAAGCACAAACACTGAGATCGGTACAAAGAGGACTTTGGTTTTTTATAAGAGAGACGTGTGTATGGTGTGCGCCT	AAAT	TAAG	231	AATCGCGGCGGAGGTTAACGTCTCAAATGTCGAGGAGAGTAGGTTATAGATTTCACCCAACTGAAGAGGAACTCGTCGATTACTTTCTAAAGCATAAGATGAATGGACATGATTCTCTTGTTGATGAAGATATCCGGTTTATTGATCTCTGCAAGTTCGACCCGTGGGACTTGCCGCGATACGCTGCGGAGGTGTCAAATGATCAAGTGTGGTATTTCTTTTGTAGAAGAGAGGTTAAGTATAAAAACGCCACCAGACAACGTTTCAACAGATCAACACAGAGTGGTCATTGGAAGCCAACGGGTAATGAACGTTCAATAATGTCGAGAAGCACAAACACTGAGATCGGTACAAAGAGGACTTTGGTTTTTTATAAGCGTGGCACTCCTAAAGAGGTCC…
Manes.01G238400.1.p	Manes.01G238400.1.p	Manes.01G238400.1.p_3	3_A01_set131	AATCGCGGCGGAGGTTAACGTCTCATAAGCGTGGCACTCCTAAAGAGGTCCGAACCAACTGGGTGATCCACGAGTACCAGCCCAAAACTCTCCTTCCTCACCAGACAGATTTTGTTCTCTGTAAATTGAAGGAAAAAAGACTTGACAAGGCTCGTATTTCTGCTTGCGATGAAGGTCAATCTAGTCGTTCAGGAGAGACGTGTGTATGGTGTGCGCCT	TAAG	CAGG	218	AATCGCGGCGGAGGTTAACGTCTCAAATGTCGAGGAGAGTAGGTTATAGATTTCACCCAACTGAAGAGGAACTCGTCGATTACTTTCTAAAGCATAAGATGAATGGACATGATTCTCTTGTTGATGAAGATATCCGGTTTATTGATCTCTGCAAGTTCGACCCGTGGGACTTGCCGCGATACGCTGCGGAGGTGTCAAATGATCAAGTGTGGTATTTCTTTTGTAGAAGAGAGGTTAAGTATAAAAACGCCACCAGACAACGTTTCAACAGATCAACACAGAGTGGTCATTGGAAGCCAACGGGTAATGAACGTTCAATAATGTCGAGAAGCACAAACACTGAGATCGGTACAAAGAGGACTTTGGTTTTTTATAAGCGTGGCACTCCTAAAGAGGTCC…
Manes.01G238400.1.p	Manes.01G238400.1.p	Manes.01G238400.1.p_4	3_A01_set131	AATCGCGGCGGAGGTTAACGTCTCACAGGGCCTTCTGATAATCGGCCCATAGAGATACCAATCTCAGAGGTCGATTCGGTGCAGCTTCTGGAGTCTTTACTTGCCAGTACTTGTGGTGGGCCAAATTTCAACCCTGTCTCCCTGATGCAACCGCAAATGCACATAGATCAAGGCATCTCGATTGAGGATCTAATATCCACAGATGACTAGAGACGTGTGTATGGTGTGCGCCT	CAGG	GACT	233	AATCGCGGCGGAGGTTAACGTCTCAAATGTCGAGGAGAGTAGGTTATAGATTTCACCCAACTGAAGAGGAACTCGTCGATTACTTTCTAAAGCATAAGATGAATGGACATGATTCTCTTGTTGATGAAGATATCCGGTTTATTGATCTCTGCAAGTTCGACCCGTGGGACTTGCCGCGATACGCTGCGGAGGTGTCAAATGATCAAGTGTGGTATTTCTTTTGTAGAAGAGAGGTTAAGTATAAAAACGCCACCAGACAACGTTTCAACAGATCAACACAGAGTGGTCATTGGAAGCCAACGGGTAATGAACGTTCAATAATGTCGAGAAGCACAAACACTGAGATCGGTACAAAGAGGACTTTGGTTTTTTATAAGCGTGGCACTCCTAAAGAGGTCC…
Manes.01G238400.1.p	Manes.01G238400.1.p	Manes.01G238400.1.p_5	3_A01_set131	AATCGCGGCGGAGGTTAACGTCTCAGACTACGGCAATGACTCTGATAGGTTGTGGGAGATGGAGGAAGATCCGAATGAGATGGCGTACTCATTCATTGTAGTGCCTGATGAACACAGTGGTGAAGAGTACCTGTATCCTATTTCTGGGAACCCATATGGCTATAATAGTGAAGAAGGTGCTCGCATTAACCGCAATCATAGAGACGTGTGTATGGTGTGCGCCT	GACT	TCAT	224	AATCGCGGCGGAGGTTAACGTCTCAAATGTCGAGGAGAGTAGGTTATAGATTTCACCCAACTGAAGAGGAACTCGTCGATTACTTTCTAAAGCATAAGATGAATGGACATGATTCTCTTGTTGATGAAGATATCCGGTTTATTGATCTCTGCAAGTTCGACCCGTGGGACTTGCCGCGATACGCTGCGGAGGTGTCAAATGATCAAGTGTGGTATTTCTTTTGTAGAAGAGAGGTTAAGTATAAAAACGCCACCAGACAACGTTTCAACAGATCAACACAGAGTGGTCATTGGAAGCCAACGGGTAATGAACGTTCAATAATGTCGAGAAGCACAAACACTGAGATCGGTACAAAGAGGACTTTGGTTTTTTATAAGCGTGGCACTCCTAAAGAGGTCC…
Manes.01G238400.1.p	Manes.01G238400.1.p	Manes.01G238400.1.p_6	3_A01_set131	AATCGCGGCGGAGGTTAACGTCTCATCATTCCAGCTCACCCAATTCCATGAATGGAGTTTACCTTGATGAAATCAGAGACATGGATTTCTATGAAACGCCTTTACAATCTGGAGCTTCCAACTTGAACAACGGGCATTACCGGCAGATGCAACGAGTTCAAGCGATTACCGAAACCTTGCCGCCTTCAACATTTGACCAGAGTGGAAGAGACGTGTGTATGGTGTGCGCCT	TCAT	TGGA	231	AATCGCGGCGGAGGTTAACGTCTCAAATGTCGAGGAGAGTAGGTTATAGATTTCACCCAACTGAAGAGGAACTCGTCGATTACTTTCTAAAGCATAAGATGAATGGACATGATTCTCTTGTTGATGAAGATATCCGGTTTATTGATCTCTGCAAGTTCGACCCGTGGGACTTGCCGCGATACGCTGCGGAGGTGTCAAATGATCAAGTGTGGTATTTCTTTTGTAGAAGAGAGGTTAAGTATAAAAACGCCACCAGACAACGTTTCAACAGATCAACACAGAGTGGTCATTGGAAGCCAACGGGTAATGAACGTTCAATAATGTCGAGAAGCACAAACACTGAGATCGGTACAAAGAGGACTTTGGTTTTTTATAAGCGTGGCACTCCTAAAGAGGTCC…
Manes.01G238400.1.p	Manes.01G238400.1.p	Manes.01G238400.1.p_7	3_A01_set131	AATCGCGGCGGAGGTTAACGTCTCATGGAAGTGAAAAGACTGGTGTTTTGCAGATGAATATTTCCTCTTCCTCAGCAGACTCGGATATAGATAGCTTTGAAGATATATCTGTTAGAGTTGTCAGCAAAAAACTTCCTGTCCATACGAGGACCAGGAAACAACTTCAACCAAGCTGTGGAAACATCAAAGCAGAGAGAGACGTGTGTATGGTGTGCGCCT	TGGA	AGAG	219	AATCGCGGCGGAGGTTAACGTCTCAAATGTCGAGGAGAGTAGGTTATAGATTTCACCCAACTGAAGAGGAACTCGTCGATTACTTTCTAAAGCATAAGATGAATGGACATGATTCTCTTGTTGATGAAGATATCCGGTTTATTGATCTCTGCAAGTTCGACCCGTGGGACTTGCCGCGATACGCTGCGGAGGTGTCAAATGATCAAGTGTGGTATTTCTTTTGTAGAAGAGAGGTTAAGTATAAAAACGCCACCAGACAACGTTTCAACAGATCAACACAGAGTGGTCATTGGAAGCCAACGGGTAATGAACGTTCAATAATGTCGAGAAGCACAAACACTGAGATCGGTACAAAGAGGACTTTGGTTTTTTATAAGCGTGGCACTCCTAAAGAGGTCC…
Manes.01G238400.1.p	Manes.01G238400.1.p	Manes.01G238400.1.p_8	3_A01_set131	AATCGCGGCGGAGGTTAACGTCTCAAGAGAAGGGAGTGACCCCAAAAGGATCTCTCATTCAGGGAAAATTGTCTGGGGCATCGGAACATAAGGTGAAAGAATCTAGGAAGCACGTTGCTGGTCGTGTTCAGCCTCAGGAGAACCATAAGGGAAGCATCACTGTGAAAACTGAGCAAGACCAGAAAACGGATTTTGCCAAGACAAAGAGACGTGTGTATGGTGTGCGCCT	AGAG	ACAA	229	AATCGCGGCGGAGGTTAACGTCTCAAATGTCGAGGAGAGTAGGTTATAGATTTCACCCAACTGAAGAGGAACTCGTCGATTACTTTCTAAAGCATAAGATGAATGGACATGATTCTCTTGTTGATGAAGATATCCGGTTTATTGATCTCTGCAAGTTCGACCCGTGGGACTTGCCGCGATACGCTGCGGAGGTGTCAAATGATCAAGTGTGGTATTTCTTTTGTAGAAGAGAGGTTAAGTATAAAAACGCCACCAGACAACGTTTCAACAGATCAACACAGAGTGGTCATTGGAAGCCAACGGGTAATGAACGTTCAATAATGTCGAGAAGCACAAACACTGAGATCGGTACAAAGAGGACTTTGGTTTTTTATAAGCGTGGCACTCCTAAAGAGGTCC…
Manes.01G238400.1.p	Manes.01G238400.1.p	Manes.01G238400.1.p_9	3_A01_set131	AATCGCGGCGGAGGTTAACGTCTCAACAAAATTAAGAGAAAATGCAGTGGCTACTGACAATAAGACAGGATCTTTCATTCGACTAGAGACATCTGTATTAAGCCAATCTTCAAGTCCACCATCAGTTTATTTCATTAACGTACTCATCGGACTTGTTTTATTCCTAGCTGCAAGTAGGGAAGTACTGATCCTTCATTGAGCTTAGAGACGTGTGTATGGTGTGCGCCT	ACAA	GCTT	228	AATCGCGGCGGAGGTTAACGTCTCAAATGTCGAGGAGAGTAGGTTATAGATTTCACCCAACTGAAGAGGAACTCGTCGATTACTTTCTAAAGCATAAGATGAATGGACATGATTCTCTTGTTGATGAAGATATCCGGTTTATTGATCTCTGCAAGTTCGACCCGTGGGACTTGCCGCGATACGCTGCGGAGGTGTCAAATGATCAAGTGTGGTATTTCTTTTGTAGAAGAGAGGTTAAGTATAAAAACGCCACCAGACAACGTTTCAACAGATCAACACAGAGTGGTCATTGGAAGCCAACGGGTAATGAACGTTCAATAATGTCGAGAAGCACAAACACTGAGATCGGTACAAAGAGGACTTTGGTTTTTTATAAGCGTGGCACTCCTAAAGAGGTCC…
Manes.05G005300.1.p	Manes.05G005300.1.p	Manes.05G005300.1.p_1	3_A03_set133	TGCGCAGTTGTCCCAAGACGTCTCAAATGACGGATAACAACTCCTCCGGCATGACATGTCCGCCGCAGTCAGACTCTCAAAACTTGCCGGTTGGATGGAGATTCCACCCGTCTGATGAAGAACTGGTAGATTACTATTTGAAGAGAAAGAGGCTTGGTCATCCTATTTATGGCTTGGACATCAGTGAGGTTCAAAGAGACGTGACTCGGACGACACGAA	AATG	TCAA	219	TGCGCAGTTGTCCCAAGACGTCTCAAATGACGGATAACAACTCCTCCGGCATGACATGTCCGCCGCAGTCAGACTCTCAAAACTTGCCGGTTGGATGGAGATTCCACCCGTCTGATGAAGAACTGGTAGATTACTATTTGAAGAGAAAGAGGCTTGGTCATCCTATTTATGGCTTGGACATCAGTGAGGTTCAAGTATGCGATTACGACCCTCGTGATCTACCAGGACTTTCCATGAACAATTCTCGGGATAAAGTATGGTACTTCTTTTGCCTTAGGCTCTATCACAATAATAGAGGCCAAGCTAAAAGGAAGGCTAAGGATGGATATTGGAAAGGGACAGGTGATCTTCGCTCGGTCACGCCTGAAGATAGTGATGAGGAGATCGGAACAAAGAGAA…
Manes.05G005300.1.p	Manes.05G005300.1.p	Manes.05G005300.1.p_2	3_A03_set133	TGCGCAGTTGTCCCAAGACGTCTCATCAAGTATGCGATTACGACCCTCGTGATCTACCAGGACTTTCCATGAACAATTCTCGGGATAAAGTATGGTACTTCTTTTGCCTTAGGCTCTATCACAATAATAGAGGCCAAGCTAAAAGGAAGGCTAAGGATGGATATTGGAAAGGGACAGGTGATCTTCGCTCGGTAGAGACGTGACTCGGACGACACGAA	TCAA	CGGT	218	TGCGCAGTTGTCCCAAGACGTCTCAAATGACGGATAACAACTCCTCCGGCATGACATGTCCGCCGCAGTCAGACTCTCAAAACTTGCCGGTTGGATGGAGATTCCACCCGTCTGATGAAGAACTGGTAGATTACTATTTGAAGAGAAAGAGGCTTGGTCATCCTATTTATGGCTTGGACATCAGTGAGGTTCAAGTATGCGATTACGACCCTCGTGATCTACCAGGACTTTCCATGAACAATTCTCGGGATAAAGTATGGTACTTCTTTTGCCTTAGGCTCTATCACAATAATAGAGGCCAAGCTAAAAGGAAGGCTAAGGATGGATATTGGAAAGGGACAGGTGATCTTCGCTCGGTCACGCCTGAAGATAGTGATGAGGAGATCGGAACAAAGAGAA…
Manes.05G005300.1.p	Manes.05G005300.1.p	Manes.05G005300.1.p_3	3_A03_set133	TGCGCAGTTGTCCCAAGACGTCTCACGGTCACGCCTGAAGATAGTGATGAGGAGATCGGAACAAAGAGAACCTTGGTTTTCCATAATCCTAAAGCCACCCAATGGGTCATACATGAGTATGAGTACACTGCTGCACTCAATTTGCCTACAAAGGGAGACTATGTTCTTTGTAAACTCAAGATTTCGAAAGAGACGTGACTCGGACGACACGAA	CGGT	CGAA	213	TGCGCAGTTGTCCCAAGACGTCTCAAATGACGGATAACAACTCCTCCGGCATGACATGTCCGCCGCAGTCAGACTCTCAAAACTTGCCGGTTGGATGGAGATTCCACCCGTCTGATGAAGAACTGGTAGATTACTATTTGAAGAGAAAGAGGCTTGGTCATCCTATTTATGGCTTGGACATCAGTGAGGTTCAAGTATGCGATTACGACCCTCGTGATCTACCAGGACTTTCCATGAACAATTCTCGGGATAAAGTATGGTACTTCTTTTGCCTTAGGCTCTATCACAATAATAGAGGCCAAGCTAAAAGGAAGGCTAAGGATGGATATTGGAAAGGGACAGGTGATCTTCGCTCGGTCACGCCTGAAGATAGTGATGAGGAGATCGGAACAAAGAGAA…
Manes.05G005300.1.p	Manes.05G005300.1.p	Manes.05G005300.1.p_4	3_A03_set133	TGCGCAGTTGTCCCAAGACGTCTCACGAAGAACAAGAAAAAAGCATCAAAGAAAGACGAGAAGGCTGAACCAGATAGCAAGAAAACACGACCAAATAAGAAGTCCCGAAAATCGGAATCAAATGGTAATTTGGCCTCTGCATCTGCATCCACTTCCAAAAATAGAAAGTTAGAGGGGATGACGACTAATTCAGCTTACAGAGACGTGACTCGGACGACACGAA	CGAA	TTAC	223	TGCGCAGTTGTCCCAAGACGTCTCAAATGACGGATAACAACTCCTCCGGCATGACATGTCCGCCGCAGTCAGACTCTCAAAACTTGCCGGTTGGATGGAGATTCCACCCGTCTGATGAAGAACTGGTAGATTACTATTTGAAGAGAAAGAGGCTTGGTCATCCTATTTATGGCTTGGACATCAGTGAGGTTCAAGTATGCGATTACGACCCTCGTGATCTACCAGGACTTTCCATGAACAATTCTCGGGATAAAGTATGGTACTTCTTTTGCCTTAGGCTCTATCACAATAATAGAGGCCAAGCTAAAAGGAAGGCTAAGGATGGATATTGGAAAGGGACAGGTGATCTTCGCTCGGTCACGCCTGAAGATAGTGATGAGGAGATCGGAACAAAGAGAA…
Manes.05G005300.1.p	Manes.05G005300.1.p	Manes.05G005300.1.p_5	3_A03_set133	TGCGCAGTTGTCCCAAGACGTCTCATTACGGTGAAGGTGAGCCAAACAGCCTCATGATTTTAGACCTAGAGAACCAAAATTTAAATACGATGGCATCTATCTCAACCTATAACAAAGATGAGATGAGCAGCCTGATGACTTCTAATTTCGAGAACGGGTATTACAAGAGAGCCATCGTTTCGACCTGTAACAAGAGACGTGACTCGGACGACACGAA	TTAC	AACA	217	TGCGCAGTTGTCCCAAGACGTCTCAAATGACGGATAACAACTCCTCCGGCATGACATGTCCGCCGCAGTCAGACTCTCAAAACTTGCCGGTTGGATGGAGATTCCACCCGTCTGATGAAGAACTGGTAGATTACTATTTGAAGAGAAAGAGGCTTGGTCATCCTATTTATGGCTTGGACATCAGTGAGGTTCAAGTATGCGATTACGACCCTCGTGATCTACCAGGACTTTCCATGAACAATTCTCGGGATAAAGTATGGTACTTCTTTTGCCTTAGGCTCTATCACAATAATAGAGGCCAAGCTAAAAGGAAGGCTAAGGATGGATATTGGAAAGGGACAGGTGATCTTCGCTCGGTCACGCCTGAAGATAGTGATGAGGAGATCGGAACAAAGAGAA…
Manes.05G005300.1.p	Manes.05G005300.1.p	Manes.05G005300.1.p_6	3_A03_set133	TGCGCAGTTGTCCCAAGACGTCTCAAACAAAGGTGAAACAAGTTGTCCAATGGCCTCTGATTTGGAAAATCATTGTCCTGAGGAGATGACTGCTATGTCATCATACAAGAAAGTTAACCCAAGTTGCCCCCGTGCTTCTGTTTTAGAAAACCTAAGTCCAAATGAGATTACTTCTCTTTCAACTAATTCGAAGGGAGATACCAGAGACGTGACTCGGACGACACGAA	AACA	TACC	227	TGCGCAGTTGTCCCAAGACGTCTCAAATGACGGATAACAACTCCTCCGGCATGACATGTCCGCCGCAGTCAGACTCTCAAAACTTGCCGGTTGGATGGAGATTCCACCCGTCTGATGAAGAACTGGTAGATTACTATTTGAAGAGAAAGAGGCTTGGTCATCCTATTTATGGCTTGGACATCAGTGAGGTTCAAGTATGCGATTACGACCCTCGTGATCTACCAGGACTTTCCATGAACAATTCTCGGGATAAAGTATGGTACTTCTTTTGCCTTAGGCTCTATCACAATAATAGAGGCCAAGCTAAAAGGAAGGCTAAGGATGGATATTGGAAAGGGACAGGTGATCTTCGCTCGGTCACGCCTGAAGATAGTGATGAGGAGATCGGAACAAAGAGAA…
Manes.05G005300.1.p	Manes.05G005300.1.p	Manes.05G005300.1.p_7	3_A03_set133	TGCGCAGTTGTCCCAAGACGTCTCATACCAGTTTCTTTCGTACGTGTGATATTGAAAACAAGAAATCAGATGCGTTTGCGAAGGTCAAATCAATAGACCTTGTGACCTGGGACTTTGAAAAGCAAAACCCTACTAAGAATATAGACATCCCTGTCCCAACAGAAGGAGAACAGATTCCTCAGAGTCCCTCTAGAGACGTGACTCGGACGACACGAA	TACC	CTCT	216	TGCGCAGTTGTCCCAAGACGTCTCAAATGACGGATAACAACTCCTCCGGCATGACATGTCCGCCGCAGTCAGACTCTCAAAACTTGCCGGTTGGATGGAGATTCCACCCGTCTGATGAAGAACTGGTAGATTACTATTTGAAGAGAAAGAGGCTTGGTCATCCTATTTATGGCTTGGACATCAGTGAGGTTCAAGTATGCGATTACGACCCTCGTGATCTACCAGGACTTTCCATGAACAATTCTCGGGATAAAGTATGGTACTTCTTTTGCCTTAGGCTCTATCACAATAATAGAGGCCAAGCTAAAAGGAAGGCTAAGGATGGATATTGGAAAGGGACAGGTGATCTTCGCTCGGTCACGCCTGAAGATAGTGATGAGGAGATCGGAACAAAGAGAA…
Manes.05G005300.1.p	Manes.05G005300.1.p	Manes.05G005300.1.p_8	3_A03_set133	TGCGCAGTTGTCCCAAGACGTCTCACTCTGTGGCTTCTAACGCTGGAGAAACCACATGCCAAGAGGTGCAGTCGCAGTACAAAAAAACTAGCGTGCCAATCCCTGAAGATTATGCGGGGTCCTCAACAACTTCTAATGAGGAAGCTATGTTTCAAGTGCAGAGTCAATACAAAAACACTGAGATGCCAATTCTTAAGAGACGTGACTCGGACGACACGAA	CTCT	CTTA	220	TGCGCAGTTGTCCCAAGACGTCTCAAATGACGGATAACAACTCCTCCGGCATGACATGTCCGCCGCAGTCAGACTCTCAAAACTTGCCGGTTGGATGGAGATTCCACCCGTCTGATGAAGAACTGGTAGATTACTATTTGAAGAGAAAGAGGCTTGGTCATCCTATTTATGGCTTGGACATCAGTGAGGTTCAAGTATGCGATTACGACCCTCGTGATCTACCAGGACTTTCCATGAACAATTCTCGGGATAAAGTATGGTACTTCTTTTGCCTTAGGCTCTATCACAATAATAGAGGCCAAGCTAAAAGGAAGGCTAAGGATGGATATTGGAAAGGGACAGGTGATCTTCGCTCGGTCACGCCTGAAGATAGTGATGAGGAGATCGGAACAAAGAGAA…
Manes.05G005300.1.p	Manes.05G005300.1.p	Manes.05G005300.1.p_9	3_A03_set133	TGCGCAGTTGTCCCAAGACGTCTCACTTAAAGACAATGGTGATCTTTTTACAGCTTTCGATGCAGAAGCTAAATTTCCTGAGATTAACTCTCAAATGCTGGAAGAGTTACTCGCGTTCTATGAACTAGAAGATAGCCTCAACTCTGCACCGCAGCAGCCTATACCGGAGGAAAGCCCCAGTATCAAATGAGCTTAGAGACGTGACTCGGACGACACGAA	CTTA	GCTT	219	TGCGCAGTTGTCCCAAGACGTCTCAAATGACGGATAACAACTCCTCCGGCATGACATGTCCGCCGCAGTCAGACTCTCAAAACTTGCCGGTTGGATGGAGATTCCACCCGTCTGATGAAGAACTGGTAGATTACTATTTGAAGAGAAAGAGGCTTGGTCATCCTATTTATGGCTTGGACATCAGTGAGGTTCAAGTATGCGATTACGACCCTCGTGATCTACCAGGACTTTCCATGAACAATTCTCGGGATAAAGTATGGTACTTCTTTTGCCTTAGGCTCTATCACAATAATAGAGGCCAAGCTAAAAGGAAGGCTAAGGATGGATATTGGAAAGGGACAGGTGATCTTCGCTCGGTCACGCCTGAAGATAGTGATGAGGAGATCGGAACAAAGAGAA…
Manes.05G014800.2.p	Manes.05G014800.2.p	Manes.05G014800.2.p_1	3_A04_set134	TTTGCGTGGCCATACGGACGTCTCAAATGGCAACTGCGATACACCCAAAACGTTCAAACCCAGTTGGATACAGATTTCATCCAACTGATCAAGAATTAGTTGGGCATTTTTTGAATCGAAAGATTCTTTACCCTGATGACGAGAAGATGCCAATTGCTGAGCTGAAAGTTTGTGACTTTGAACCTTGGGAGAGACGTAACCTAACCGCCACGCA	AATG	TGGG	214	TTTGCGTGGCCATACGGACGTCTCAAATGGCAACTGCGATACACCCAAAACGTTCAAACCCAGTTGGATACAGATTTCATCCAACTGATCAAGAATTAGTTGGGCATTTTTTGAATCGAAAGATTCTTTACCCTGATGACGAGAAGATGCCAATTGCTGAGCTGAAAGTTTGTGACTTTGAACCTTGGGATCTTAGCGATAAATCCAAGATAAAATCAAATGATCAAGTGTTCTATTTCTTTTGTCCGCGTGACTATAAGTATGCCCATTCGCGGAGGTCCAACAGGACTACCAATGCTGGGTATTGGAAGCCCACCGGAAAGCCTCGCAAAGTAAAAGGTATCGGCACCAAAAAGCCGATCGGTACGAAAAGAACTTTGGTTTTCTACAAAAAGGAAC…
Manes.05G014800.2.p	Manes.05G014800.2.p	Manes.05G014800.2.p_2	3_A04_set134	TTTGCGTGGCCATACGGACGTCTCATGGGATCTTAGCGATAAATCCAAGATAAAATCAAATGATCAAGTGTTCTATTTCTTTTGTCCGCGTGACTATAAGTATGCCCATTCGCGGAGGTCCAACAGGACTACCAATGCTGGGTATTGGAAGCCCACCGGAAAGCCTCGCAAAGTAAAAGGTATCGAGAGACGTAACCTAACCGCCACGCA	TGGG	ATCG	210	TTTGCGTGGCCATACGGACGTCTCAAATGGCAACTGCGATACACCCAAAACGTTCAAACCCAGTTGGATACAGATTTCATCCAACTGATCAAGAATTAGTTGGGCATTTTTTGAATCGAAAGATTCTTTACCCTGATGACGAGAAGATGCCAATTGCTGAGCTGAAAGTTTGTGACTTTGAACCTTGGGATCTTAGCGATAAATCCAAGATAAAATCAAATGATCAAGTGTTCTATTTCTTTTGTCCGCGTGACTATAAGTATGCCCATTCGCGGAGGTCCAACAGGACTACCAATGCTGGGTATTGGAAGCCCACCGGAAAGCCTCGCAAAGTAAAAGGTATCGGCACCAAAAAGCCGATCGGTACGAAAAGAACTTTGGTTTTCTACAAAAAGGAAC…
Manes.05G014800.2.p	Manes.05G014800.2.p	Manes.05G014800.2.p_3	3_A04_set134	TTTGCGTGGCCATACGGACGTCTCAATCGGCACCAAAAAGCCGATCGGTACGAAAAGAACTTTGGTTTTCTACAAAAAGGAACATCCTAAACCCGTCAGAACTAAATGGATCATGCACGAGTATGAGTACATCCCACAGGGGAACTTCCTCCTCTGTAAGCTAAAGGATAAGTCGAAGGGACATGCACGAAGAGACGTAACCTAACCGCCACGCA	ATCG	ACGA	215	TTTGCGTGGCCATACGGACGTCTCAAATGGCAACTGCGATACACCCAAAACGTTCAAACCCAGTTGGATACAGATTTCATCCAACTGATCAAGAATTAGTTGGGCATTTTTTGAATCGAAAGATTCTTTACCCTGATGACGAGAAGATGCCAATTGCTGAGCTGAAAGTTTGTGACTTTGAACCTTGGGATCTTAGCGATAAATCCAAGATAAAATCAAATGATCAAGTGTTCTATTTCTTTTGTCCGCGTGACTATAAGTATGCCCATTCGCGGAGGTCCAACAGGACTACCAATGCTGGGTATTGGAAGCCCACCGGAAAGCCTCGCAAAGTAAAAGGTATCGGCACCAAAAAGCCGATCGGTACGAAAAGAACTTTGGTTTTCTACAAAAAGGAAC…
Manes.05G014800.2.p	Manes.05G014800.2.p	Manes.05G014800.2.p_4	3_A04_set134	TTTGCGTGGCCATACGGACGTCTCAACGAATTAGTGAGACAAAACAGTGGGCTTCAGCTTCTGAGAGTGTGTCCACAGTTGATTCATCCTGTGGTGAATGCGCCCCGTCTGACCTTATGGGTTCCAACGCTGAAGATCACAATGTCGATGAGATCACTGCCGGTGAACAGAATTGCACAGTGTCTCTTGATTTAGAGACGTAACCTAACCGCCACGCA	ACGA	ATTT	218	TTTGCGTGGCCATACGGACGTCTCAAATGGCAACTGCGATACACCCAAAACGTTCAAACCCAGTTGGATACAGATTTCATCCAACTGATCAAGAATTAGTTGGGCATTTTTTGAATCGAAAGATTCTTTACCCTGATGACGAGAAGATGCCAATTGCTGAGCTGAAAGTTTGTGACTTTGAACCTTGGGATCTTAGCGATAAATCCAAGATAAAATCAAATGATCAAGTGTTCTATTTCTTTTGTCCGCGTGACTATAAGTATGCCCATTCGCGGAGGTCCAACAGGACTACCAATGCTGGGTATTGGAAGCCCACCGGAAAGCCTCGCAAAGTAAAAGGTATCGGCACCAAAAAGCCGATCGGTACGAAAAGAACTTTGGTTTTCTACAAAAAGGAAC…
Manes.05G014800.2.p	Manes.05G014800.2.p	Manes.05G014800.2.p_5	3_A04_set134	TTTGCGTGGCCATACGGACGTCTCAATTTGGGAAACCTGGATCAAAGTGAGGTGACGGCTAATTCTGCTTCTGATGAAAGCGATCTAGGCTACCACTTGGCTTCTGAACCTGAAGATGAAAATCCAAATGAGATGACGGCTACATCAACCTACGAAAAGTGTCAGTTCAGCAGCCAATTGACTTCTGATATTGAGAAGAGACGTAACCTAACCGCCACGCA	ATTT	GAGA	221	TTTGCGTGGCCATACGGACGTCTCAAATGGCAACTGCGATACACCCAAAACGTTCAAACCCAGTTGGATACAGATTTCATCCAACTGATCAAGAATTAGTTGGGCATTTTTTGAATCGAAAGATTCTTTACCCTGATGACGAGAAGATGCCAATTGCTGAGCTGAAAGTTTGTGACTTTGAACCTTGGGATCTTAGCGATAAATCCAAGATAAAATCAAATGATCAAGTGTTCTATTTCTTTTGTCCGCGTGACTATAAGTATGCCCATTCGCGGAGGTCCAACAGGACTACCAATGCTGGGTATTGGAAGCCCACCGGAAAGCCTCGCAAAGTAAAAGGTATCGGCACCAAAAAGCCGATCGGTACGAAAAGAACTTTGGTTTTCTACAAAAAGGAAC…
Manes.05G014800.2.p	Manes.05G014800.2.p	Manes.05G014800.2.p_6	3_A04_set134	TTTGCGTGGCCATACGGACGTCTCAGAGAATCATAACTCGGATAAGACAAGTGAGATATTAGTCTCTGAACAAGACGAATGGAGTCCTCATGCCACAACCCCTGATTGCGGAAATCACAGCGCGTATGACACGACTGATATGTCAACACTATCATCGCCTTCTGTATTAGAAATTAACGCAGCAGAAAGAGACGTAACCTAACCGCCACGCA	GAGA	AGAA	212	TTTGCGTGGCCATACGGACGTCTCAAATGGCAACTGCGATACACCCAAAACGTTCAAACCCAGTTGGATACAGATTTCATCCAACTGATCAAGAATTAGTTGGGCATTTTTTGAATCGAAAGATTCTTTACCCTGATGACGAGAAGATGCCAATTGCTGAGCTGAAAGTTTGTGACTTTGAACCTTGGGATCTTAGCGATAAATCCAAGATAAAATCAAATGATCAAGTGTTCTATTTCTTTTGTCCGCGTGACTATAAGTATGCCCATTCGCGGAGGTCCAACAGGACTACCAATGCTGGGTATTGGAAGCCCACCGGAAAGCCTCGCAAAGTAAAAGGTATCGGCACCAAAAAGCCGATCGGTACGAAAAGAACTTTGGTTTTCTACAAAAAGGAAC…
Manes.05G014800.2.p	Manes.05G014800.2.p	Manes.05G014800.2.p_7	3_A04_set134	TTTGCGTGGCCATACGGACGTCTCAAGAAGCGCAATTTTTAGAGGGTCCGCCAACCTTTTTCGACGAGTTGAAAGCACTCTGGGAGCCAAAAGACTTTCTTAACTCTGCACTTTTCTCACCTAGGAGAACTGAGGAAAGCCTGTTCTTTAGTAACTTTCTCCTTAGTGGAACATCTTCTTGAGCTTAGAGACGTAACCTAACCGCCACGCA	AGAA	GCTT	211	TTTGCGTGGCCATACGGACGTCTCAAATGGCAACTGCGATACACCCAAAACGTTCAAACCCAGTTGGATACAGATTTCATCCAACTGATCAAGAATTAGTTGGGCATTTTTTGAATCGAAAGATTCTTTACCCTGATGACGAGAAGATGCCAATTGCTGAGCTGAAAGTTTGTGACTTTGAACCTTGGGATCTTAGCGATAAATCCAAGATAAAATCAAATGATCAAGTGTTCTATTTCTTTTGTCCGCGTGACTATAAGTATGCCCATTCGCGGAGGTCCAACAGGACTACCAATGCTGGGTATTGGAAGCCCACCGGAAAGCCTCGCAAAGTAAAAGGTATCGGCACCAAAAAGCCGATCGGTACGAAAAGAACTTTGGTTTTCTACAAAAAGGAAC…
Manes.05G091800.1.p	Manes.05G091800.1.p	Manes.05G091800.1.p_1	3_A05_set135	AGCGCCAAACCTACCCAACGTCTCAAATGGAAGATTTCCCAGGATTGAGATTTTGTCCTACTGACGAAGAGTTAGTTGGTCATTACCTCCTCCGACGTATCACCGGGGAACTAACTGCCTGGCAATATGGAGTCATAAGGGAATGTGATTTGTACTCCACAGAAGAACCCTGGGAGCTATGGCAAAGATAGAGACGTTCGGTAGGGTGATGCGT	AATG	AGAT	214	AGCGCCAAACCTACCCAACGTCTCAAATGGAAGATTTCCCAGGATTGAGATTTTGTCCTACTGACGAAGAGTTAGTTGGTCATTACCTCCTCCGACGTATCACCGGGGAACTAACTGCCTGGCAATATGGAGTCATAAGGGAATGTGATTTGTACTCCACAGAAGAACCCTGGGAGCTATGGCAAAGATACAAGTTGAATGTCTCTGAGGATGTTTTCTTCTTCACAAAACTAAACAAGAAAAATACCGGCTCGTCAAGAATTAATCGCAAGATCGGTGCTGGTGGGGGTACTTGGCATGGTGAGTCTGGATCTGTCATCCACGTTAGTGGTTTGACGGCTTATAAGAAACGGTTCTCTTACAGAAATCCTTCAAAATTGGACCAAGATCGTTGCTGGA…
Manes.05G091800.1.p	Manes.05G091800.1.p	Manes.05G091800.1.p_2	3_A05_set135	AGCGCCAAACCTACCCAACGTCTCAAGATACAAGTTGAATGTCTCTGAGGATGTTTTCTTCTTCACAAAACTAAACAAGAAAAATACCGGCTCGTCAAGAATTAATCGCAAGATCGGTGCTGGTGGGGGTACTTGGCATGGTGAGTCTGGATCTGTCATCCACGTTAGTGGTTTGACGGCTTATAAGAGAGACGTTCGGTAGGGTGATGCGT	AGAT	TAAG	212	AGCGCCAAACCTACCCAACGTCTCAAATGGAAGATTTCCCAGGATTGAGATTTTGTCCTACTGACGAAGAGTTAGTTGGTCATTACCTCCTCCGACGTATCACCGGGGAACTAACTGCCTGGCAATATGGAGTCATAAGGGAATGTGATTTGTACTCCACAGAAGAACCCTGGGAGCTATGGCAAAGATACAAGTTGAATGTCTCTGAGGATGTTTTCTTCTTCACAAAACTAAACAAGAAAAATACCGGCTCGTCAAGAATTAATCGCAAGATCGGTGCTGGTGGGGGTACTTGGCATGGTGAGTCTGGATCTGTCATCCACGTTAGTGGTTTGACGGCTTATAAGAAACGGTTCTCTTACAGAAATCCTTCAAAATTGGACCAAGATCGTTGCTGGA…
Manes.05G091800.1.p	Manes.05G091800.1.p	Manes.05G091800.1.p_3	3_A05_set135	AGCGCCAAACCTACCCAACGTCTCATAAGAAACGGTTCTCTTACAGAAATCCTTCAAAATTGGACCAAGATCGTTGCTGGAACTTGATTGAGTACAGTATGGATCTTGAGGTGTCAAACACTAGCGACTATCACGTGCTTTGTCAGCTGAAGATGAGTAACCGAAATAGATTCAACTCTAAGAAAAGGAAAGAGACGTTCGGTAGGGTGATGCGT	TAAG	GGAA	215	AGCGCCAAACCTACCCAACGTCTCAAATGGAAGATTTCCCAGGATTGAGATTTTGTCCTACTGACGAAGAGTTAGTTGGTCATTACCTCCTCCGACGTATCACCGGGGAACTAACTGCCTGGCAATATGGAGTCATAAGGGAATGTGATTTGTACTCCACAGAAGAACCCTGGGAGCTATGGCAAAGATACAAGTTGAATGTCTCTGAGGATGTTTTCTTCTTCACAAAACTAAACAAGAAAAATACCGGCTCGTCAAGAATTAATCGCAAGATCGGTGCTGGTGGGGGTACTTGGCATGGTGAGTCTGGATCTGTCATCCACGTTAGTGGTTTGACGGCTTATAAGAAACGGTTCTCTTACAGAAATCCTTCAAAATTGGACCAAGATCGTTGCTGGA…
Manes.05G091800.1.p	Manes.05G091800.1.p	Manes.05G091800.1.p_4	3_A05_set135	AGCGCCAAACCTACCCAACGTCTCAGGAAGTATGGCCTTCATGATGAAGCTACTCATGGGTTTCTGCCTAACAAGCGTTCAGAGATTGAGTCAAACAAATTTCAAGAAAGCCAACCAGTCCCTATACTGCAAAGGGTAATGGAGTTTGGAGCGCAGAAATTACTTATGACATCTTTTGATCCAGCAGCTGTAAGAGACGTTCGGTAGGGTGATGCGT	GGAA	TGTA	217	AGCGCCAAACCTACCCAACGTCTCAAATGGAAGATTTCCCAGGATTGAGATTTTGTCCTACTGACGAAGAGTTAGTTGGTCATTACCTCCTCCGACGTATCACCGGGGAACTAACTGCCTGGCAATATGGAGTCATAAGGGAATGTGATTTGTACTCCACAGAAGAACCCTGGGAGCTATGGCAAAGATACAAGTTGAATGTCTCTGAGGATGTTTTCTTCTTCACAAAACTAAACAAGAAAAATACCGGCTCGTCAAGAATTAATCGCAAGATCGGTGCTGGTGGGGGTACTTGGCATGGTGAGTCTGGATCTGTCATCCACGTTAGTGGTTTGACGGCTTATAAGAAACGGTTCTCTTACAGAAATCCTTCAAAATTGGACCAAGATCGTTGCTGGA…
Manes.05G091800.1.p	Manes.05G091800.1.p	Manes.05G091800.1.p_5	3_A05_set135	AGCGCCAAACCTACCCAACGTCTCATGTACACCAGCCATCAAATGACGTTCAAGAAAATCTTTCTGTTGTGATATCGCCTTCCACAATCGAGGTTGAGAGTTCTAGTAGCCTCATGGGAATTGAAGATGACCCTGCATTTGACCTTCACTCTGTAACCAACAACACATCGCTTGAACAGCTCGTAGAGACGTTCGGTAGGGTGATGCGT	TGTA	TCGT	209	AGCGCCAAACCTACCCAACGTCTCAAATGGAAGATTTCCCAGGATTGAGATTTTGTCCTACTGACGAAGAGTTAGTTGGTCATTACCTCCTCCGACGTATCACCGGGGAACTAACTGCCTGGCAATATGGAGTCATAAGGGAATGTGATTTGTACTCCACAGAAGAACCCTGGGAGCTATGGCAAAGATACAAGTTGAATGTCTCTGAGGATGTTTTCTTCTTCACAAAACTAAACAAGAAAAATACCGGCTCGTCAAGAATTAATCGCAAGATCGGTGCTGGTGGGGGTACTTGGCATGGTGAGTCTGGATCTGTCATCCACGTTAGTGGTTTGACGGCTTATAAGAAACGGTTCTCTTACAGAAATCCTTCAAAATTGGACCAAGATCGTTGCTGGA…
Manes.05G091800.1.p	Manes.05G091800.1.p	Manes.05G091800.1.p_6	3_A05_set135	AGCGCCAAACCTACCCAACGTCTCATCGTGCAACCGTTATCCTATGTTGGAACCACGGTGTCCCCGATTAATATGGAAGATACGTCGCCAAAACAGTTGCAGGATGCCTGCTATGATGAGAGCCTTTGGCTCGAACATTTTACTTCAAAGATGAAAGATGATTTACCGGAAATCAATCAAGATCAGGCTTAGAGACGTTCGGTAGGGTGATGCGT	TCGT	GCTT	215	AGCGCCAAACCTACCCAACGTCTCAAATGGAAGATTTCCCAGGATTGAGATTTTGTCCTACTGACGAAGAGTTAGTTGGTCATTACCTCCTCCGACGTATCACCGGGGAACTAACTGCCTGGCAATATGGAGTCATAAGGGAATGTGATTTGTACTCCACAGAAGAACCCTGGGAGCTATGGCAAAGATACAAGTTGAATGTCTCTGAGGATGTTTTCTTCTTCACAAAACTAAACAAGAAAAATACCGGCTCGTCAAGAATTAATCGCAAGATCGGTGCTGGTGGGGGTACTTGGCATGGTGAGTCTGGATCTGTCATCCACGTTAGTGGTTTGACGGCTTATAAGAAACGGTTCTCTTACAGAAATCCTTCAAAATTGGACCAAGATCGTTGCTGGA…
Manes.05G163200.1.p	Manes.05G163200.1.p	Manes.05G163200.1.p_1	3_A06_set136	TGGGCGGGTTAAGTTCGTCGTCTCAAATGCGGCCTTCAATTGCTTCTCTTCCTGAAATTGATTTTGATTGTGCTGATGAGGAGATCTTCATCTTTTTGGAGAAAATGGCGGGTGGATACCCTCTTCCGGGGAATGTGATTACTGATGTCAACCCATACAACTATCCACCCTCTAACTTACCCGACGGCATATGGTACTAGAGACGTCTGTTAGTCACGCGCGA	AATG	TACT	223	TGGGCGGGTTAAGTTCGTCGTCTCAAATGCGGCCTTCAATTGCTTCTCTTCCTGAAATTGATTTTGATTGTGCTGATGAGGAGATCTTCATCTTTTTGGAGAAAATGGCGGGTGGATACCCTCTTCCGGGGAATGTGATTACTGATGTCAACCCATACAACTATCCACCCTCTAACTTACCCGACGGCATATGGTACTTGATACATTCCAAGGAGAATGGGGCTATGGAGTTTGGATGCTGGAAGGTTAAAGGGGAAGCCTGTAAGCTATTTTCGAACTCTGACATCACGGGTTGGCGCACAACACTTGAATTTTTCGAGCGTCAAGTTCATCACGAGTGTAAAACCGACTGGGTGATGCAAGAGTACTGGATCACTCAAAAGGGGCCTGGTGAAAACA…
Manes.05G163200.1.p	Manes.05G163200.1.p	Manes.05G163200.1.p_2	3_A06_set136	TGGGCGGGTTAAGTTCGTCGTCTCATACTTGATACATTCCAAGGAGAATGGGGCTATGGAGTTTGGATGCTGGAAGGTTAAAGGGGAAGCCTGTAAGCTATTTTCGAACTCTGACATCACGGGTTGGCGCACAACACTTGAATTTTTCGAGCGTCAAGTTCATCACGAGTGTAAAACCGACTGGGTGATGCAAGAGTACTGGAAGAGACGTCTGTTAGTCACGCGCGA	TACT	TGGA	228	TGGGCGGGTTAAGTTCGTCGTCTCAAATGCGGCCTTCAATTGCTTCTCTTCCTGAAATTGATTTTGATTGTGCTGATGAGGAGATCTTCATCTTTTTGGAGAAAATGGCGGGTGGATACCCTCTTCCGGGGAATGTGATTACTGATGTCAACCCATACAACTATCCACCCTCTAACTTACCCGACGGCATATGGTACTTGATACATTCCAAGGAGAATGGGGCTATGGAGTTTGGATGCTGGAAGGTTAAAGGGGAAGCCTGTAAGCTATTTTCGAACTCTGACATCACGGGTTGGCGCACAACACTTGAATTTTTCGAGCGTCAAGTTCATCACGAGTGTAAAACCGACTGGGTGATGCAAGAGTACTGGATCACTCAAAAGGGGCCTGGTGAAAACA…
Manes.05G163200.1.p	Manes.05G163200.1.p	Manes.05G163200.1.p_3	3_A06_set136	TGGGCGGGTTAAGTTCGTCGTCTCATGGATCACTCAAAAGGGGCCTGGTGAAAACAGCAAGTTAAAGGAAGCCAGTTCACTATGTCGAGTCTTTCTTGGCGGTGAGCAAGGTCTGGATCATAAAAAGCAACAGAAAGTGTCTAGCCTCCATAATGCATGTGAAAACCTCGTTCATTCAACAAAAGCAACTGTTCCGAAAGAGACGTCTGTTAGTCACGCGCGA	TGGA	CGAA	223	TGGGCGGGTTAAGTTCGTCGTCTCAAATGCGGCCTTCAATTGCTTCTCTTCCTGAAATTGATTTTGATTGTGCTGATGAGGAGATCTTCATCTTTTTGGAGAAAATGGCGGGTGGATACCCTCTTCCGGGGAATGTGATTACTGATGTCAACCCATACAACTATCCACCCTCTAACTTACCCGACGGCATATGGTACTTGATACATTCCAAGGAGAATGGGGCTATGGAGTTTGGATGCTGGAAGGTTAAAGGGGAAGCCTGTAAGCTATTTTCGAACTCTGACATCACGGGTTGGCGCACAACACTTGAATTTTTCGAGCGTCAAGTTCATCACGAGTGTAAAACCGACTGGGTGATGCAAGAGTACTGGATCACTCAAAAGGGGCCTGGTGAAAACA…
Manes.05G163200.1.p	Manes.05G163200.1.p	Manes.05G163200.1.p_4	3_A06_set136	TGGGCGGGTTAAGTTCGTCGTCTCACGAAAGCTCGTGACGATGCTAGCAATGGTTCAACAAGCAAACCTGAGGTGGATGGAGATGCTGAGACAGGAAACTTGGCTGTGGCAGGTGAACCTCCATTCTATCTGGTAGGCAACCCACCGGAAATTGACTATATAAGTAGAGGAGACTTCTTGGAACTCCTAGATCTTGATAAAGAGACGTCTGTTAGTCACGCGCGA	CGAA	ATAA	225	TGGGCGGGTTAAGTTCGTCGTCTCAAATGCGGCCTTCAATTGCTTCTCTTCCTGAAATTGATTTTGATTGTGCTGATGAGGAGATCTTCATCTTTTTGGAGAAAATGGCGGGTGGATACCCTCTTCCGGGGAATGTGATTACTGATGTCAACCCATACAACTATCCACCCTCTAACTTACCCGACGGCATATGGTACTTGATACATTCCAAGGAGAATGGGGCTATGGAGTTTGGATGCTGGAAGGTTAAAGGGGAAGCCTGTAAGCTATTTTCGAACTCTGACATCACGGGTTGGCGCACAACACTTGAATTTTTCGAGCGTCAAGTTCATCACGAGTGTAAAACCGACTGGGTGATGCAAGAGTACTGGATCACTCAAAAGGGGCCTGGTGAAAACA…
Manes.05G163200.1.p	Manes.05G163200.1.p	Manes.05G163200.1.p_5	3_A06_set136	TGGGCGGGTTAAGTTCGTCGTCTCAATAATCCTGCATCGCCTTCTTCAAGTTCGGATGATTCAAGTTGTTTGACCTCATCATCAGATGAATGTTTTGACTCGTTAGCGTTGCTGCAAGAGCTTGATTCTGAAATTAACTGGCACTCTGCACAGAAGAATGAAAGTTGCAAGTTCAGTGTCTCTGCCTCCTTCAGACCAGAGACGTCTGTTAGTCACGCGCGA	ATAA	GACC	222	TGGGCGGGTTAAGTTCGTCGTCTCAAATGCGGCCTTCAATTGCTTCTCTTCCTGAAATTGATTTTGATTGTGCTGATGAGGAGATCTTCATCTTTTTGGAGAAAATGGCGGGTGGATACCCTCTTCCGGGGAATGTGATTACTGATGTCAACCCATACAACTATCCACCCTCTAACTTACCCGACGGCATATGGTACTTGATACATTCCAAGGAGAATGGGGCTATGGAGTTTGGATGCTGGAAGGTTAAAGGGGAAGCCTGTAAGCTATTTTCGAACTCTGACATCACGGGTTGGCGCACAACACTTGAATTTTTCGAGCGTCAAGTTCATCACGAGTGTAAAACCGACTGGGTGATGCAAGAGTACTGGATCACTCAAAAGGGGCCTGGTGAAAACA…
Manes.05G163200.1.p	Manes.05G163200.1.p	Manes.05G163200.1.p_6	3_A06_set136	TGGGCGGGTTAAGTTCGTCGTCTCAGACCAAATGAGGTGGTTATGGCTCCAATATCTCCAGGAACTTCTTTTAGCATTGAAGAGAGCAAGCCTCCTACTGAAGAACTTGTTGGAACCAATCCATCCGTACTCCCCACTTTGGCTAATGACTCTAATGATCTCGATAATAGAGTTTTACAGCATACCGTCAGAAACCACAGAGACGTCTGTTAGTCACGCGCGA	GACC	CCAC	223	TGGGCGGGTTAAGTTCGTCGTCTCAAATGCGGCCTTCAATTGCTTCTCTTCCTGAAATTGATTTTGATTGTGCTGATGAGGAGATCTTCATCTTTTTGGAGAAAATGGCGGGTGGATACCCTCTTCCGGGGAATGTGATTACTGATGTCAACCCATACAACTATCCACCCTCTAACTTACCCGACGGCATATGGTACTTGATACATTCCAAGGAGAATGGGGCTATGGAGTTTGGATGCTGGAAGGTTAAAGGGGAAGCCTGTAAGCTATTTTCGAACTCTGACATCACGGGTTGGCGCACAACACTTGAATTTTTCGAGCGTCAAGTTCATCACGAGTGTAAAACCGACTGGGTGATGCAAGAGTACTGGATCACTCAAAAGGGGCCTGGTGAAAACA…
Manes.05G163200.1.p	Manes.05G163200.1.p	Manes.05G163200.1.p_7	3_A06_set136	TGGGCGGGTTAAGTTCGTCGTCTCACCACAATGCGGATAACACGGCCGGAGGTCCGTCGAACTCTAGTGATGTAGGCACATCATCCAGTTGCCAGCTTCCGTCTAGGGACGGAAAAAGGAAAGTTTCCAAGTTACGAACGAAGAAACACAAAAAGTATCTGTGCTTCATCCCATTTTCCTTCCTCTTCTGAGCTTAGAGACGTCTGTTAGTCACGCGCGA	CCAC	GCTT	220	TGGGCGGGTTAAGTTCGTCGTCTCAAATGCGGCCTTCAATTGCTTCTCTTCCTGAAATTGATTTTGATTGTGCTGATGAGGAGATCTTCATCTTTTTGGAGAAAATGGCGGGTGGATACCCTCTTCCGGGGAATGTGATTACTGATGTCAACCCATACAACTATCCACCCTCTAACTTACCCGACGGCATATGGTACTTGATACATTCCAAGGAGAATGGGGCTATGGAGTTTGGATGCTGGAAGGTTAAAGGGGAAGCCTGTAAGCTATTTTCGAACTCTGACATCACGGGTTGGCGCACAACACTTGAATTTTTCGAGCGTCAAGTTCATCACGAGTGTAAAACCGACTGGGTGATGCAAGAGTACTGGATCACTCAAAAGGGGCCTGGTGAAAACA…
Manes.06G163000.1.p	Manes.06G163000.1.p	Manes.06G163000.1.p_1	3_A07_set137	TGCGCGCTTGTGGTCTAACGTCTCAAATGGAAGGAACAAATTCGGAAGCCAAGTTCTCTGTTACTTCCATTCATCAATCGGTTTTCAAAACCCACTCAAATCCTCAAGCGTTCTCTGCTGCTTCTCCTTCGTCGGCTTCCACTTCTTCCTCTTCATCATTTGGCCATTGCAATTCAAGACTACCCTCTCAAAGCCTCGCCTATGTTAAGAGACGGCGTTCTAGCCTCGTTCA	AATG	GTTA	232	TGCGCGCTTGTGGTCTAACGTCTCAAATGGAAGGAACAAATTCGGAAGCCAAGTTCTCTGTTACTTCCATTCATCAATCGGTTTTCAAAACCCACTCAAATCCTCAAGCGTTCTCTGCTGCTTCTCCTTCGTCGGCTTCCACTTCTTCCTCTTCATCATTTGGCCATTGCAATTCAAGACTACCCTCTCAAAGCCTCGCCTATGTTAATTCTCCGGCAGATGGAATAACAGCGTCCGCTAGTGTAGATGTTTCAGATAGAGACTTATTCAAGGCTAGCAACAGAAGTAAAGCGCTTGATATTCCTTTTCTTGATTCTTTTCCACCTGGTTATCGTTTTTCCCCTTTTGACGAAGAGTTAATCGTCCATTACTTGGACAACAAGGTCGCCAATCGCCCTT…
Manes.06G163000.1.p	Manes.06G163000.1.p	Manes.06G163000.1.p_2	3_A07_set137	TGCGCGCTTGTGGTCTAACGTCTCAGTTAATTCTCCGGCAGATGGAATAACAGCGTCCGCTAGTGTAGATGTTTCAGATAGAGACTTATTCAAGGCTAGCAACAGAAGTAAAGCGCTTGATATTCCTTTTCTTGATTCTTTTCCACCTGGTTATCGTTTTTCCCCTTTTGACGAAGAGTTAATCGTCCATTACTTGGACAACAAGGTCGCCAAAGAGACGGCGTTCTAGCCTCGTTCA	GTTA	CCAA	238	TGCGCGCTTGTGGTCTAACGTCTCAAATGGAAGGAACAAATTCGGAAGCCAAGTTCTCTGTTACTTCCATTCATCAATCGGTTTTCAAAACCCACTCAAATCCTCAAGCGTTCTCTGCTGCTTCTCCTTCGTCGGCTTCCACTTCTTCCTCTTCATCATTTGGCCATTGCAATTCAAGACTACCCTCTCAAAGCCTCGCCTATGTTAATTCTCCGGCAGATGGAATAACAGCGTCCGCTAGTGTAGATGTTTCAGATAGAGACTTATTCAAGGCTAGCAACAGAAGTAAAGCGCTTGATATTCCTTTTCTTGATTCTTTTCCACCTGGTTATCGTTTTTCCCCTTTTGACGAAGAGTTAATCGTCCATTACTTGGACAACAAGGTCGCCAATCGCCCTT…
Manes.06G163000.1.p	Manes.06G163000.1.p	Manes.06G163000.1.p_3	3_A07_set137	TGCGCGCTTGTGGTCTAACGTCTCACCAATCGCCCTTTGCCAAAAAACAAGATCATGGAGGTGGATCTTTACAGCTATAATCCGGAAGATCTTGCAGTGGAGTACCGGCACTGCGGGGAGAAAGAATGGTACTTTTTTACACCGAGGGATAAGAAGTATCCAAACGGGAGTAGACCACGTCGAGCAGCCCGTAATGGATTCTGGAAAGAGACGGCGTTCTAGCCTCGTTCA	CCAA	GGAA	231	TGCGCGCTTGTGGTCTAACGTCTCAAATGGAAGGAACAAATTCGGAAGCCAAGTTCTCTGTTACTTCCATTCATCAATCGGTTTTCAAAACCCACTCAAATCCTCAAGCGTTCTCTGCTGCTTCTCCTTCGTCGGCTTCCACTTCTTCCTCTTCATCATTTGGCCATTGCAATTCAAGACTACCCTCTCAAAGCCTCGCCTATGTTAATTCTCCGGCAGATGGAATAACAGCGTCCGCTAGTGTAGATGTTTCAGATAGAGACTTATTCAAGGCTAGCAACAGAAGTAAAGCGCTTGATATTCCTTTTCTTGATTCTTTTCCACCTGGTTATCGTTTTTCCCCTTTTGACGAAGAGTTAATCGTCCATTACTTGGACAACAAGGTCGCCAATCGCCCTT…
Manes.06G163000.1.p	Manes.06G163000.1.p	Manes.06G163000.1.p_4	3_A07_set137	TGCGCGCTTGTGGTCTAACGTCTCAGGAAAGCGACAGGAGCTGATAAATGTATCAAGCATGGAAACAAGGTGGTTGGATATCGAAAGGCACTTGTTTTCTACACAAGAACTATCCACGAGAGTAAAAAAACGAACTGGATAATGCATGAATATAGAGTCAGCAATGCACCTCCACGGACCAAAACGAGTGCCAATGACATGAGGTTGGACGAAGAGACGGCGTTCTAGCCTCGTTCA	GGAA	ACGA	237	TGCGCGCTTGTGGTCTAACGTCTCAAATGGAAGGAACAAATTCGGAAGCCAAGTTCTCTGTTACTTCCATTCATCAATCGGTTTTCAAAACCCACTCAAATCCTCAAGCGTTCTCTGCTGCTTCTCCTTCGTCGGCTTCCACTTCTTCCTCTTCATCATTTGGCCATTGCAATTCAAGACTACCCTCTCAAAGCCTCGCCTATGTTAATTCTCCGGCAGATGGAATAACAGCGTCCGCTAGTGTAGATGTTTCAGATAGAGACTTATTCAAGGCTAGCAACAGAAGTAAAGCGCTTGATATTCCTTTTCTTGATTCTTTTCCACCTGGTTATCGTTTTTCCCCTTTTGACGAAGAGTTAATCGTCCATTACTTGGACAACAAGGTCGCCAATCGCCCTT…
Manes.06G163000.1.p	Manes.06G163000.1.p	Manes.06G163000.1.p_5	3_A07_set137	TGCGCGCTTGTGGTCTAACGTCTCAACGATTGGGTTCTGTGCAGAATATACAAGAAAGAAGGGAAAGGCAATACCAAAAATCGACAGTCTAACGAAGAACAATCTCCACAACAGTTAGATGCTGCTGCTGCCAATGTTGCTATGGGAGTGGAAAACGAAAGCGAAGCTCCGGGCTACACAAACACTCTCGGTGAGTATCAGCAACATGTAAGAGACGGCGTTCTAGCCTCGTTCA	ACGA	TGTA	235	TGCGCGCTTGTGGTCTAACGTCTCAAATGGAAGGAACAAATTCGGAAGCCAAGTTCTCTGTTACTTCCATTCATCAATCGGTTTTCAAAACCCACTCAAATCCTCAAGCGTTCTCTGCTGCTTCTCCTTCGTCGGCTTCCACTTCTTCCTCTTCATCATTTGGCCATTGCAATTCAAGACTACCCTCTCAAAGCCTCGCCTATGTTAATTCTCCGGCAGATGGAATAACAGCGTCCGCTAGTGTAGATGTTTCAGATAGAGACTTATTCAAGGCTAGCAACAGAAGTAAAGCGCTTGATATTCCTTTTCTTGATTCTTTTCCACCTGGTTATCGTTTTTCCCCTTTTGACGAAGAGTTAATCGTCCATTACTTGGACAACAAGGTCGCCAATCGCCCTT…
Manes.06G163000.1.p	Manes.06G163000.1.p	Manes.06G163000.1.p_6	3_A07_set137	TGCGCGCTTGTGGTCTAACGTCTCATGTACCAATGCAAATGCAAGAGTTTCCACCTTCATTCAGTCACGTCCCTCCTCTTGACAATAACCTCGCAATGAACAACTATGGTGGTCATAACCAAGCAATGTTCGGTGCGCTGAACTACCAACAGGGAAGTTTTGTTGAACCCAAGTATGTATCTTATGGGGCTTACAATATTTACGGTGCTGATAGAGACGGCGTTCTAGCCTCGTTCA	TGTA	TGAT	237	TGCGCGCTTGTGGTCTAACGTCTCAAATGGAAGGAACAAATTCGGAAGCCAAGTTCTCTGTTACTTCCATTCATCAATCGGTTTTCAAAACCCACTCAAATCCTCAAGCGTTCTCTGCTGCTTCTCCTTCGTCGGCTTCCACTTCTTCCTCTTCATCATTTGGCCATTGCAATTCAAGACTACCCTCTCAAAGCCTCGCCTATGTTAATTCTCCGGCAGATGGAATAACAGCGTCCGCTAGTGTAGATGTTTCAGATAGAGACTTATTCAAGGCTAGCAACAGAAGTAAAGCGCTTGATATTCCTTTTCTTGATTCTTTTCCACCTGGTTATCGTTTTTCCCCTTTTGACGAAGAGTTAATCGTCCATTACTTGGACAACAAGGTCGCCAATCGCCCTT…
Manes.06G163000.1.p	Manes.06G163000.1.p	Manes.06G163000.1.p_7	3_A07_set137	TGCGCGCTTGTGGTCTAACGTCTCATGATATGGCGCCACCGATGCTAGAGCCCATTCAGATGGTGCCTGCAAATCAGAACGTGTTCACTTCTAGGTATTTGAATGAGAATGGTTGTGAGTTGAAGGCTAGGTCATCAGAGGATCAGTATGAATGTTGTTACCTCAACTACGAGGAGAATGCTGATGACGCAATGGGTACTCAGGCTTAGAGACGGCGTTCTAGCCTCGTTCA	TGAT	GCTT	232	TGCGCGCTTGTGGTCTAACGTCTCAAATGGAAGGAACAAATTCGGAAGCCAAGTTCTCTGTTACTTCCATTCATCAATCGGTTTTCAAAACCCACTCAAATCCTCAAGCGTTCTCTGCTGCTTCTCCTTCGTCGGCTTCCACTTCTTCCTCTTCATCATTTGGCCATTGCAATTCAAGACTACCCTCTCAAAGCCTCGCCTATGTTAATTCTCCGGCAGATGGAATAACAGCGTCCGCTAGTGTAGATGTTTCAGATAGAGACTTATTCAAGGCTAGCAACAGAAGTAAAGCGCTTGATATTCCTTTTCTTGATTCTTTTCCACCTGGTTATCGTTTTTCCCCTTTTGACGAAGAGTTAATCGTCCATTACTTGGACAACAAGGTCGCCAATCGCCCTT…
Manes.08G065000.2.p	Manes.08G065000.2.p	Manes.08G065000.2.p_1	3_A08_set138	GCTGGCGCATCACATGTACGTCTCAAATGGCTAACCCTATACCAGATGCTGGAGCATTGATTCGACCGAAGGATAAGGAGTTGGTGAACCTTTTGGCAGAAATAATTCTAACTGACTACGAGGACCCGAGAATACCTGTAATAAATATCAACGCGCACGAGCCTTGGGAGTTACCCAGGCTCAGTGGAGTGGTAAACTCAAATGATAGAGACGATTGTAACCGCGCGACCA	AATG	TGAT	231	GCTGGCGCATCACATGTACGTCTCAAATGGCTAACCCTATACCAGATGCTGGAGCATTGATTCGACCGAAGGATAAGGAGTTGGTGAACCTTTTGGCAGAAATAATTCTAACTGACTACGAGGACCCGAGAATACCTGTAATAAATATCAACGCGCACGAGCCTTGGGAGTTACCCAGGCTCAGTGGAGTGGTAAACTCAAATGATAGAGAATGGTATTTCCTTCGTCCTAGCCAAAAACGGAACAGGAGAACAACGGCCGCCGGATACTGGAAAACAAGCGGCTATGGGTCCCGGATCAAGGAAAGAGGGGAAGAGATTGGTACAAAAACTATCTTGGTTTACCATACGGGTCGTACTCCTACTGGCGTTAGAACCAGGTGGGTCATCCACGAATATA…
Manes.08G065000.2.p	Manes.08G065000.2.p	Manes.08G065000.2.p_2	3_A08_set138	GCTGGCGCATCACATGTACGTCTCATGATAGAGAATGGTATTTCCTTCGTCCTAGCCAAAAACGGAACAGGAGAACAACGGCCGCCGGATACTGGAAAACAAGCGGCTATGGGTCCCGGATCAAGGAAAGAGGGGAAGAGATTGGTACAAAAACTATCTTGGTTTACCATACGGGTCGTACTCCTACTGGCGTTAGAAGAGACGATTGTAACCGCGCGACCA	TGAT	TAGA	222	GCTGGCGCATCACATGTACGTCTCAAATGGCTAACCCTATACCAGATGCTGGAGCATTGATTCGACCGAAGGATAAGGAGTTGGTGAACCTTTTGGCAGAAATAATTCTAACTGACTACGAGGACCCGAGAATACCTGTAATAAATATCAACGCGCACGAGCCTTGGGAGTTACCCAGGCTCAGTGGAGTGGTAAACTCAAATGATAGAGAATGGTATTTCCTTCGTCCTAGCCAAAAACGGAACAGGAGAACAACGGCCGCCGGATACTGGAAAACAAGCGGCTATGGGTCCCGGATCAAGGAAAGAGGGGAAGAGATTGGTACAAAAACTATCTTGGTTTACCATACGGGTCGTACTCCTACTGGCGTTAGAACCAGGTGGGTCATCCACGAATATA…
Manes.08G065000.2.p	Manes.08G065000.2.p	Manes.08G065000.2.p_3	3_A08_set138	GCTGGCGCATCACATGTACGTCTCATAGAACCAGGTGGGTCATCCACGAATATAATGCAACCTGTTTACCAGACGTCCTCCGCAGTTTTATTTTATGCAAAGTTATGGATAAGTCAGATGGTGGAGGTAATTCGCCAAACTATATTGAGGGTGAAACTGGTTCTGATTCGAACCTGATGACAGATAATTCTGCTTATCAAGCTACGGAGAGACGATTGTAACCGCGCGACCA	TAGA	ACGG	232	GCTGGCGCATCACATGTACGTCTCAAATGGCTAACCCTATACCAGATGCTGGAGCATTGATTCGACCGAAGGATAAGGAGTTGGTGAACCTTTTGGCAGAAATAATTCTAACTGACTACGAGGACCCGAGAATACCTGTAATAAATATCAACGCGCACGAGCCTTGGGAGTTACCCAGGCTCAGTGGAGTGGTAAACTCAAATGATAGAGAATGGTATTTCCTTCGTCCTAGCCAAAAACGGAACAGGAGAACAACGGCCGCCGGATACTGGAAAACAAGCGGCTATGGGTCCCGGATCAAGGAAAGAGGGGAAGAGATTGGTACAAAAACTATCTTGGTTTACCATACGGGTCGTACTCCTACTGGCGTTAGAACCAGGTGGGTCATCCACGAATATA…
Manes.08G065000.2.p	Manes.08G065000.2.p	Manes.08G065000.2.p_4	3_A08_set138	GCTGGCGCATCACATGTACGTCTCAACGGTTAATGGAACTCCACAACAGGTGAAAGAGAAAAACAAGCTGTCATTTCTCCAGAGAATCCATGCGAAGATTATCAATCATCATGAACTAATTAATGCTTACTCTTCTGGGATTCTCTCTACAGGAAGTCGAGCTACCGCAGTTTCCGGCCTTCTTGGACGTCTTGAATGAGCTTAGAGACGATTGTAACCGCGCGACCA	ACGG	GCTT	228	GCTGGCGCATCACATGTACGTCTCAAATGGCTAACCCTATACCAGATGCTGGAGCATTGATTCGACCGAAGGATAAGGAGTTGGTGAACCTTTTGGCAGAAATAATTCTAACTGACTACGAGGACCCGAGAATACCTGTAATAAATATCAACGCGCACGAGCCTTGGGAGTTACCCAGGCTCAGTGGAGTGGTAAACTCAAATGATAGAGAATGGTATTTCCTTCGTCCTAGCCAAAAACGGAACAGGAGAACAACGGCCGCCGGATACTGGAAAACAAGCGGCTATGGGTCCCGGATCAAGGAAAGAGGGGAAGAGATTGGTACAAAAACTATCTTGGTTTACCATACGGGTCGTACTCCTACTGGCGTTAGAACCAGGTGGGTCATCCACGAATATA…
Manes.09G124900.1.p	Manes.09G124900.1.p	Manes.09G124900.1.p_1	3_A09_set139	TGGGCGGCATGTAAAGCTCGTCTCAAATGCAAGCACCGTACCAACTTGGAGCATTGATTAGACCGAACGACAAGGAGTTGCTTCAACTTCTCGTAGCCAAAATACACGGCTACGATGATCCAAGAATCCCCGTTATAAATATCAACAATTTCGAGCCTTGGGAGTTAGCTCAAGAGACGTGGGTCTAATCGCGCACA	AATG	CTCA	197	TGGGCGGCATGTAAAGCTCGTCTCAAATGCAAGCACCGTACCAACTTGGAGCATTGATTAGACCGAACGACAAGGAGTTGCTTCAACTTCTCGTAGCCAAAATACACGGCTACGATGATCCAAGAATCCCCGTTATAAATATCAACAATTTCGAGCCTTGGGAGTTAGCTCAGTTCTTGGGAGTCAACTCGTATGATCGAGAATGGTATTGCTTTCGTTATCGTCAAGAACCAAACAGCAGGACGACCAAAGCTGGATACTACAAAGTCACGGGCAAGGGATCTAAGATAAAGGATAGACAGCAGGAAGAGATCGGTACAAAAACATTTCTTGTTTACTATACAGGTCGCACTCCTAACGGGGTTAAGACCTCCTGGAAGATGCACGAGATCACTGCGA…
Manes.09G124900.1.p	Manes.09G124900.1.p	Manes.09G124900.1.p_2	3_A09_set139	TGGGCGGCATGTAAAGCTCGTCTCACTCAGTTCTTGGGAGTCAACTCGTATGATCGAGAATGGTATTGCTTTCGTTATCGTCAAGAACCAAACAGCAGGACGACCAAAGCTGGATACTACAAAGTCACGGGCAAGGGATCTAAGATAAAGGATAGACAGCAGGAAGAGATCGGTACAAGAGACGTGGGTCTAATCGCGCACA	CTCA	TACA	202	TGGGCGGCATGTAAAGCTCGTCTCAAATGCAAGCACCGTACCAACTTGGAGCATTGATTAGACCGAACGACAAGGAGTTGCTTCAACTTCTCGTAGCCAAAATACACGGCTACGATGATCCAAGAATCCCCGTTATAAATATCAACAATTTCGAGCCTTGGGAGTTAGCTCAGTTCTTGGGAGTCAACTCGTATGATCGAGAATGGTATTGCTTTCGTTATCGTCAAGAACCAAACAGCAGGACGACCAAAGCTGGATACTACAAAGTCACGGGCAAGGGATCTAAGATAAAGGATAGACAGCAGGAAGAGATCGGTACAAAAACATTTCTTGTTTACTATACAGGTCGCACTCCTAACGGGGTTAAGACCTCCTGGAAGATGCACGAGATCACTGCGA…
Manes.09G124900.1.p	Manes.09G124900.1.p	Manes.09G124900.1.p_3	3_A09_set139	TGGGCGGCATGTAAAGCTCGTCTCATACAAAAACATTTCTTGTTTACTATACAGGTCGCACTCCTAACGGGGTTAAGACCTCCTGGAAGATGCACGAGATCACTGCGACTTGTCTACCAGACCACCAGCGGAGCATTATTCTCTGCAAATTAATTGATAGGTCAGAGAATGAAGGTTATCTAGAGACGTGGGTCTAATCGCGCACA	TACA	ATCT	206	TGGGCGGCATGTAAAGCTCGTCTCAAATGCAAGCACCGTACCAACTTGGAGCATTGATTAGACCGAACGACAAGGAGTTGCTTCAACTTCTCGTAGCCAAAATACACGGCTACGATGATCCAAGAATCCCCGTTATAAATATCAACAATTTCGAGCCTTGGGAGTTAGCTCAGTTCTTGGGAGTCAACTCGTATGATCGAGAATGGTATTGCTTTCGTTATCGTCAAGAACCAAACAGCAGGACGACCAAAGCTGGATACTACAAAGTCACGGGCAAGGGATCTAAGATAAAGGATAGACAGCAGGAAGAGATCGGTACAAAAACATTTCTTGTTTACTATACAGGTCGCACTCCTAACGGGGTTAAGACCTCCTGGAAGATGCACGAGATCACTGCGA…
Manes.09G124900.1.p	Manes.09G124900.1.p	Manes.09G124900.1.p_4	3_A09_set139	TGGGCGGCATGTAAAGCTCGTCTCAATCTGAGTAGCTGTAATGGAAATGGGCATGGTTACTCTATGGCTGCCTCTGACTCCCATCATATGGCTAATCATTCAAGTTTCGACAATGGTGAAACTTCTTGGTCTATGTCTCCTGAAAACCAAGTTACCGAGAATGGAATCCCACAAAGAGACGTGGGTCTAATCGCGCACA	ATCT	ACAA	199	TGGGCGGCATGTAAAGCTCGTCTCAAATGCAAGCACCGTACCAACTTGGAGCATTGATTAGACCGAACGACAAGGAGTTGCTTCAACTTCTCGTAGCCAAAATACACGGCTACGATGATCCAAGAATCCCCGTTATAAATATCAACAATTTCGAGCCTTGGGAGTTAGCTCAGTTCTTGGGAGTCAACTCGTATGATCGAGAATGGTATTGCTTTCGTTATCGTCAAGAACCAAACAGCAGGACGACCAAAGCTGGATACTACAAAGTCACGGGCAAGGGATCTAAGATAAAGGATAGACAGCAGGAAGAGATCGGTACAAAAACATTTCTTGTTTACTATACAGGTCGCACTCCTAACGGGGTTAAGACCTCCTGGAAGATGCACGAGATCACTGCGA…
Manes.09G124900.1.p	Manes.09G124900.1.p	Manes.09G124900.1.p_5	3_A09_set139	TGGGCGGCATGTAAAGCTCGTCTCAACAACAGGAAGGTCCTGAACTAGCTCCATATCCGGAATCATTTCATGGTTGGACTGGGCAGTCGTACACATCAGATAACTTGCCTGTGCCTGTGGCTGCGGCAGCTGAGCAAGGACTGTTTTATGATATTTTCGGCAGTCCCATGTTTTGAGCTTAGAGACGTGGGTCTAATCGCGCACA	ACAA	GCTT	205	TGGGCGGCATGTAAAGCTCGTCTCAAATGCAAGCACCGTACCAACTTGGAGCATTGATTAGACCGAACGACAAGGAGTTGCTTCAACTTCTCGTAGCCAAAATACACGGCTACGATGATCCAAGAATCCCCGTTATAAATATCAACAATTTCGAGCCTTGGGAGTTAGCTCAGTTCTTGGGAGTCAACTCGTATGATCGAGAATGGTATTGCTTTCGTTATCGTCAAGAACCAAACAGCAGGACGACCAAAGCTGGATACTACAAAGTCACGGGCAAGGGATCTAAGATAAAGGATAGACAGCAGGAAGAGATCGGTACAAAAACATTTCTTGTTTACTATACAGGTCGCACTCCTAACGGGGTTAAGACCTCCTGGAAGATGCACGAGATCACTGCGA…
Manes.11G119600.1.p	Manes.11G119600.1.p	Manes.11G119600.1.p_1	3_A10_set140	AGCGCGCACTATGACTGTCGTCTCAAATGGTGCCTCATGGGTTCAGATTTAACCCCACTGACCAAGAGCTAATCCAAATCCTAGACCAAAAAGCTAGTGCGCAAGAAATGCCTCTCCATTTCATTGTCCACGCAAATCTCTACGAGCATGAACCGCAGGATCTGGAATGGAACCACTCGGCCACATTAGGAAACGAGGAGAGATACTACTAGAGACGTAGAATGACGCACGCGGT	AATG	TACT	235	AGCGCGCACTATGACTGTCGTCTCAAATGGTGCCTCATGGGTTCAGATTTAACCCCACTGACCAAGAGCTAATCCAAATCCTAGACCAAAAAGCTAGTGCGCAAGAAATGCCTCTCCATTTCATTGTCCACGCAAATCTCTACGAGCATGAACCGCAGGATCTGGAATGGAACCACTCGGCCACATTAGGAAACGAGGAGAGATACTACTACTGCAAGAGGGAAAATGATTCCCGTGAAGTTGCTGGTCGAGGATGGTGGAAAGCTACCTCTCATGTCAAGAAAGTTAATGTTAACGAAAATCTTGTAGGGCACAAAAGGCCTTTGACATTTCACAGGTATAGAGATCAAGAAAGAAACCGCTCTAATGCCATTAAGACCAACTGGATCATGCATGAGT…
Manes.11G119600.1.p	Manes.11G119600.1.p	Manes.11G119600.1.p_2	3_A10_set140	AGCGCGCACTATGACTGTCGTCTCATACTACTGCAAGAGGGAAAATGATTCCCGTGAAGTTGCTGGTCGAGGATGGTGGAAAGCTACCTCTCATGTCAAGAAAGTTAATGTTAACGAAAATCTTGTAGGGCACAAAAGGCCTTTGACATTTCACAGGTATAGAGATCAAGAAAGAAACCGCTCTAATGCCATTAAGACCAACTGGATCAAGAGACGTAGAATGACGCACGCGGT	TACT	ATCA	234	AGCGCGCACTATGACTGTCGTCTCAAATGGTGCCTCATGGGTTCAGATTTAACCCCACTGACCAAGAGCTAATCCAAATCCTAGACCAAAAAGCTAGTGCGCAAGAAATGCCTCTCCATTTCATTGTCCACGCAAATCTCTACGAGCATGAACCGCAGGATCTGGAATGGAACCACTCGGCCACATTAGGAAACGAGGAGAGATACTACTACTGCAAGAGGGAAAATGATTCCCGTGAAGTTGCTGGTCGAGGATGGTGGAAAGCTACCTCTCATGTCAAGAAAGTTAATGTTAACGAAAATCTTGTAGGGCACAAAAGGCCTTTGACATTTCACAGGTATAGAGATCAAGAAAGAAACCGCTCTAATGCCATTAAGACCAACTGGATCATGCATGAGT…
Manes.11G119600.1.p	Manes.11G119600.1.p	Manes.11G119600.1.p_3	3_A10_set140	AGCGCGCACTATGACTGTCGTCTCAATCATGCATGAGTATAGCCTCGAATCAAAAACAACGGAATGGCGGCTTTGTAAAATAAAGTACAAGGGAAAGCCAAGCATACAGGAAGAGTTAGAGAATATTCGACAACGTTACTCTTCACGTATCGATTCTGAAGCTAGTGGCAGTTCAATGAATATTCAGCTGGGTTCTGATAGAGAGCAAGAAAACCCAAGAGACGTAGAATGACGCACGCGGT	ATCA	CCCA	242	AGCGCGCACTATGACTGTCGTCTCAAATGGTGCCTCATGGGTTCAGATTTAACCCCACTGACCAAGAGCTAATCCAAATCCTAGACCAAAAAGCTAGTGCGCAAGAAATGCCTCTCCATTTCATTGTCCACGCAAATCTCTACGAGCATGAACCGCAGGATCTGGAATGGAACCACTCGGCCACATTAGGAAACGAGGAGAGATACTACTACTGCAAGAGGGAAAATGATTCCCGTGAAGTTGCTGGTCGAGGATGGTGGAAAGCTACCTCTCATGTCAAGAAAGTTAATGTTAACGAAAATCTTGTAGGGCACAAAAGGCCTTTGACATTTCACAGGTATAGAGATCAAGAAAGAAACCGCTCTAATGCCATTAAGACCAACTGGATCATGCATGAGT…
Manes.11G119600.1.p	Manes.11G119600.1.p	Manes.11G119600.1.p_4	3_A10_set140	AGCGCGCACTATGACTGTCGTCTCACCCATCACCTTCCGTGTCGTCAACTATGGCACCGTTGCAAAATGGACATTATTGGAACATGCAGCAGTTGTCCCCACCTCCAAATGGTTATGGTGACCTTTATACTAGCTATTATTTCAACGAGCAGCTTGAGTTGAGTGAGCAACAATTTTCTTCGCTTTGGTCTTGGCAGAATTGAGCTTAGAGACGTAGAATGACGCACGCGGT	CCCA	GCTT	232	AGCGCGCACTATGACTGTCGTCTCAAATGGTGCCTCATGGGTTCAGATTTAACCCCACTGACCAAGAGCTAATCCAAATCCTAGACCAAAAAGCTAGTGCGCAAGAAATGCCTCTCCATTTCATTGTCCACGCAAATCTCTACGAGCATGAACCGCAGGATCTGGAATGGAACCACTCGGCCACATTAGGAAACGAGGAGAGATACTACTACTGCAAGAGGGAAAATGATTCCCGTGAAGTTGCTGGTCGAGGATGGTGGAAAGCTACCTCTCATGTCAAGAAAGTTAATGTTAACGAAAATCTTGTAGGGCACAAAAGGCCTTTGACATTTCACAGGTATAGAGATCAAGAAAGAAACCGCTCTAATGCCATTAAGACCAACTGGATCATGCATGAGT…
Manes.12G154500.2.p	Manes.12G154500.2.p	Manes.12G154500.2.p_1	3_A11_set141	ATGCTGGCGACATACGGTCGTCTCAAATGGGGAAAAAGTCCCTCCCTCCAGGGTTCCGCTTTCATCCTACGGATGTTGAACTTGTTAAGTACTATCTAAAGAGAAAAGTGATGGGTAAGAAGCTGCTCATTGATGCCATTGCAGAGGTAGACATTTACAAGTTTGCTCCTTGGGATCTTCCCGATAAATCTTATTTGAAAGAGACGTGGTAGGCTTGGAACGCT	AATG	TGAA	224	ATGCTGGCGACATACGGTCGTCTCAAATGGGGAAAAAGTCCCTCCCTCCAGGGTTCCGCTTTCATCCTACGGATGTTGAACTTGTTAAGTACTATCTAAAGAGAAAAGTGATGGGTAAGAAGCTGCTCATTGATGCCATTGCAGAGGTAGACATTTACAAGTTTGCTCCTTGGGATCTTCCCGATAAATCTTATTTGAAAACTGGGGACCTCAAATGGTATTTCTTTTGCCCCAGAGAGAAGAAATATGCAAGTGGTGCTAGAATGAACCGTGCCACTGATTTAGGGTACTGGAAAATCACAGGTCGGGACCGATCTATAAACTATAATGATAAGATCGTGGGTATGATTAAGACCTTGGTGTTTCACAGAGGCAAAGCTCCTAAAGGTGATCGAACTG…
Manes.12G154500.2.p	Manes.12G154500.2.p	Manes.12G154500.2.p_2	3_A11_set141	ATGCTGGCGACATACGGTCGTCTCATGAAAACTGGGGACCTCAAATGGTATTTCTTTTGCCCCAGAGAGAAGAAATATGCAAGTGGTGCTAGAATGAACCGTGCCACTGATTTAGGGTACTGGAAAATCACAGGTCGGGACCGATCTATAAACTATAATGATAAGATCGTGGGTATGATTAAGACCTTGGTGTTTCAGAGACGTGGTAGGCTTGGAACGCT	TGAA	TTTC	221	ATGCTGGCGACATACGGTCGTCTCAAATGGGGAAAAAGTCCCTCCCTCCAGGGTTCCGCTTTCATCCTACGGATGTTGAACTTGTTAAGTACTATCTAAAGAGAAAAGTGATGGGTAAGAAGCTGCTCATTGATGCCATTGCAGAGGTAGACATTTACAAGTTTGCTCCTTGGGATCTTCCCGATAAATCTTATTTGAAAACTGGGGACCTCAAATGGTATTTCTTTTGCCCCAGAGAGAAGAAATATGCAAGTGGTGCTAGAATGAACCGTGCCACTGATTTAGGGTACTGGAAAATCACAGGTCGGGACCGATCTATAAACTATAATGATAAGATCGTGGGTATGATTAAGACCTTGGTGTTTCACAGAGGCAAAGCTCCTAAAGGTGATCGAACTG…
Manes.12G154500.2.p	Manes.12G154500.2.p	Manes.12G154500.2.p_3	3_A11_set141	ATGCTGGCGACATACGGTCGTCTCATTTCACAGAGGCAAAGCTCCTAAAGGTGATCGAACTGATTGGGTTATGCATGAATACAAACTTGAAGATAAGGGGCTGGATCTCAGGGGAGTTGCTCAGGACGCTTACGTGCTTTGTTCAATATTCAAGAAAGATGGACGTGGCCCGAAAAATGGCGCTCAATATGGAGCACCATTTAGAGACGTGGTAGGCTTGGAACGCT	TTTC	ATTT	227	ATGCTGGCGACATACGGTCGTCTCAAATGGGGAAAAAGTCCCTCCCTCCAGGGTTCCGCTTTCATCCTACGGATGTTGAACTTGTTAAGTACTATCTAAAGAGAAAAGTGATGGGTAAGAAGCTGCTCATTGATGCCATTGCAGAGGTAGACATTTACAAGTTTGCTCCTTGGGATCTTCCCGATAAATCTTATTTGAAAACTGGGGACCTCAAATGGTATTTCTTTTGCCCCAGAGAGAAGAAATATGCAAGTGGTGCTAGAATGAACCGTGCCACTGATTTAGGGTACTGGAAAATCACAGGTCGGGACCGATCTATAAACTATAATGATAAGATCGTGGGTATGATTAAGACCTTGGTGTTTCACAGAGGCAAAGCTCCTAAAGGTGATCGAACTG…
Manes.12G154500.2.p	Manes.12G154500.2.p	Manes.12G154500.2.p_4	3_A11_set141	ATGCTGGCGACATACGGTCGTCTCAATTTAAGGAGGAAGATTGGGATGATGATGAGGCGGAAGAAGAAGAGGAAGTTAATTTTGTTTCGTCATTTATCATGTCTGCTCCAGTGCCAGTCAACCCGAATGGTTCTGTAGTTACAAACCCACATGTGCCAGAAGGTACATGCATTGGAAGTACAGCGTTATGTCCTTCCGAGAGACGTGGTAGGCTTGGAACGCT	ATTT	TCCG	223	ATGCTGGCGACATACGGTCGTCTCAAATGGGGAAAAAGTCCCTCCCTCCAGGGTTCCGCTTTCATCCTACGGATGTTGAACTTGTTAAGTACTATCTAAAGAGAAAAGTGATGGGTAAGAAGCTGCTCATTGATGCCATTGCAGAGGTAGACATTTACAAGTTTGCTCCTTGGGATCTTCCCGATAAATCTTATTTGAAAACTGGGGACCTCAAATGGTATTTCTTTTGCCCCAGAGAGAAGAAATATGCAAGTGGTGCTAGAATGAACCGTGCCACTGATTTAGGGTACTGGAAAATCACAGGTCGGGACCGATCTATAAACTATAATGATAAGATCGTGGGTATGATTAAGACCTTGGTGTTTCACAGAGGCAAAGCTCCTAAAGGTGATCGAACTG…
Manes.12G154500.2.p	Manes.12G154500.2.p	Manes.12G154500.2.p_5	3_A11_set141	ATGCTGGCGACATACGGTCGTCTCATCCGAAATGCCATCTGCATCAAACATCGACACAGTGGTTGCTGATAATTATGTTGCATCAAAGGAGCCTCACCAGGTCGGAACTGAGAACGACGACGTCGCTGTTTTAGCCAACTTCTCCGAGGAAAGTCCGGGAAGCACTGCTCTTTGTCCTTCTGAGTTGCCGTCTATATCCCACAGAGACGTGGTAGGCTTGGAACGCT	TCCG	CCAC	227	ATGCTGGCGACATACGGTCGTCTCAAATGGGGAAAAAGTCCCTCCCTCCAGGGTTCCGCTTTCATCCTACGGATGTTGAACTTGTTAAGTACTATCTAAAGAGAAAAGTGATGGGTAAGAAGCTGCTCATTGATGCCATTGCAGAGGTAGACATTTACAAGTTTGCTCCTTGGGATCTTCCCGATAAATCTTATTTGAAAACTGGGGACCTCAAATGGTATTTCTTTTGCCCCAGAGAGAAGAAATATGCAAGTGGTGCTAGAATGAACCGTGCCACTGATTTAGGGTACTGGAAAATCACAGGTCGGGACCGATCTATAAACTATAATGATAAGATCGTGGGTATGATTAAGACCTTGGTGTTTCACAGAGGCAAAGCTCCTAAAGGTGATCGAACTG…
Manes.12G154500.2.p	Manes.12G154500.2.p	Manes.12G154500.2.p_6	3_A11_set141	ATGCTGGCGACATACGGTCGTCTCACCACATCGATGCTGTAGACGCGTACGATGATTTTGCATCGGAAGAACCTCCCCAGGTCGGTACGGAGAACGATGACGTCGTTGCAATGTTGGCCATCTTCTCGGAGGAAAGCCCATTCATTCTAACCAATGACATGAATGAGGTTCATAATATCAACGATGGTGGAAACAAAGAGACGTGGTAGGCTTGGAACGCT	CCAC	ACAA	221	ATGCTGGCGACATACGGTCGTCTCAAATGGGGAAAAAGTCCCTCCCTCCAGGGTTCCGCTTTCATCCTACGGATGTTGAACTTGTTAAGTACTATCTAAAGAGAAAAGTGATGGGTAAGAAGCTGCTCATTGATGCCATTGCAGAGGTAGACATTTACAAGTTTGCTCCTTGGGATCTTCCCGATAAATCTTATTTGAAAACTGGGGACCTCAAATGGTATTTCTTTTGCCCCAGAGAGAAGAAATATGCAAGTGGTGCTAGAATGAACCGTGCCACTGATTTAGGGTACTGGAAAATCACAGGTCGGGACCGATCTATAAACTATAATGATAAGATCGTGGGTATGATTAAGACCTTGGTGTTTCACAGAGGCAAAGCTCCTAAAGGTGATCGAACTG…
Manes.12G154500.2.p	Manes.12G154500.2.p	Manes.12G154500.2.p_7	3_A11_set141	ATGCTGGCGACATACGGTCGTCTCAACAATGTGGTAAATCCTAGTTCAGACGGAATTGATATTTATGATGGCTTGGGAGACTTAGGTAACCTAAATAGCTTCGGTGATTACATACCGCCAACCAGGGACCAAATGCTTGGAGGAGATGAAATGCAATACTTGGAGCTGATGGATCTTGATGAGCCTCTCGATTGAGCTTAGAGACGTGGTAGGCTTGGAACGCT	ACAA	GCTT	224	ATGCTGGCGACATACGGTCGTCTCAAATGGGGAAAAAGTCCCTCCCTCCAGGGTTCCGCTTTCATCCTACGGATGTTGAACTTGTTAAGTACTATCTAAAGAGAAAAGTGATGGGTAAGAAGCTGCTCATTGATGCCATTGCAGAGGTAGACATTTACAAGTTTGCTCCTTGGGATCTTCCCGATAAATCTTATTTGAAAACTGGGGACCTCAAATGGTATTTCTTTTGCCCCAGAGAGAAGAAATATGCAAGTGGTGCTAGAATGAACCGTGCCACTGATTTAGGGTACTGGAAAATCACAGGTCGGGACCGATCTATAAACTATAATGATAAGATCGTGGGTATGATTAAGACCTTGGTGTTTCACAGAGGCAAAGCTCCTAAAGGTGATCGAACTG…
Manes.12G156800.1.p	Manes.12G156800.1.p	Manes.12G156800.1.p_1	3_A12_set142	AGGCGCCACGTTTAGAGTCGTCTCAAATGGGTGATTACAGCTCTCTTAAGCTGCCACCGGGATTCCGTTTCTGCCCAACTGATCAAGAACTCATCCTCCACTTCCTCTATAGAAAAGCAAGTTTATTGCCTTCCCATGATATAATTCCTGATCTCCATCCGCTTGATCCCTGGAACTTACACGGAGAGACGTAGGAAGGCGGCTGCATT	AATG	ACGG	209	AGGCGCCACGTTTAGAGTCGTCTCAAATGGGTGATTACAGCTCTCTTAAGCTGCCACCGGGATTCCGTTTCTGCCCAACTGATCAAGAACTCATCCTCCACTTCCTCTATAGAAAAGCAAGTTTATTGCCTTCCCATGATATAATTCCTGATCTCCATCCGCTTGATCCCTGGAACTTACACGGTAAGGCTTTATCCAGTGGAAACCACTGGTATTTCTTTACGCAGATGATGGAATTTGAAAGCCAGCAGCAAGTTACAGAGAATGGAGTGTGGAAGAAACTTGATGTACAGAAACCAATCTTTTCGGATTCTGGCAATAAGATTGGAATTAAGAATTATCTTGTCTACTACATCGGGCAACCTCCTACTGCCATTGAAACCAATTGGATAATGCATC…
Manes.12G156800.1.p	Manes.12G156800.1.p	Manes.12G156800.1.p_2	3_A12_set142	AGGCGCCACGTTTAGAGTCGTCTCAACGGTAAGGCTTTATCCAGTGGAAACCACTGGTATTTCTTTACGCAGATGATGGAATTTGAAAGCCAGCAGCAAGTTACAGAGAATGGAGTGTGGAAGAAACTTGATGTACAGAAACCAATCTTTTCGGATTCTGGCAATAAGATTGGAATTAAGAGAGACGTAGGAAGGCGGCTGCATT	ACGG	TAAG	205	AGGCGCCACGTTTAGAGTCGTCTCAAATGGGTGATTACAGCTCTCTTAAGCTGCCACCGGGATTCCGTTTCTGCCCAACTGATCAAGAACTCATCCTCCACTTCCTCTATAGAAAAGCAAGTTTATTGCCTTCCCATGATATAATTCCTGATCTCCATCCGCTTGATCCCTGGAACTTACACGGTAAGGCTTTATCCAGTGGAAACCACTGGTATTTCTTTACGCAGATGATGGAATTTGAAAGCCAGCAGCAAGTTACAGAGAATGGAGTGTGGAAGAAACTTGATGTACAGAAACCAATCTTTTCGGATTCTGGCAATAAGATTGGAATTAAGAATTATCTTGTCTACTACATCGGGCAACCTCCTACTGCCATTGAAACCAATTGGATAATGCATC…
Manes.12G156800.1.p	Manes.12G156800.1.p	Manes.12G156800.1.p_3	3_A12_set142	AGGCGCCACGTTTAGAGTCGTCTCATAAGAATTATCTTGTCTACTACATCGGGCAACCTCCTACTGCCATTGAAACCAATTGGATAATGCATCAATATCATCTGTGTAACTCATCATCGCCTAAGAGAATCCGGAAATCTGATTACCATAAATGGGTTCTATGTCGAGTTTATCAAGAGACGTAGGAAGGCGGCTGCATT	TAAG	ATCA	200	AGGCGCCACGTTTAGAGTCGTCTCAAATGGGTGATTACAGCTCTCTTAAGCTGCCACCGGGATTCCGTTTCTGCCCAACTGATCAAGAACTCATCCTCCACTTCCTCTATAGAAAAGCAAGTTTATTGCCTTCCCATGATATAATTCCTGATCTCCATCCGCTTGATCCCTGGAACTTACACGGTAAGGCTTTATCCAGTGGAAACCACTGGTATTTCTTTACGCAGATGATGGAATTTGAAAGCCAGCAGCAAGTTACAGAGAATGGAGTGTGGAAGAAACTTGATGTACAGAAACCAATCTTTTCGGATTCTGGCAATAAGATTGGAATTAAGAATTATCTTGTCTACTACATCGGGCAACCTCCTACTGCCATTGAAACCAATTGGATAATGCATC…
Manes.12G156800.1.p	Manes.12G156800.1.p	Manes.12G156800.1.p_4	3_A12_set142	AGGCGCCACGTTTAGAGTCGTCTCAATCAATCTGTGGAGAATAGCGGTAAATCATTGAACTGTAGGGACGACGACGAGGATGAGGACGATGACGACGATGGGACAGAGCTTTCTTGCCTAGATGAAATGTTTTTGTCATTGGAAGATGATCTTGACGATATAAGTTTGCCAAACTGAGCTTAGAGACGTAGGAAGGCGGCTGCATT	ATCA	GCTT	206	AGGCGCCACGTTTAGAGTCGTCTCAAATGGGTGATTACAGCTCTCTTAAGCTGCCACCGGGATTCCGTTTCTGCCCAACTGATCAAGAACTCATCCTCCACTTCCTCTATAGAAAAGCAAGTTTATTGCCTTCCCATGATATAATTCCTGATCTCCATCCGCTTGATCCCTGGAACTTACACGGTAAGGCTTTATCCAGTGGAAACCACTGGTATTTCTTTACGCAGATGATGGAATTTGAAAGCCAGCAGCAAGTTACAGAGAATGGAGTGTGGAAGAAACTTGATGTACAGAAACCAATCTTTTCGGATTCTGGCAATAAGATTGGAATTAAGAATTATCTTGTCTACTACATCGGGCAACCTCCTACTGCCATTGAAACCAATTGGATAATGCATC…
Manes.13G083400.2.p	Manes.13G083400.2.p	Manes.13G083400.2.p_1	3_B01_set143	GCAACGAGCAAGAGAGGTCGTCTCAAATGAATCGGGCTACTGGTTTGGGGTACTGGAAAACCACAGGAAAGGATCGCTCCGTACATTACAACAACGAAGTCGTTGGAATGATAAAAACCTTAGTTTTTCACAGGGGTAAAGCACCTAAAGGGGAGCGAACTGATTGGGTCATGTACGAATACAAGAGACGTAGTGTACATGCCGCGCT	AATG	TACA	208	GCAACGAGCAAGAGAGGTCGTCTCAAATGAATCGGGCTACTGGTTTGGGGTACTGGAAAACCACAGGAAAGGATCGCTCCGTACATTACAACAACGAAGTCGTTGGAATGATAAAAACCTTAGTTTTTCACAGGGGTAAAGCACCTAAAGGGGAGCGAACTGATTGGGTCATGTACGAATACAGACTAGATGAAAAGGAGTTGGACCTCAGGGGGGTTGCCCAGGATGCTTATGTGCTTTGTAGCGTATTCAAGAAGGATGGTCCTGGCCCAAGAAATGGTGCCCAATACGGTGCACCATTTAAGGAAGAAGATTGGGACGTTGATGATGCTGAGGAGGTCAATAATGCAGAGGTTGTTTCCTCTGTTGGTATGTCTGCACCGATGCCAATTTGTCAAA…
Manes.13G083400.2.p	Manes.13G083400.2.p	Manes.13G083400.2.p_2	3_B01_set143	GCAACGAGCAAGAGAGGTCGTCTCATACAGACTAGATGAAAAGGAGTTGGACCTCAGGGGGGTTGCCCAGGATGCTTATGTGCTTTGTAGCGTATTCAAGAAGGATGGTCCTGGCCCAAGAAATGGTGCCCAATACGGTGCACCATTTAAGGAAGAAGATTGGGACGTTGATGATGCTGAGGAGGTCAAAGAGACGTAGTGTACATGCCGCGCT	TACA	TCAA	214	GCAACGAGCAAGAGAGGTCGTCTCAAATGAATCGGGCTACTGGTTTGGGGTACTGGAAAACCACAGGAAAGGATCGCTCCGTACATTACAACAACGAAGTCGTTGGAATGATAAAAACCTTAGTTTTTCACAGGGGTAAAGCACCTAAAGGGGAGCGAACTGATTGGGTCATGTACGAATACAGACTAGATGAAAAGGAGTTGGACCTCAGGGGGGTTGCCCAGGATGCTTATGTGCTTTGTAGCGTATTCAAGAAGGATGGTCCTGGCCCAAGAAATGGTGCCCAATACGGTGCACCATTTAAGGAAGAAGATTGGGACGTTGATGATGCTGAGGAGGTCAATAATGCAGAGGTTGTTTCCTCTGTTGGTATGTCTGCACCGATGCCAATTTGTCAAA…
Manes.13G083400.2.p	Manes.13G083400.2.p	Manes.13G083400.2.p_3	3_B01_set143	GCAACGAGCAAGAGAGGTCGTCTCATCAATAATGCAGAGGTTGTTTCCTCTGTTGGTATGTCTGCACCGATGCCAATTTGTCAAAATAATTCCATCGTTAGATCACCGTATGTGCCGGATGGTACATGCTTTGGATCGCCATATGAGGTGCCATCTGACTCGAACACAACTGCTGTGGTAGCTGATAGTTAAGAGACGTAGTGTACATGCCGCGCT	TCAA	GTTA	216	GCAACGAGCAAGAGAGGTCGTCTCAAATGAATCGGGCTACTGGTTTGGGGTACTGGAAAACCACAGGAAAGGATCGCTCCGTACATTACAACAACGAAGTCGTTGGAATGATAAAAACCTTAGTTTTTCACAGGGGTAAAGCACCTAAAGGGGAGCGAACTGATTGGGTCATGTACGAATACAGACTAGATGAAAAGGAGTTGGACCTCAGGGGGGTTGCCCAGGATGCTTATGTGCTTTGTAGCGTATTCAAGAAGGATGGTCCTGGCCCAAGAAATGGTGCCCAATACGGTGCACCATTTAAGGAAGAAGATTGGGACGTTGATGATGCTGAGGAGGTCAATAATGCAGAGGTTGTTTCCTCTGTTGGTATGTCTGCACCGATGCCAATTTGTCAAA…
Manes.13G083400.2.p	Manes.13G083400.2.p	Manes.13G083400.2.p_4	3_B01_set143	GCAACGAGCAAGAGAGGTCGTCTCAGTTATGTGGAATTAGCTGAGCCTCCCCAACTTGGAAATGAGAATGATGATATTCTTGCAATGCTCGCTAATTTCAGTGAAGAAAGCCCATTTATCCCAAATGAAACTAAACTGAACGAAGTTGACAACATCAAAGACGGTGGGAACAATGTGGCTAACCCGTAGAGACGTAGTGTACATGCCGCGCT	GTTA	CCGT	212	GCAACGAGCAAGAGAGGTCGTCTCAAATGAATCGGGCTACTGGTTTGGGGTACTGGAAAACCACAGGAAAGGATCGCTCCGTACATTACAACAACGAAGTCGTTGGAATGATAAAAACCTTAGTTTTTCACAGGGGTAAAGCACCTAAAGGGGAGCGAACTGATTGGGTCATGTACGAATACAGACTAGATGAAAAGGAGTTGGACCTCAGGGGGGTTGCCCAGGATGCTTATGTGCTTTGTAGCGTATTCAAGAAGGATGGTCCTGGCCCAAGAAATGGTGCCCAATACGGTGCACCATTTAAGGAAGAAGATTGGGACGTTGATGATGCTGAGGAGGTCAATAATGCAGAGGTTGTTTCCTCTGTTGGTATGTCTGCACCGATGCCAATTTGTCAAA…
Manes.13G083400.2.p	Manes.13G083400.2.p	Manes.13G083400.2.p_5	3_B01_set143	GCAACGAGCAAGAGAGGTCGTCTCACCGTGTTCAGACGGAATTGATATTTATAACGACCTCGCCGACCTAAGCAACCTCGTTGGATTTGGTGAACCTGAATACAATGTCTCTGGCGATCCCTGGTGTTCAACAATGGACCAAATGCAGGGAAGTGATAAGGTACATTTTTTGGAGTTACGTGATAGAGACGTAGTGTACATGCCGCGCT	CCGT	TGAT	209	GCAACGAGCAAGAGAGGTCGTCTCAAATGAATCGGGCTACTGGTTTGGGGTACTGGAAAACCACAGGAAAGGATCGCTCCGTACATTACAACAACGAAGTCGTTGGAATGATAAAAACCTTAGTTTTTCACAGGGGTAAAGCACCTAAAGGGGAGCGAACTGATTGGGTCATGTACGAATACAGACTAGATGAAAAGGAGTTGGACCTCAGGGGGGTTGCCCAGGATGCTTATGTGCTTTGTAGCGTATTCAAGAAGGATGGTCCTGGCCCAAGAAATGGTGCCCAATACGGTGCACCATTTAAGGAAGAAGATTGGGACGTTGATGATGCTGAGGAGGTCAATAATGCAGAGGTTGTTTCCTCTGTTGGTATGTCTGCACCGATGCCAATTTGTCAAA…
Manes.13G083400.2.p	Manes.13G083400.2.p	Manes.13G083400.2.p_6	3_B01_set143	GCAACGAGCAAGAGAGGTCGTCTCATGATCTTGATGCGCCTTTGAATTGCTCTACGGAAGATTTCGGATATGAGCAAGTGAACATCGGAGGCTTCTATGCTCCTAACCCTTGCAACTCTGCGGAGCTTGTCCACGGCACGGCGAAACTGCATCAGATACATGAAGATGAGAAGTCACAGTTCTGAGCTTAGAGACGTAGTGTACATGCCGCGCT	TGAT	GCTT	214	GCAACGAGCAAGAGAGGTCGTCTCAAATGAATCGGGCTACTGGTTTGGGGTACTGGAAAACCACAGGAAAGGATCGCTCCGTACATTACAACAACGAAGTCGTTGGAATGATAAAAACCTTAGTTTTTCACAGGGGTAAAGCACCTAAAGGGGAGCGAACTGATTGGGTCATGTACGAATACAGACTAGATGAAAAGGAGTTGGACCTCAGGGGGGTTGCCCAGGATGCTTATGTGCTTTGTAGCGTATTCAAGAAGGATGGTCCTGGCCCAAGAAATGGTGCCCAATACGGTGCACCATTTAAGGAAGAAGATTGGGACGTTGATGATGCTGAGGAGGTCAATAATGCAGAGGTTGTTTCCTCTGTTGGTATGTCTGCACCGATGCCAATTTGTCAAA…
Manes.S015700.2.p	Manes.S015700.2.p	Manes.S015700.2.p_1	3_B02_set144	TGCGCCCAACCGACTTATCGTCTCAAATGAAGAAAACCCTAGTTTTTTACAAAGGCAGAGCGCCACGAGGTGAGAAATCTAACTGGGTTATGCATGAATATAGGCTTGAAAACAAACACCCCTTCAAGCGTACCAAGGAGGAATGGGTAGTTTGCCGGGTGTTCCAGAAGAGTTCAGCAGCTAAAAAGCCAAGAGACGTAGACACGCTCGCTGTGT	AATG	GCCA	216	TGCGCCCAACCGACTTATCGTCTCAAATGAAGAAAACCCTAGTTTTTTACAAAGGCAGAGCGCCACGAGGTGAGAAATCTAACTGGGTTATGCATGAATATAGGCTTGAAAACAAACACCCCTTCAAGCGTACCAAGGAGGAATGGGTAGTTTGCCGGGTGTTCCAGAAGAGTTCAGCAGCTAAAAAGCCACAGCAAACACAATCGTCGCAGCAATCTTTGGGGTCGCCGTGTGATACTAATTCTATAGTCAATGAGTTTGGAGATATCGAGTTGCCAAATCTAAACAACAACGTGAATAGTTCAAACGAGTTCAACAACATCTCTACTCAAAGTAATTATAGCAACCAAGCCAACGTTGACATGAATATTAATGTCCAGAACTGGGCTAGCCCTTCAC…
Manes.S015700.2.p	Manes.S015700.2.p	Manes.S015700.2.p_2	3_B02_set144	TGCGCCCAACCGACTTATCGTCTCAGCCACAGCAAACACAATCGTCGCAGCAATCTTTGGGGTCGCCGTGTGATACTAATTCTATAGTCAATGAGTTTGGAGATATCGAGTTGCCAAATCTAAACAACAACGTGAATAGTTCAAACGAGTTCAACAACATCTCTACTCAAAGTAATTATAGCAACCAAGCCAAAGAGACGTAGACACGCTCGCTGTGT	GCCA	CCAA	218	TGCGCCCAACCGACTTATCGTCTCAAATGAAGAAAACCCTAGTTTTTTACAAAGGCAGAGCGCCACGAGGTGAGAAATCTAACTGGGTTATGCATGAATATAGGCTTGAAAACAAACACCCCTTCAAGCGTACCAAGGAGGAATGGGTAGTTTGCCGGGTGTTCCAGAAGAGTTCAGCAGCTAAAAAGCCACAGCAAACACAATCGTCGCAGCAATCTTTGGGGTCGCCGTGTGATACTAATTCTATAGTCAATGAGTTTGGAGATATCGAGTTGCCAAATCTAAACAACAACGTGAATAGTTCAAACGAGTTCAACAACATCTCTACTCAAAGTAATTATAGCAACCAAGCCAACGTTGACATGAATATTAATGTCCAGAACTGGGCTAGCCCTTCAC…
Manes.S015700.2.p	Manes.S015700.2.p	Manes.S015700.2.p_3	3_B02_set144	TGCGCCCAACCGACTTATCGTCTCACCAACGTTGACATGAATATTAATGTCCAGAACTGGGCTAGCCCTTCACTTTCATGGCCTTCAAGCCTTCTGTCGCCGAATCTCGCAATAAATTCCTTGCTTCTCAAGGCATTACAACTGAGAAGCTATCAACAAAGAGAAGCTGCCGCGGCTGCTGCTAATGCTGCAAGTTCTAGAGACGTAGACACGCTCGCTGTGT	CCAA	TTCT	223	TGCGCCCAACCGACTTATCGTCTCAAATGAAGAAAACCCTAGTTTTTTACAAAGGCAGAGCGCCACGAGGTGAGAAATCTAACTGGGTTATGCATGAATATAGGCTTGAAAACAAACACCCCTTCAAGCGTACCAAGGAGGAATGGGTAGTTTGCCGGGTGTTCCAGAAGAGTTCAGCAGCTAAAAAGCCACAGCAAACACAATCGTCGCAGCAATCTTTGGGGTCGCCGTGTGATACTAATTCTATAGTCAATGAGTTTGGAGATATCGAGTTGCCAAATCTAAACAACAACGTGAATAGTTCAAACGAGTTCAACAACATCTCTACTCAAAGTAATTATAGCAACCAAGCCAACGTTGACATGAATATTAATGTCCAGAACTGGGCTAGCCCTTCAC…
Manes.S015700.2.p	Manes.S015700.2.p	Manes.S015700.2.p_4	3_B02_set144	TGCGCCCAACCGACTTATCGTCTCATTCTAGTGATCATTACTCATTTCTCACGCAAGGAACTTCTATTCCTCAGTTTGGAACAGATCTTAATTCAAATGTGCAGGGTTCTTCTTCCTCTTCCAGGGTTTTAGAAACAGTGCAGCAACCTGTACAGCAGGAACAACCATTCATTTTGGACTCCATCTGGTGAGCTTAGAGACGTAGACACGCTCGCTGTGT	TTCT	GCTT	220	TGCGCCCAACCGACTTATCGTCTCAAATGAAGAAAACCCTAGTTTTTTACAAAGGCAGAGCGCCACGAGGTGAGAAATCTAACTGGGTTATGCATGAATATAGGCTTGAAAACAAACACCCCTTCAAGCGTACCAAGGAGGAATGGGTAGTTTGCCGGGTGTTCCAGAAGAGTTCAGCAGCTAAAAAGCCACAGCAAACACAATCGTCGCAGCAATCTTTGGGGTCGCCGTGTGATACTAATTCTATAGTCAATGAGTTTGGAGATATCGAGTTGCCAAATCTAAACAACAACGTGAATAGTTCAAACGAGTTCAACAACATCTCTACTCAAAGTAATTATAGCAACCAAGCCAACGTTGACATGAATATTAATGTCCAGAACTGGGCTAGCCCTTCAC…
Manes.S084100.1.p	Manes.S084100.1.p	Manes.S084100.1.p_1	3_B03_set145	ACTCCGCCGTTGACAACTCGTCTCAAATGTTTTTTTTTTCCCTTTGTTTCGCTGCCGAAACCTATAAACTCAATCGTGAAAGAGAATCACAGTGGTATTTTTTCACGAGTAGGGAGAAAAAGTACCCGAATGGATCTAGGCCGAAACGAAACGCAGGGGAATTAGGTTATTGGAAGGCTACAGGAACTGATAAAGCAATATTAGACGGAAGAGACGACCTAACGACAGCGCACT	AATG	CGGA	234	ACTCCGCCGTTGACAACTCGTCTCAAATGTTTTTTTTTTCCCTTTGTTTCGCTGCCGAAACCTATAAACTCAATCGTGAAAGAGAATCACAGTGGTATTTTTTCACGAGTAGGGAGAAAAAGTACCCGAATGGATCTAGGCCGAAACGAAACGCAGGGGAATTAGGTTATTGGAAGGCTACAGGAACTGATAAAGCAATATTAGACGGAAAAAAACCACTGGGTTTCAGAAAGTCTTTGGACTATTATGAGGGGAGACAGCGTGATGGAACCAAAACCAACTGGAAGATGCATGAATACCTTCTTCATCAATCACTCGTTCCTTCAGGTGCTACGGCCAGAGGCAAAAACCCACTGCAACCTAAGCAGTTGGATGAATGGGTTCTATGCAAGATATATA…
Manes.S084100.1.p	Manes.S084100.1.p	Manes.S084100.1.p_2	3_B03_set145	ACTCCGCCGTTGACAACTCGTCTCACGGAAAAAAACCACTGGGTTTCAGAAAGTCTTTGGACTATTATGAGGGGAGACAGCGTGATGGAACCAAAACCAACTGGAAGATGCATGAATACCTTCTTCATCAATCACTCGTTCCTTCAGGTGCTACGGCCAGAGGCAAAAACCCACTGCAACCTAAGCAGTTGGATGAATGGGTTCTATGCAAGATAGAGACGACCTAACGACAGCGCACT	CGGA	AGAT	239	ACTCCGCCGTTGACAACTCGTCTCAAATGTTTTTTTTTTCCCTTTGTTTCGCTGCCGAAACCTATAAACTCAATCGTGAAAGAGAATCACAGTGGTATTTTTTCACGAGTAGGGAGAAAAAGTACCCGAATGGATCTAGGCCGAAACGAAACGCAGGGGAATTAGGTTATTGGAAGGCTACAGGAACTGATAAAGCAATATTAGACGGAAAAAAACCACTGGGTTTCAGAAAGTCTTTGGACTATTATGAGGGGAGACAGCGTGATGGAACCAAAACCAACTGGAAGATGCATGAATACCTTCTTCATCAATCACTCGTTCCTTCAGGTGCTACGGCCAGAGGCAAAAACCCACTGCAACCTAAGCAGTTGGATGAATGGGTTCTATGCAAGATATATA…
Manes.S084100.1.p	Manes.S084100.1.p	Manes.S084100.1.p_3	3_B03_set145	ACTCCGCCGTTGACAACTCGTCTCAAGATATATAACAATAAGGCAGAGGATAAGAAGAACAATAACGACGAGGATGAAGGAACTTTAAATATTGCTGAAACAGAAATCCCAAAGGCTGATGATGTTTCCACTGCACAACCGCTACTGTGTGATAATTCTTTGATGATTTCCCAAGAGTACGAGAATGGTTACGGGTCGTATTTGCTTCCTCCAGAGACGACCTAACGACAGCGCACT	AGAT	CTCC	237	ACTCCGCCGTTGACAACTCGTCTCAAATGTTTTTTTTTTCCCTTTGTTTCGCTGCCGAAACCTATAAACTCAATCGTGAAAGAGAATCACAGTGGTATTTTTTCACGAGTAGGGAGAAAAAGTACCCGAATGGATCTAGGCCGAAACGAAACGCAGGGGAATTAGGTTATTGGAAGGCTACAGGAACTGATAAAGCAATATTAGACGGAAAAAAACCACTGGGTTTCAGAAAGTCTTTGGACTATTATGAGGGGAGACAGCGTGATGGAACCAAAACCAACTGGAAGATGCATGAATACCTTCTTCATCAATCACTCGTTCCTTCAGGTGCTACGGCCAGAGGCAAAAACCCACTGCAACCTAAGCAGTTGGATGAATGGGTTCTATGCAAGATATATA…
Manes.S084100.1.p	Manes.S084100.1.p	Manes.S084100.1.p_4	3_B03_set145	ACTCCGCCGTTGACAACTCGTCTCACTCCTCTTTGGTCTGATCCTCCTCAGCCAATCTTGGATAACGTTGACAATGATCCTCCGCCAATGAACAACACATTCAACAACAACTTCGCATATAATGTGCAACCAATACAAATCTGTCAACCACCATCTCATTATAGCAATGGCTTTCAACCCATGTACGGTTGCGGTGACCAGGTAAGAGACGACCTAACGACAGCGCACT	CTCC	GGTA	229	ACTCCGCCGTTGACAACTCGTCTCAAATGTTTTTTTTTTCCCTTTGTTTCGCTGCCGAAACCTATAAACTCAATCGTGAAAGAGAATCACAGTGGTATTTTTTCACGAGTAGGGAGAAAAAGTACCCGAATGGATCTAGGCCGAAACGAAACGCAGGGGAATTAGGTTATTGGAAGGCTACAGGAACTGATAAAGCAATATTAGACGGAAAAAAACCACTGGGTTTCAGAAAGTCTTTGGACTATTATGAGGGGAGACAGCGTGATGGAACCAAAACCAACTGGAAGATGCATGAATACCTTCTTCATCAATCACTCGTTCCTTCAGGTGCTACGGCCAGAGGCAAAAACCCACTGCAACCTAAGCAGTTGGATGAATGGGTTCTATGCAAGATATATA…
Manes.S084100.1.p	Manes.S084100.1.p	Manes.S084100.1.p_5	3_B03_set145	ACTCCGCCGTTGACAACTCGTCTCAGGTATCGGACATTTCATGCATGGAGACTGCCGCGATGAATGACCACTTTCTCATGCCAACTGGTCAGGAACTCATCCACGGACGGGGTGATCAGGTCTGGGATATTAACAGCATCCAAACGACCACAATGAATGATCATCTTTACGTTCCAGCTGAGGAACCCGTATTCGGGTGTGGTAATCAAGTCTCAGAGACGACCTAACGACAGCGCACT	GGTA	TCTC	239	ACTCCGCCGTTGACAACTCGTCTCAAATGTTTTTTTTTTCCCTTTGTTTCGCTGCCGAAACCTATAAACTCAATCGTGAAAGAGAATCACAGTGGTATTTTTTCACGAGTAGGGAGAAAAAGTACCCGAATGGATCTAGGCCGAAACGAAACGCAGGGGAATTAGGTTATTGGAAGGCTACAGGAACTGATAAAGCAATATTAGACGGAAAAAAACCACTGGGTTTCAGAAAGTCTTTGGACTATTATGAGGGGAGACAGCGTGATGGAACCAAAACCAACTGGAAGATGCATGAATACCTTCTTCATCAATCACTCGTTCCTTCAGGTGCTACGGCCAGAGGCAAAAACCCACTGCAACCTAAGCAGTTGGATGAATGGGTTCTATGCAAGATATATA…
Manes.S084100.1.p	Manes.S084100.1.p	Manes.S084100.1.p_6	3_B03_set145	ACTCCGCCGTTGACAACTCGTCTCATCTCAGATATTAACTACATGGTGACAGCCGACATGAATGGCTACCTTTTAGTGATAGCGGAGGAACCCAGTCCTTTGCTCGAACCTGCGGCTGCTGAGAAAAGTACTCGCGAATTTGATGCTCAACCTAGCTCTAGTAATCAGCCTATGCCGGGAGGAGGAGAGGCAGAGCTACCTATTTGAGCTTAGAGACGACCTAACGACAGCGCACT	TCTC	GCTT	236	ACTCCGCCGTTGACAACTCGTCTCAAATGTTTTTTTTTTCCCTTTGTTTCGCTGCCGAAACCTATAAACTCAATCGTGAAAGAGAATCACAGTGGTATTTTTTCACGAGTAGGGAGAAAAAGTACCCGAATGGATCTAGGCCGAAACGAAACGCAGGGGAATTAGGTTATTGGAAGGCTACAGGAACTGATAAAGCAATATTAGACGGAAAAAAACCACTGGGTTTCAGAAAGTCTTTGGACTATTATGAGGGGAGACAGCGTGATGGAACCAAAACCAACTGGAAGATGCATGAATACCTTCTTCATCAATCACTCGTTCCTTCAGGTGCTACGGCCAGAGGCAAAAACCCACTGCAACCTAAGCAGTTGGATGAATGGGTTCTATGCAAGATATATA…
Migut.H01960.1.p	Migut.H01960.1.p	Migut.H01960.1.p_1	3_B04_set146	AGCACGCTTGAGGCCTTACGTCTCAAATGATAACGTACGCAGATAATAAAAGGTCAAGCTCTAGTAATAATTTCTTCCTTCCATATATCTCTGCTACAATGGCTGCTGCTGCAAACAATTTGCCACCAGGTTTCAGATTCCACCCCACAGACGAAGAGTTGATAAAATACTATCTACTCAACAAGGTTCTCCTTTTCAAGAGACGTACGAAGTGCAGCAGCGT	AATG	TTCA	223	AGCACGCTTGAGGCCTTACGTCTCAAATGATAACGTACGCAGATAATAAAAGGTCAAGCTCTAGTAATAATTTCTTCCTTCCATATATCTCTGCTACAATGGCTGCTGCTGCAAACAATTTGCCACCAGGTTTCAGATTCCACCCCACAGACGAAGAGTTGATAAAATACTATCTACTCAACAAGGTTCTCCTTTTCAATTTCTCTTGCTCTGCCATTGTTGAAGCTGACCTCAACAAGTCCGAACCTTGGCATCTTCCAGGTAAGGCTAAGATGGGGGAGAAGGAGTGGTACTTTTATAGCCAGCGTGACAGAAAATATCCGACCGGAATCAGAACGAACCGGGCGACTGAATCGGGGTACTGGAAAGCAACCGGAAAAGACCGTGAGATTATTTGCA…
Migut.H01960.1.p	Migut.H01960.1.p	Migut.H01960.1.p_2	3_B04_set146	AGCACGCTTGAGGCCTTACGTCTCATTCAATTTCTCTTGCTCTGCCATTGTTGAAGCTGACCTCAACAAGTCCGAACCTTGGCATCTTCCAGGTAAGGCTAAGATGGGGGAGAAGGAGTGGTACTTTTATAGCCAGCGTGACAGAAAATATCCGACCGGAATCAGAACGAACCGGGCGACTGAATCGGGGTACTGGAAAGCAACCGAGAGACGTACGAAGTGCAGCAGCGT	TTCA	ACCG	231	AGCACGCTTGAGGCCTTACGTCTCAAATGATAACGTACGCAGATAATAAAAGGTCAAGCTCTAGTAATAATTTCTTCCTTCCATATATCTCTGCTACAATGGCTGCTGCTGCAAACAATTTGCCACCAGGTTTCAGATTCCACCCCACAGACGAAGAGTTGATAAAATACTATCTACTCAACAAGGTTCTCCTTTTCAATTTCTCTTGCTCTGCCATTGTTGAAGCTGACCTCAACAAGTCCGAACCTTGGCATCTTCCAGGTAAGGCTAAGATGGGGGAGAAGGAGTGGTACTTTTATAGCCAGCGTGACAGAAAATATCCGACCGGAATCAGAACGAACCGGGCGACTGAATCGGGGTACTGGAAAGCAACCGGAAAAGACCGTGAGATTATTTGCA…
Migut.H01960.1.p	Migut.H01960.1.p	Migut.H01960.1.p_3	3_B04_set146	AGCACGCTTGAGGCCTTACGTCTCAACCGGAAAAGACCGTGAGATTATTTGCAGCTCGACAAAGAGTACTGTGGGGATGAAGAAAACCCTAGTTTTCTATATGGGACGAGCACCGAAGGGAGAGAAAAGTAACTGGGTTATGCATGAGTACCGCCTTGACGGGAAGCTGTCTTATCACTACTTATCCACTAACTCACAGGAAGAGACGTACGAAGTGCAGCAGCGT	ACCG	AGGA	226	AGCACGCTTGAGGCCTTACGTCTCAAATGATAACGTACGCAGATAATAAAAGGTCAAGCTCTAGTAATAATTTCTTCCTTCCATATATCTCTGCTACAATGGCTGCTGCTGCAAACAATTTGCCACCAGGTTTCAGATTCCACCCCACAGACGAAGAGTTGATAAAATACTATCTACTCAACAAGGTTCTCCTTTTCAATTTCTCTTGCTCTGCCATTGTTGAAGCTGACCTCAACAAGTCCGAACCTTGGCATCTTCCAGGTAAGGCTAAGATGGGGGAGAAGGAGTGGTACTTTTATAGCCAGCGTGACAGAAAATATCCGACCGGAATCAGAACGAACCGGGCGACTGAATCGGGGTACTGGAAAGCAACCGGAAAAGACCGTGAGATTATTTGCA…
Migut.H01960.1.p	Migut.H01960.1.p	Migut.H01960.1.p_4	3_B04_set146	AGCACGCTTGAGGCCTTACGTCTCAAGGATGAGTGGGTCATCAGTCGAGTCTTTCAAAAGAATATCACTGGTTCTTCTGGATGTTCAGGCGCTGCCGCGGGTGGTGGTAAGAAAAGGCCCTCAGCTTGTATTAATAACAGAGGTCCAGATCAAGTAGGTTCGCCTTTTTTAGTTTCCCTGCCACCTCCATCCGCGGCCAAAAATGAACAGAGACGTACGAAGTGCAGCAGCGT	AGGA	GAAC	233	AGCACGCTTGAGGCCTTACGTCTCAAATGATAACGTACGCAGATAATAAAAGGTCAAGCTCTAGTAATAATTTCTTCCTTCCATATATCTCTGCTACAATGGCTGCTGCTGCAAACAATTTGCCACCAGGTTTCAGATTCCACCCCACAGACGAAGAGTTGATAAAATACTATCTACTCAACAAGGTTCTCCTTTTCAATTTCTCTTGCTCTGCCATTGTTGAAGCTGACCTCAACAAGTCCGAACCTTGGCATCTTCCAGGTAAGGCTAAGATGGGGGAGAAGGAGTGGTACTTTTATAGCCAGCGTGACAGAAAATATCCGACCGGAATCAGAACGAACCGGGCGACTGAATCGGGGTACTGGAAAGCAACCGGAAAAGACCGTGAGATTATTTGCA…
Migut.H01960.1.p	Migut.H01960.1.p	Migut.H01960.1.p_5	3_B04_set146	AGCACGCTTGAGGCCTTACGTCTCAGAACACGTTCCCTGTTTCTCTACTGCTGCCGCAGCTCCACCTTCATTTGATCATGGAGGAGGCGGCGGATCATTATTTGATTTGCCTCCGCCGCCGTATTCATCTCTTATGTCTGCGTTGATTAACGATCCGCCACTATTAACACCTGCAAATCACCCACGTTTTCCTAGCCCTAGGAGAGACGTACGAAGTGCAGCAGCGT	GAAC	TAGG	227	AGCACGCTTGAGGCCTTACGTCTCAAATGATAACGTACGCAGATAATAAAAGGTCAAGCTCTAGTAATAATTTCTTCCTTCCATATATCTCTGCTACAATGGCTGCTGCTGCAAACAATTTGCCACCAGGTTTCAGATTCCACCCCACAGACGAAGAGTTGATAAAATACTATCTACTCAACAAGGTTCTCCTTTTCAATTTCTCTTGCTCTGCCATTGTTGAAGCTGACCTCAACAAGTCCGAACCTTGGCATCTTCCAGGTAAGGCTAAGATGGGGGAGAAGGAGTGGTACTTTTATAGCCAGCGTGACAGAAAATATCCGACCGGAATCAGAACGAACCGGGCGACTGAATCGGGGTACTGGAAAGCAACCGGAAAAGACCGTGAGATTATTTGCA…
Migut.H01960.1.p	Migut.H01960.1.p	Migut.H01960.1.p_6	3_B04_set146	AGCACGCTTGAGGCCTTACGTCTCATAGGTCCCTCCAAGAAAACTTGCATGTGCCTTTGTTTGACTTTAGTGCTGATGCACTGCCTCCACCTCCTGCTGTGCATGGCGGAGATGATGAAATGTTTGGTTACAGTTGTCTTATGAGCCAACTTGATACACAGAAAGTATGCCCCACTGATCTCGATTGTATGTGGAGATGAGCTTAGAGACGTACGAAGTGCAGCAGCGT	TAGG	GCTT	229	AGCACGCTTGAGGCCTTACGTCTCAAATGATAACGTACGCAGATAATAAAAGGTCAAGCTCTAGTAATAATTTCTTCCTTCCATATATCTCTGCTACAATGGCTGCTGCTGCAAACAATTTGCCACCAGGTTTCAGATTCCACCCCACAGACGAAGAGTTGATAAAATACTATCTACTCAACAAGGTTCTCCTTTTCAATTTCTCTTGCTCTGCCATTGTTGAAGCTGACCTCAACAAGTCCGAACCTTGGCATCTTCCAGGTAAGGCTAAGATGGGGGAGAAGGAGTGGTACTTTTATAGCCAGCGTGACAGAAAATATCCGACCGGAATCAGAACGAACCGGGCGACTGAATCGGGGTACTGGAAAGCAACCGGAAAAGACCGTGAGATTATTTGCA…
Migut.M00864.1.p	Migut.M00864.1.p	Migut.M00864.1.p_1	3_B05_set147	TTTGCCGCGCTACTTGGACGTCTCAAATGGAGTCTACGGATTCCTCAACAGGTTCACAGAAACCGCAGCTGCCACCAGGTTTCAGATTTCACCCCACTGACGAAGAACTTGTGGTGCACTATCTTAAAAAGAAGGCTGCATCCGCCCCTCTCCCTGTTTCTATCATCGCTGAAGTTGATCTCTACAAATTCGATCCTTGGGAGAGACGTGCTAGCTCATGCGCGAA	AATG	TGGG	226	TTTGCCGCGCTACTTGGACGTCTCAAATGGAGTCTACGGATTCCTCAACAGGTTCACAGAAACCGCAGCTGCCACCAGGTTTCAGATTTCACCCCACTGACGAAGAACTTGTGGTGCACTATCTTAAAAAGAAGGCTGCATCCGCCCCTCTCCCTGTTTCTATCATCGCTGAAGTTGATCTCTACAAATTCGATCCTTGGGAACTTCCAGCGAAGTCAATATTTGGAGAGCAAGAGTGGTATTTCTTCAGTCCAAGAGATCGAAAATATCCAAATGGGGCTCGCCCGAATCGTGCAGCTACCTCTGGATACTGGAAGGCAACTGGAACCGACAAGCCTGTTATGACGGCTGGAGGAACACAAAAGGTTGGGGTTAAGAAGGCGCTTGTTTTTTACGGCG…
Migut.M00864.1.p	Migut.M00864.1.p	Migut.M00864.1.p_2	3_B05_set147	TTTGCCGCGCTACTTGGACGTCTCATGGGAACTTCCAGCGAAGTCAATATTTGGAGAGCAAGAGTGGTATTTCTTCAGTCCAAGAGATCGAAAATATCCAAATGGGGCTCGCCCGAATCGTGCAGCTACCTCTGGATACTGGAAGGCAACTGGAACCGACAAGCCTGTTATGACGGCTGGAGGAACACAAAGAGACGTGCTAGCTCATGCGCGAA	TGGG	ACAA	215	TTTGCCGCGCTACTTGGACGTCTCAAATGGAGTCTACGGATTCCTCAACAGGTTCACAGAAACCGCAGCTGCCACCAGGTTTCAGATTTCACCCCACTGACGAAGAACTTGTGGTGCACTATCTTAAAAAGAAGGCTGCATCCGCCCCTCTCCCTGTTTCTATCATCGCTGAAGTTGATCTCTACAAATTCGATCCTTGGGAACTTCCAGCGAAGTCAATATTTGGAGAGCAAGAGTGGTATTTCTTCAGTCCAAGAGATCGAAAATATCCAAATGGGGCTCGCCCGAATCGTGCAGCTACCTCTGGATACTGGAAGGCAACTGGAACCGACAAGCCTGTTATGACGGCTGGAGGAACACAAAAGGTTGGGGTTAAGAAGGCGCTTGTTTTTTACGGCG…
Migut.M00864.1.p	Migut.M00864.1.p	Migut.M00864.1.p_3	3_B05_set147	TTTGCCGCGCTACTTGGACGTCTCAACAAAAGGTTGGGGTTAAGAAGGCGCTTGTTTTTTACGGCGGGAAGCCGCCAAAAGGAATCAAAACGAACTGGATCATGCACGAGTACAGACTCACAGACAACAAACCCCCAAACATGAAACCTCCCGGCTGTGACGTCACCAATAAAAAGGCTTCTTTACGGCTTGATGATAGAGACGTGCTAGCTCATGCGCGAA	ACAA	TGAT	222	TTTGCCGCGCTACTTGGACGTCTCAAATGGAGTCTACGGATTCCTCAACAGGTTCACAGAAACCGCAGCTGCCACCAGGTTTCAGATTTCACCCCACTGACGAAGAACTTGTGGTGCACTATCTTAAAAAGAAGGCTGCATCCGCCCCTCTCCCTGTTTCTATCATCGCTGAAGTTGATCTCTACAAATTCGATCCTTGGGAACTTCCAGCGAAGTCAATATTTGGAGAGCAAGAGTGGTATTTCTTCAGTCCAAGAGATCGAAAATATCCAAATGGGGCTCGCCCGAATCGTGCAGCTACCTCTGGATACTGGAAGGCAACTGGAACCGACAAGCCTGTTATGACGGCTGGAGGAACACAAAAGGTTGGGGTTAAGAAGGCGCTTGTTTTTTACGGCG…
Migut.M00864.1.p	Migut.M00864.1.p	Migut.M00864.1.p_4	3_B05_set147	TTTGCCGCGCTACTTGGACGTCTCATGATTGGGTGTTGTGCAGGATATATAAGAAGAACAACGCGCAACGTCCGGTGGATCAAGAGAGAGATGAAGGACATGACGTAATTATGGGATCGTTTAAAGCTGGTTTGCCTGCTGCAATGGCTGTCGTCGGAGAACAACAGAGGTTTCTGGAGAATGACCATTCTTCGTTTTACGAGAGACGTGCTAGCTCATGCGCGAA	TGAT	TACG	226	TTTGCCGCGCTACTTGGACGTCTCAAATGGAGTCTACGGATTCCTCAACAGGTTCACAGAAACCGCAGCTGCCACCAGGTTTCAGATTTCACCCCACTGACGAAGAACTTGTGGTGCACTATCTTAAAAAGAAGGCTGCATCCGCCCCTCTCCCTGTTTCTATCATCGCTGAAGTTGATCTCTACAAATTCGATCCTTGGGAACTTCCAGCGAAGTCAATATTTGGAGAGCAAGAGTGGTATTTCTTCAGTCCAAGAGATCGAAAATATCCAAATGGGGCTCGCCCGAATCGTGCAGCTACCTCTGGATACTGGAAGGCAACTGGAACCGACAAGCCTGTTATGACGGCTGGAGGAACACAAAAGGTTGGGGTTAAGAAGGCGCTTGTTTTTTACGGCG…
Migut.M00864.1.p	Migut.M00864.1.p	Migut.M00864.1.p_5	3_B05_set147	TTTGCCGCGCTACTTGGACGTCTCATACGATGGGATGATGTCGGGAGGTGATCATCATTTGAAATTACAGCACCATCAGTTTCCTCTTTTAGTAAGTTCCGCTGCCGCAGATCCTAATAGTATTCTAGCCGGAAAAAGGGCTCTACCAGGTTTGTATTGGAACGATGATGGTGGTGGCGGTGGTGGTTCAGCATCTTCACCTCCAGAGACGTGCTAGCTCATGCGCGAA	TACG	CTCC	229	TTTGCCGCGCTACTTGGACGTCTCAAATGGAGTCTACGGATTCCTCAACAGGTTCACAGAAACCGCAGCTGCCACCAGGTTTCAGATTTCACCCCACTGACGAAGAACTTGTGGTGCACTATCTTAAAAAGAAGGCTGCATCCGCCCCTCTCCCTGTTTCTATCATCGCTGAAGTTGATCTCTACAAATTCGATCCTTGGGAACTTCCAGCGAAGTCAATATTTGGAGAGCAAGAGTGGTATTTCTTCAGTCCAAGAGATCGAAAATATCCAAATGGGGCTCGCCCGAATCGTGCAGCTACCTCTGGATACTGGAAGGCAACTGGAACCGACAAGCCTGTTATGACGGCTGGAGGAACACAAAAGGTTGGGGTTAAGAAGGCGCTTGTTTTTTACGGCG…
Migut.M00864.1.p	Migut.M00864.1.p	Migut.M00864.1.p_6	3_B05_set147	TTTGCCGCGCTACTTGGACGTCTCACTCCTACTAAGAGATTCCTTACTGAAAGCTGTGACGGCAGCATTGTAAGCCAATTGCCACAAACTCCGGCGACACTACAACAGCATCAAGCAATGCTGGGTAGTCTCGGAGATGGGGTTTTCCGACAGCAACAGTATCAAATTTCTGGCATGAATTGGTACGCCTGAGCTTAGAGACGTGCTAGCTCATGCGCGAA	CTCC	GCTT	221	TTTGCCGCGCTACTTGGACGTCTCAAATGGAGTCTACGGATTCCTCAACAGGTTCACAGAAACCGCAGCTGCCACCAGGTTTCAGATTTCACCCCACTGACGAAGAACTTGTGGTGCACTATCTTAAAAAGAAGGCTGCATCCGCCCCTCTCCCTGTTTCTATCATCGCTGAAGTTGATCTCTACAAATTCGATCCTTGGGAACTTCCAGCGAAGTCAATATTTGGAGAGCAAGAGTGGTATTTCTTCAGTCCAAGAGATCGAAAATATCCAAATGGGGCTCGCCCGAATCGTGCAGCTACCTCTGGATACTGGAAGGCAACTGGAACCGACAAGCCTGTTATGACGGCTGGAGGAACACAAAAGGTTGGGGTTAAGAAGGCGCTTGTTTTTTACGGCG…
orange1.1g046372m	orange1.1g046372m	orange1.1g046372m_1	5_A01_set323	AGCGGCGTTGACGTAACTCGTCTCAAATGGAACCTCAACAACAACAAAATCAACATCAAGGAAACGGAGCTTGTGGATCTTCTGGAAAGGGAAATAATTGTCATTGCAGACCTACTTGTCCTAGATGGACTCCTACTACTGATCAAATTAGAATTTTGAAGGAACTTTATTACAATAATGGAAGAGACGTGTATGACTCGCGCGTCA	AATG	TGGA	207	AGCGGCGTTGACGTAACTCGTCTCAAATGGAACCTCAACAACAACAAAATCAACATCAAGGAAACGGAGCTTGTGGATCTTCTGGAAAGGGAAATAATTGTCATTGCAGACCTACTTGTCCTAGATGGACTCCTACTACTGATCAAATTAGAATTTTGAAGGAACTTTATTACAATAATGGAGTTAGGTCACCTACTGCTGAACAAATTCAAAAGATTTCTGCTAGACTTAGACAATACGGGAAGATTGAAGGAAAGAATGTTTTTTATTGGTTTCAAAACTACAAGGCAAGAGAGAGGCTCAAGAAGAAAATTGAAGGTTCTTCTACTTCTGCTGCTGATAATCTTCCTATGCATCAAAGACCTGCTGCTGCTACTAATTGGAAGCCTGAAGATTTTG…
orange1.1g046372m	orange1.1g046372m	orange1.1g046372m_2	5_A01_set323	AGCGGCGTTGACGTAACTCGTCTCATGGAGTTAGGTCACCTACTGCTGAACAAATTCAAAAGATTTCTGCTAGACTTAGACAATACGGGAAGATTGAAGGAAAGAATGTTTTTTATTGGTTTCAAAACTACAAGGCAAGAGAGAGGCTCAAGAAGAAAATTGAAGGTTCTTCTACTTCTGCTGCTGATAATCTAGAGACGTGTATGACTCGCGCGTCA	TGGA	ATCT	218	AGCGGCGTTGACGTAACTCGTCTCAAATGGAACCTCAACAACAACAAAATCAACATCAAGGAAACGGAGCTTGTGGATCTTCTGGAAAGGGAAATAATTGTCATTGCAGACCTACTTGTCCTAGATGGACTCCTACTACTGATCAAATTAGAATTTTGAAGGAACTTTATTACAATAATGGAGTTAGGTCACCTACTGCTGAACAAATTCAAAAGATTTCTGCTAGACTTAGACAATACGGGAAGATTGAAGGAAAGAATGTTTTTTATTGGTTTCAAAACTACAAGGCAAGAGAGAGGCTCAAGAAGAAAATTGAAGGTTCTTCTACTTCTGCTGCTGATAATCTTCCTATGCATCAAAGACCTGCTGCTGCTACTAATTGGAAGCCTGAAGATTTTG…
orange1.1g046372m	orange1.1g046372m	orange1.1g046372m_3	5_A01_set323	AGCGGCGTTGACGTAACTCGTCTCAATCTTCCTATGCATCAAAGACCTGCTGCTGCTACTAATTGGAAGCCTGAAGATTTTGCTAATAAGTCTAGGTCACAATCTATTACATCTGCTGGAGTTTCTGCTACTCTTCCTTCTTATTCTGTTTATACTGGAGGACAAATGGGAGATCATGGATATGGACCTGTTACAGAGACGTGTATGACTCGCGCGTCA	ATCT	TTAC	219	AGCGGCGTTGACGTAACTCGTCTCAAATGGAACCTCAACAACAACAAAATCAACATCAAGGAAACGGAGCTTGTGGATCTTCTGGAAAGGGAAATAATTGTCATTGCAGACCTACTTGTCCTAGATGGACTCCTACTACTGATCAAATTAGAATTTTGAAGGAACTTTATTACAATAATGGAGTTAGGTCACCTACTGCTGAACAAATTCAAAAGATTTCTGCTAGACTTAGACAATACGGGAAGATTGAAGGAAAGAATGTTTTTTATTGGTTTCAAAACTACAAGGCAAGAGAGAGGCTCAAGAAGAAAATTGAAGGTTCTTCTACTTCTGCTGCTGATAATCTTCCTATGCATCAAAGACCTGCTGCTGCTACTAATTGGAAGCCTGAAGATTTTG…
orange1.1g046372m	orange1.1g046372m	orange1.1g046372m_4	5_A01_set323	AGCGGCGTTGACGTAACTCGTCTCATTACTATGGAAAAGAATTTTAGAGATTGTTCTATTTCTTCAACTGGATCTTCAGTTGTTGGAGGATCAAGATCTCAAAATTATGGATGGGTTGGAATTGATCCTCATACTTCTTCTTACATTTTTTTTGGACAAAAGAACTCTGCTGATGGAAACCAAAGAGACGTGTATGACTCGCGCGTCA	TTAC	CCAA	208	AGCGGCGTTGACGTAACTCGTCTCAAATGGAACCTCAACAACAACAAAATCAACATCAAGGAAACGGAGCTTGTGGATCTTCTGGAAAGGGAAATAATTGTCATTGCAGACCTACTTGTCCTAGATGGACTCCTACTACTGATCAAATTAGAATTTTGAAGGAACTTTATTACAATAATGGAGTTAGGTCACCTACTGCTGAACAAATTCAAAAGATTTCTGCTAGACTTAGACAATACGGGAAGATTGAAGGAAAGAATGTTTTTTATTGGTTTCAAAACTACAAGGCAAGAGAGAGGCTCAAGAAGAAAATTGAAGGTTCTTCTACTTCTGCTGCTGATAATCTTCCTATGCATCAAAGACCTGCTGCTGCTACTAATTGGAAGCCTGAAGATTTTG…
orange1.1g046372m	orange1.1g046372m	orange1.1g046372m_5	5_A01_set323	AGCGGCGTTGACGTAACTCGTCTCACCAAGGAAATGATAAGGAAGATGAAGAAGAGGAAGAAAATGGACATCCTGGAATTGAAACTCTTCCTCTCTTCCCTATGCATGGAGAAGATTCTATTAATAATTATTGCAATTCTAAGCCTAATTCTAGCAGCTACTACTCTGGATGGTATGGTTCTAATGATGCTTAGAGACGTGTATGACTCGCGCGTCA	CCAA	GCTT	217	AGCGGCGTTGACGTAACTCGTCTCAAATGGAACCTCAACAACAACAAAATCAACATCAAGGAAACGGAGCTTGTGGATCTTCTGGAAAGGGAAATAATTGTCATTGCAGACCTACTTGTCCTAGATGGACTCCTACTACTGATCAAATTAGAATTTTGAAGGAACTTTATTACAATAATGGAGTTAGGTCACCTACTGCTGAACAAATTCAAAAGATTTCTGCTAGACTTAGACAATACGGGAAGATTGAAGGAAAGAATGTTTTTTATTGGTTTCAAAACTACAAGGCAAGAGAGAGGCTCAAGAAGAAAATTGAAGGTTCTTCTACTTCTGCTGCTGATAATCTTCCTATGCATCAAAGACCTGCTGCTGCTACTAATTGGAAGCCTGAAGATTTTG…
mrna30464.1-v1.0-hybrid	mrna30464.1-v1.0-hybrid	mrna30464.1-v1.0-hybrid_1	5_A02_set324	AACCCTGCCAGGCCTTATCGTCTCAAATGGAACCTCAAACTCAACAACTTACTGAGGATGGAGGAAATAATAATGAAGCTGGATCTTCTAGGCAATCTATTACTAGATGGACTCCTACTAATGATCAGCTTATTATTCTCAATGATCTTTACTACAACAAGGGAGTTAGATCTCCTTCTAATGAACAAATTCAAATGATTAAGAGACGAAGGTCCCATTGCCACCA	AATG	ATTA	226	AACCCTGCCAGGCCTTATCGTCTCAAATGGAACCTCAAACTCAACAACTTACTGAGGATGGAGGAAATAATAATGAAGCTGGATCTTCTAGGCAATCTATTACTAGATGGACTCCTACTAATGATCAGCTTATTATTCTCAATGATCTTTACTACAACAAGGGAGTTAGATCTCCTTCTAATGAACAAATTCAAATGATTAGATTTCAACTTAGACAGTACGGAAAGATTGAGGGAAAGAATGTTTTTTACTGGTTTCAAAATCATAAGGCTAGAGAAAGACAACAGATGAAGAAGTTTACTTCTGATGGACATGTTCCTATGCAATCTTCTGGACTTGTTGGAAATGGAAATGGTACTAATTGGAAGCCTGAAGATCAATATATGAATATGAACAACA…
mrna30464.1-v1.0-hybrid	mrna30464.1-v1.0-hybrid	mrna30464.1-v1.0-hybrid_2	5_A02_set324	AACCCTGCCAGGCCTTATCGTCTCAATTAGATTTCAACTTAGACAGTACGGAAAGATTGAGGGAAAGAATGTTTTTTACTGGTTTCAAAATCATAAGGCTAGAGAAAGACAACAGATGAAGAAGTTTACTTCTGATGGACATGTTCCTATGCAATCTTCTGGACTTGTTGGAAATGGAAATGGTACTAATTGGAAGCCTGAAGATCAATATATGAAAGAGACGAAGGTCCCATTGCCACCA	ATTA	TGAA	241	AACCCTGCCAGGCCTTATCGTCTCAAATGGAACCTCAAACTCAACAACTTACTGAGGATGGAGGAAATAATAATGAAGCTGGATCTTCTAGGCAATCTATTACTAGATGGACTCCTACTAATGATCAGCTTATTATTCTCAATGATCTTTACTACAACAAGGGAGTTAGATCTCCTTCTAATGAACAAATTCAAATGATTAGATTTCAACTTAGACAGTACGGAAAGATTGAGGGAAAGAATGTTTTTTACTGGTTTCAAAATCATAAGGCTAGAGAAAGACAACAGATGAAGAAGTTTACTTCTGATGGACATGTTCCTATGCAATCTTCTGGACTTGTTGGAAATGGAAATGGTACTAATTGGAAGCCTGAAGATCAATATATGAATATGAACAACA…
mrna30464.1-v1.0-hybrid	mrna30464.1-v1.0-hybrid	mrna30464.1-v1.0-hybrid_3	5_A02_set324	AACCCTGCCAGGCCTTATCGTCTCATGAATATGAACAACAAGTATTCCAATATCTCCAATATTGGTCAAGGGGTTTCTTCTGCTCCTGCTTCTGCTTATTCTGCTGGTATGATTGCTATTAATGGACAAATGGGAAATTATGGAGGATATGGATCTATGGATATGCAGAAGTCTTTTAGAGATTTTTCTATTTCTGCTGGAGGAGAGAGACGAAGGTCCCATTGCCACCA	TGAA	GGAG	230	AACCCTGCCAGGCCTTATCGTCTCAAATGGAACCTCAAACTCAACAACTTACTGAGGATGGAGGAAATAATAATGAAGCTGGATCTTCTAGGCAATCTATTACTAGATGGACTCCTACTAATGATCAGCTTATTATTCTCAATGATCTTTACTACAACAAGGGAGTTAGATCTCCTTCTAATGAACAAATTCAAATGATTAGATTTCAACTTAGACAGTACGGAAAGATTGAGGGAAAGAATGTTTTTTACTGGTTTCAAAATCATAAGGCTAGAGAAAGACAACAGATGAAGAAGTTTACTTCTGATGGACATGTTCCTATGCAATCTTCTGGACTTGTTGGAAATGGAAATGGTACTAATTGGAAGCCTGAAGATCAATATATGAATATGAACAACA…
mrna30464.1-v1.0-hybrid	mrna30464.1-v1.0-hybrid	mrna30464.1-v1.0-hybrid_4	5_A02_set324	AACCCTGCCAGGCCTTATCGTCTCAGGAGGAACTGGAGCTACTGCTGTTGGAGTTGGAGGATCTATTTCTCATAATTTTTGGTCTGGAGTTGGTGGATCTGTTCATCCTTATTCTTCATCATCCTACACTACTTTCTTTAACATGAAGGAACAAACTTTTATGGAACAAGAAGAAGATCATCATCAGGAAATTGAAACTCTTCCTAGAGACGAAGGTCCCATTGCCACCA	GGAG	TCCT	230	AACCCTGCCAGGCCTTATCGTCTCAAATGGAACCTCAAACTCAACAACTTACTGAGGATGGAGGAAATAATAATGAAGCTGGATCTTCTAGGCAATCTATTACTAGATGGACTCCTACTAATGATCAGCTTATTATTCTCAATGATCTTTACTACAACAAGGGAGTTAGATCTCCTTCTAATGAACAAATTCAAATGATTAGATTTCAACTTAGACAGTACGGAAAGATTGAGGGAAAGAATGTTTTTTACTGGTTTCAAAATCATAAGGCTAGAGAAAGACAACAGATGAAGAAGTTTACTTCTGATGGACATGTTCCTATGCAATCTTCTGGACTTGTTGGAAATGGAAATGGTACTAATTGGAAGCCTGAAGATCAATATATGAATATGAACAACA…
mrna30464.1-v1.0-hybrid	mrna30464.1-v1.0-hybrid	mrna30464.1-v1.0-hybrid_5	5_A02_set324	AACCCTGCCAGGCCTTATCGTCTCATCCTCTTTTTCCAATGCATGGAGAAGGATTTTTTGGAAATACTAAGACTTCTTCTGAAGGAGGATCTGGATATGGTTATTATTCAGGAGGATGGGATGGATATAATGGAGGAGCTAGAACTTCTCTTGATCTTTCTCTTAATTCTTATGGATACAATACTCCTAATTACTACTGAGCTTAGAGACGAAGGTCCCATTGCCACCA	TCCT	GCTT	229	AACCCTGCCAGGCCTTATCGTCTCAAATGGAACCTCAAACTCAACAACTTACTGAGGATGGAGGAAATAATAATGAAGCTGGATCTTCTAGGCAATCTATTACTAGATGGACTCCTACTAATGATCAGCTTATTATTCTCAATGATCTTTACTACAACAAGGGAGTTAGATCTCCTTCTAATGAACAAATTCAAATGATTAGATTTCAACTTAGACAGTACGGAAAGATTGAGGGAAAGAATGTTTTTTACTGGTTTCAAAATCATAAGGCTAGAGAAAGACAACAGATGAAGAAGTTTACTTCTGATGGACATGTTCCTATGCAATCTTCTGGACTTGTTGGAAATGGAAATGGTACTAATTGGAAGCCTGAAGATCAATATATGAATATGAACAACA…
HL.SW.v1.0.G006909.1	HL.SW.v1.0.G006909.1	HL.SW.v1.0.G006909.1_1	5_A03_set325	TGTCCGCGGTGTGTAAGTCGTCTCAAATGGAAGTTTCTCAACAAACTAATGATGATGGACATGGAGGAGGACAACAACAGCAGCAACAACAACAAGTGGTTCAACAACAGGGATCTTCTTCATCTGGAGGATTTCTTTGTAGACAATCTTCTTCTAGGTGGACTCCTACTACTGATCAAATTAAGAGACGATGTTACGGCGTGCTTCG	AATG	ATTA	208	TGTCCGCGGTGTGTAAGTCGTCTCAAATGGAAGTTTCTCAACAAACTAATGATGATGGACATGGAGGAGGACAACAACAGCAGCAACAACAACAAGTGGTTCAACAACAGGGATCTTCTTCATCTGGAGGATTTCTTTGTAGACAATCTTCTTCTAGGTGGACTCCTACTACTGATCAAATTAAGATTCTTAAGGATCTTTATTATAACAATGGAGTTAGGTCACCTACTGCTGAACAAATTCAAAAGATTTCTGCTAGACTTAGACAATATGGAAAGATTGAAGGAAAGAATGTGTTTTACTGGTTTCAAAACCATAAGGCTAGAGAAAGACAAAAGAAGAGATTTACAACAACTACTACTACAACTACTTCTACTACTAACACTACAACTTCTACTG…
HL.SW.v1.0.G006909.1	HL.SW.v1.0.G006909.1	HL.SW.v1.0.G006909.1_2	5_A03_set325	TGTCCGCGGTGTGTAAGTCGTCTCAATTAAGATTCTTAAGGATCTTTATTATAACAATGGAGTTAGGTCACCTACTGCTGAACAAATTCAAAAGATTTCTGCTAGACTTAGACAATATGGAAAGATTGAAGGAAAGAATGTGTTTTACTGGTTTCAAAACCATAAGGCTAGAGAAAGACAAAAGAAAGAGACGATGTTACGGCGTGCTTCG	ATTA	AGAA	211	TGTCCGCGGTGTGTAAGTCGTCTCAAATGGAAGTTTCTCAACAAACTAATGATGATGGACATGGAGGAGGACAACAACAGCAGCAACAACAACAAGTGGTTCAACAACAGGGATCTTCTTCATCTGGAGGATTTCTTTGTAGACAATCTTCTTCTAGGTGGACTCCTACTACTGATCAAATTAAGATTCTTAAGGATCTTTATTATAACAATGGAGTTAGGTCACCTACTGCTGAACAAATTCAAAAGATTTCTGCTAGACTTAGACAATATGGAAAGATTGAAGGAAAGAATGTGTTTTACTGGTTTCAAAACCATAAGGCTAGAGAAAGACAAAAGAAGAGATTTACAACAACTACTACTACAACTACTTCTACTACTAACACTACAACTTCTACTG…
HL.SW.v1.0.G006909.1	HL.SW.v1.0.G006909.1	HL.SW.v1.0.G006909.1_3	5_A03_set325	TGTCCGCGGTGTGTAAGTCGTCTCAAGAAGAGATTTACAACAACTACTACTACAACTACTTCTACTACTAACACTACAACTTCTACTGCTACTGTTACTGATTCTACTCTTCATCCTATGCAAAGAGGAGTTATTAATCCTACTGTTTGGAAGCCTCATCATCATCAATACCAAAGAGACGATGTTACGGCGTGCTTCG	AGAA	CCAA	199	TGTCCGCGGTGTGTAAGTCGTCTCAAATGGAAGTTTCTCAACAAACTAATGATGATGGACATGGAGGAGGACAACAACAGCAGCAACAACAACAAGTGGTTCAACAACAGGGATCTTCTTCATCTGGAGGATTTCTTTGTAGACAATCTTCTTCTAGGTGGACTCCTACTACTGATCAAATTAAGATTCTTAAGGATCTTTATTATAACAATGGAGTTAGGTCACCTACTGCTGAACAAATTCAAAAGATTTCTGCTAGACTTAGACAATATGGAAAGATTGAAGGAAAGAATGTGTTTTACTGGTTTCAAAACCATAAGGCTAGAGAAAGACAAAAGAAGAGATTTACAACAACTACTACTACAACTACTTCTACTACTAACACTACAACTTCTACTG…
HL.SW.v1.0.G006909.1	HL.SW.v1.0.G006909.1	HL.SW.v1.0.G006909.1_4	5_A03_set325	TGTCCGCGGTGTGTAAGTCGTCTCACCAATCTTTCAATAATCACAACAAGTTCTCTCCTGCTCCTAATAATAATAACAATCAAATGGGACATTTTGGATATGGAGGAGTTAATTTTAGGGAGTGTGGATCTTCTGGAGTTAATGGACATAATTTTGGATGGGTTGGAGTTGATCCTTATTCTTCAGAGACGATGTTACGGCGTGCTTCG	CCAA	CTTC	209	TGTCCGCGGTGTGTAAGTCGTCTCAAATGGAAGTTTCTCAACAAACTAATGATGATGGACATGGAGGAGGACAACAACAGCAGCAACAACAACAAGTGGTTCAACAACAGGGATCTTCTTCATCTGGAGGATTTCTTTGTAGACAATCTTCTTCTAGGTGGACTCCTACTACTGATCAAATTAAGATTCTTAAGGATCTTTATTATAACAATGGAGTTAGGTCACCTACTGCTGAACAAATTCAAAAGATTTCTGCTAGACTTAGACAATATGGAAAGATTGAAGGAAAGAATGTGTTTTACTGGTTTCAAAACCATAAGGCTAGAGAAAGACAAAAGAAGAGATTTACAACAACTACTACTACAACTACTTCTACTACTAACACTACAACTTCTACTG…
HL.SW.v1.0.G006909.1	HL.SW.v1.0.G006909.1	HL.SW.v1.0.G006909.1_5	5_A03_set325	TGTCCGCGGTGTGTAAGTCGTCTCACTTCTACTTATAATACTCTTTTCGAAAAAAGGTCCATTACTTTCGACGAAGAAGAAGAGGAAGAAGATAACAATAATATTGCTGTTGAATATGAGGAGATTCATTCTCCTGAGATTGAAACTTTGCCTCTTTTTCCTATGCATGCTGAGGATATTAATGGAAGAGACGATGTTACGGCGTGCTTCG	CTTC	TGGA	211	TGTCCGCGGTGTGTAAGTCGTCTCAAATGGAAGTTTCTCAACAAACTAATGATGATGGACATGGAGGAGGACAACAACAGCAGCAACAACAACAAGTGGTTCAACAACAGGGATCTTCTTCATCTGGAGGATTTCTTTGTAGACAATCTTCTTCTAGGTGGACTCCTACTACTGATCAAATTAAGATTCTTAAGGATCTTTATTATAACAATGGAGTTAGGTCACCTACTGCTGAACAAATTCAAAAGATTTCTGCTAGACTTAGACAATATGGAAAGATTGAAGGAAAGAATGTGTTTTACTGGTTTCAAAACCATAAGGCTAGAGAAAGACAAAAGAAGAGATTTACAACAACTACTACTACAACTACTTCTACTACTAACACTACAACTTCTACTG…
HL.SW.v1.0.G006909.1	HL.SW.v1.0.G006909.1	HL.SW.v1.0.G006909.1_6	5_A03_set325	TGTCCGCGGTGTGTAAGTCGTCTCATGGATATTCTAATAATTTCAAGCCGAACTATTCTGGAGGAGCTGCTTATTATTCTGGATGGTTTTGTCCTGATGATGGTGGAAGAGGAGGTTCTAGGGCTTCACTTGAACTTAGACTTAATTCTTATTCTAGGGGATCTCCTGATTCTTTTTGAGCTTAGAGACGATGTTACGGCGTGCTTCG	TGGA	GCTT	208	TGTCCGCGGTGTGTAAGTCGTCTCAAATGGAAGTTTCTCAACAAACTAATGATGATGGACATGGAGGAGGACAACAACAGCAGCAACAACAACAAGTGGTTCAACAACAGGGATCTTCTTCATCTGGAGGATTTCTTTGTAGACAATCTTCTTCTAGGTGGACTCCTACTACTGATCAAATTAAGATTCTTAAGGATCTTTATTATAACAATGGAGTTAGGTCACCTACTGCTGAACAAATTCAAAAGATTTCTGCTAGACTTAGACAATATGGAAAGATTGAAGGAAAGAATGTGTTTTACTGGTTTCAAAACCATAAGGCTAGAGAAAGACAAAAGAAGAGATTTACAACAACTACTACTACAACTACTTCTACTACTAACACTACAACTTCTACTG…
Thecc1EG000215t1	Thecc1EG000215t1	Thecc1EG000215t1_1	5_A04_set326	AGCTTTGCGCCCATAGGACGTCTCAAATGGAACCTCAACAACAACAAAATCAACAACATCCTAATGAAGATTCTTCTGGATCTGGAAAGGGATCTTTTCTTTGTAGACAATCTTCTACTAGATGGACTCCTACTACTGATCAAATTAGAATTTTGAAGGATCTTTATTACAACAATGGAGTTAGATCTCCTTCAGCTGAACAAAGAGACGACCTTTCGACGCGCCATT	AATG	ACAA	228	AGCTTTGCGCCCATAGGACGTCTCAAATGGAACCTCAACAACAACAAAATCAACAACATCCTAATGAAGATTCTTCTGGATCTGGAAAGGGATCTTTTCTTTGTAGACAATCTTCTACTAGATGGACTCCTACTACTGATCAAATTAGAATTTTGAAGGATCTTTATTACAACAATGGAGTTAGATCTCCTTCAGCTGAACAAATTCAAAGAATTTCTGCTAGACTTAGACAATATGGAAAGATTGAAGGGAAGAATGTGTTTTATTGGTTTCAAAATCACAAGGCTAGAGAAAGACAAAAGAAGAGATTTACTACTACAGATGTTCCTATGCAAAGACCTACTGTTGCTAATGGAGGATGGAAGGCTGATGATCCTATTCATAATAATAAGTATCCTA…
Thecc1EG000215t1	Thecc1EG000215t1	Thecc1EG000215t1_2	5_A04_set326	AGCTTTGCGCCCATAGGACGTCTCAACAAATTCAAAGAATTTCTGCTAGACTTAGACAATATGGAAAGATTGAAGGGAAGAATGTGTTTTATTGGTTTCAAAATCACAAGGCTAGAGAAAGACAAAAGAAGAGATTTACTACTACAGATGTTCCTATGCAAAGACCTACTGTTGCTAATGGAGGATGGAAGGCTGATGATAGAGACGACCTTTCGACGCGCCATT	ACAA	TGAT	225	AGCTTTGCGCCCATAGGACGTCTCAAATGGAACCTCAACAACAACAAAATCAACAACATCCTAATGAAGATTCTTCTGGATCTGGAAAGGGATCTTTTCTTTGTAGACAATCTTCTACTAGATGGACTCCTACTACTGATCAAATTAGAATTTTGAAGGATCTTTATTACAACAATGGAGTTAGATCTCCTTCAGCTGAACAAATTCAAAGAATTTCTGCTAGACTTAGACAATATGGAAAGATTGAAGGGAAGAATGTGTTTTATTGGTTTCAAAATCACAAGGCTAGAGAAAGACAAAAGAAGAGATTTACTACTACAGATGTTCCTATGCAAAGACCTACTGTTGCTAATGGAGGATGGAAGGCTGATGATCCTATTCATAATAATAAGTATCCTA…
Thecc1EG000215t1	Thecc1EG000215t1	Thecc1EG000215t1_3	5_A04_set326	AGCTTTGCGCCCATAGGACGTCTCATGATCCTATTCATAATAATAAGTATCCTAACATTTCTCCTGGATATTCTACTGCTTCTTCTTCTACTGGAGTTCTTACTGTTGGACAAATTGGAAATTATGGATATGGATCTATGACTATGGAAAAGTCTTTTAGAGATTGCTCTATTTCTGCTTGTGGATCTTCTACAGGAGCTTCAGAGACGACCTTTCGACGCGCCATT	TGAT	CTTC	227	AGCTTTGCGCCCATAGGACGTCTCAAATGGAACCTCAACAACAACAAAATCAACAACATCCTAATGAAGATTCTTCTGGATCTGGAAAGGGATCTTTTCTTTGTAGACAATCTTCTACTAGATGGACTCCTACTACTGATCAAATTAGAATTTTGAAGGATCTTTATTACAACAATGGAGTTAGATCTCCTTCAGCTGAACAAATTCAAAGAATTTCTGCTAGACTTAGACAATATGGAAAGATTGAAGGGAAGAATGTGTTTTATTGGTTTCAAAATCACAAGGCTAGAGAAAGACAAAAGAAGAGATTTACTACTACAGATGTTCCTATGCAAAGACCTACTGTTGCTAATGGAGGATGGAAGGCTGATGATCCTATTCATAATAATAAGTATCCTA…
Thecc1EG000215t1	Thecc1EG000215t1	Thecc1EG000215t1_4	5_A04_set326	AGCTTTGCGCCCATAGGACGTCTCACTTCTGAATCTGTTTCTCATAATTTTGGATGGGTTGGAATTGATCCTGCTTGTTCTTCTCCTTATACTCTTTTTGATAAGAAAAAGTTGATTGATGGAATCCTTGAAGAAGAACAGGAAGATGATGAAGAAGAGGAAGCTGCTGCTCCTCATATTGAAACTCTTCCTAGAGACGACCTTTCGACGCGCCATT	CTTC	TCCT	217	AGCTTTGCGCCCATAGGACGTCTCAAATGGAACCTCAACAACAACAAAATCAACAACATCCTAATGAAGATTCTTCTGGATCTGGAAAGGGATCTTTTCTTTGTAGACAATCTTCTACTAGATGGACTCCTACTACTGATCAAATTAGAATTTTGAAGGATCTTTATTACAACAATGGAGTTAGATCTCCTTCAGCTGAACAAATTCAAAGAATTTCTGCTAGACTTAGACAATATGGAAAGATTGAAGGGAAGAATGTGTTTTATTGGTTTCAAAATCACAAGGCTAGAGAAAGACAAAAGAAGAGATTTACTACTACAGATGTTCCTATGCAAAGACCTACTGTTGCTAATGGAGGATGGAAGGCTGATGATCCTATTCATAATAATAAGTATCCTA…
Thecc1EG000215t1	Thecc1EG000215t1	Thecc1EG000215t1_5	5_A04_set326	AGCTTTGCGCCCATAGGACGTCTCATCCTCTTTTCCCTATGCATGGAGAAGATATTAATGCTTTTTGTTCTAATATGAAGCCTTCTCCTGAATCTTGTTATTCTGGATGGTATAGATCTGATGATGGATATGCTGGATCTAGGGCTTCTCTTGAACTTTCTCTTAATTCTTATACTGGAAGATCTCAAGGATCTATTTGAGCTTAGAGACGACCTTTCGACGCGCCATT	TCCT	GCTT	229	AGCTTTGCGCCCATAGGACGTCTCAAATGGAACCTCAACAACAACAAAATCAACAACATCCTAATGAAGATTCTTCTGGATCTGGAAAGGGATCTTTTCTTTGTAGACAATCTTCTACTAGATGGACTCCTACTACTGATCAAATTAGAATTTTGAAGGATCTTTATTACAACAATGGAGTTAGATCTCCTTCAGCTGAACAAATTCAAAGAATTTCTGCTAGACTTAGACAATATGGAAAGATTGAAGGGAAGAATGTGTTTTATTGGTTTCAAAATCACAAGGCTAGAGAAAGACAAAAGAAGAGATTTACTACTACAGATGTTCCTATGCAAAGACCTACTGTTGCTAATGGAGGATGGAAGGCTGATGATCCTATTCATAATAATAAGTATCCTA…
Migut.H02166.1.p	Migut.H02166.1.p	Migut.H02166.1.p_1	5_A05_set327	GCCGCACAATGCAAGTCTCGTCTCAAATGGCTGAAGCTCATGAAGAAAATGGAGTTCAAGGAAATGGAAATGAAGAAGGAGGAGGGAAATCTAATAATTCTTCTTATATGTGTAGACAATCTTCTACTAGATGGACTCCTACTACTGAACAAATTAGAATCCTTAAGGAACTTTATTATAACAATGGAGTTAGATCTCCTACTGCTGAACAGATAGAGACGACACGACTAGCAACGCGT	AATG	AGAT	239	GCCGCACAATGCAAGTCTCGTCTCAAATGGCTGAAGCTCATGAAGAAAATGGAGTTCAAGGAAATGGAAATGAAGAAGGAGGAGGGAAATCTAATAATTCTTCTTATATGTGTAGACAATCTTCTACTAGATGGACTCCTACTACTGAACAAATTAGAATCCTTAAGGAACTTTATTATAACAATGGAGTTAGATCTCCTACTGCTGAACAGATTCAAAGAATTTCTGCTAAGTTGAGACAATACGGAAAGATTGAAGGAAAGAATGTTTTTTACTGGTTTCAAAATCACAAGGCTAGAGAAAGACAAAAGAAGAGATTTACTTCTGATCATCAAATTATCCCTACTTCTACTATGCATCATCATGTTTCTAGGCCTGGAAATAATACTTGGAAAACTA…
Migut.H02166.1.p	Migut.H02166.1.p	Migut.H02166.1.p_2	5_A05_set327	GCCGCACAATGCAAGTCTCGTCTCAAGATTCAAAGAATTTCTGCTAAGTTGAGACAATACGGAAAGATTGAAGGAAAGAATGTTTTTTACTGGTTTCAAAATCACAAGGCTAGAGAAAGACAAAAGAAGAGATTTACTTCTGATCATCAAATTATCCCTACTTCTACTATGCATCATCATGTTTCTAGGCCTGGAAATAATACTTGGAGAGACGACACGACTAGCAACGCGT	AGAT	TTGG	232	GCCGCACAATGCAAGTCTCGTCTCAAATGGCTGAAGCTCATGAAGAAAATGGAGTTCAAGGAAATGGAAATGAAGAAGGAGGAGGGAAATCTAATAATTCTTCTTATATGTGTAGACAATCTTCTACTAGATGGACTCCTACTACTGAACAAATTAGAATCCTTAAGGAACTTTATTATAACAATGGAGTTAGATCTCCTACTGCTGAACAGATTCAAAGAATTTCTGCTAAGTTGAGACAATACGGAAAGATTGAAGGAAAGAATGTTTTTTACTGGTTTCAAAATCACAAGGCTAGAGAAAGACAAAAGAAGAGATTTACTTCTGATCATCAAATTATCCCTACTTCTACTATGCATCATCATGTTTCTAGGCCTGGAAATAATACTTGGAAAACTA…
Migut.H02166.1.p	Migut.H02166.1.p	Migut.H02166.1.p_3	5_A05_set327	GCCGCACAATGCAAGTCTCGTCTCATTGGAAAACTACTCATCAAGATCATCTTTATACCAAGTTTTCTTCCAATCCACCTCCTCCTGCTGCTGGAGGAAATTTTCCTTCTAGTTCTACTTCTTCTACTCCTGGATTTCTTGGATCTGCTCATGTTGGAAATTATGGATCTGTTGCTATGGAAAAGTCTTTTAGAGAGTGTTCCATTAATAATCAATCTGGAAGAGACGACACGACTAGCAACGCGT	TTGG	TGGA	246	GCCGCACAATGCAAGTCTCGTCTCAAATGGCTGAAGCTCATGAAGAAAATGGAGTTCAAGGAAATGGAAATGAAGAAGGAGGAGGGAAATCTAATAATTCTTCTTATATGTGTAGACAATCTTCTACTAGATGGACTCCTACTACTGAACAAATTAGAATCCTTAAGGAACTTTATTATAACAATGGAGTTAGATCTCCTACTGCTGAACAGATTCAAAGAATTTCTGCTAAGTTGAGACAATACGGAAAGATTGAAGGAAAGAATGTTTTTTACTGGTTTCAAAATCACAAGGCTAGAGAAAGACAAAAGAAGAGATTTACTTCTGATCATCAAATTATCCCTACTTCTACTATGCATCATCATGTTTCTAGGCCTGGAAATAATACTTGGAAAACTA…
Migut.H02166.1.p	Migut.H02166.1.p	Migut.H02166.1.p_4	5_A05_set327	GCCGCACAATGCAAGTCTCGTCTCATGGAGGAGGATCTGTTAATGGAGGAACTATGGGACAGTCTTTTGCTTGGATTGGAGTTGATAATCCTTACCCTTATCCTCATCCTTATCCATACCCTCATCCATTTCTTGAAAAGAGAAAGTTGTATGGACAAGCACTTGATTCTATGGAGATGGAAATGGAGGAGCAGCAAATTGAAACTCTTCAGAGACGACACGACTAGCAACGCGT	TGGA	CTTC	235	GCCGCACAATGCAAGTCTCGTCTCAAATGGCTGAAGCTCATGAAGAAAATGGAGTTCAAGGAAATGGAAATGAAGAAGGAGGAGGGAAATCTAATAATTCTTCTTATATGTGTAGACAATCTTCTACTAGATGGACTCCTACTACTGAACAAATTAGAATCCTTAAGGAACTTTATTATAACAATGGAGTTAGATCTCCTACTGCTGAACAGATTCAAAGAATTTCTGCTAAGTTGAGACAATACGGAAAGATTGAAGGAAAGAATGTTTTTTACTGGTTTCAAAATCACAAGGCTAGAGAAAGACAAAAGAAGAGATTTACTTCTGATCATCAAATTATCCCTACTTCTACTATGCATCATCATGTTTCTAGGCCTGGAAATAATACTTGGAAAACTA…
Migut.H02166.1.p	Migut.H02166.1.p	Migut.H02166.1.p_5	5_A05_set327	GCCGCACAATGCAAGTCTCGTCTCACTTCCTCTTTTTCCTATGCATGGAGATGATTTGGTTAAGCATGATTTTAATGGATGGAGGAGGCGTCCTCAAGCAGATGATGATGATTCTTCTGCTGTTGCTGGACCTATGGCTTCTCTTGAACTTACTCTTAATTCTTATGCTGCTGCTGCATCTTGTACTAGATTTTCAACTTCTTGAGCTTAGAGACGACACGACTAGCAACGCGT	CTTC	GCTT	234	GCCGCACAATGCAAGTCTCGTCTCAAATGGCTGAAGCTCATGAAGAAAATGGAGTTCAAGGAAATGGAAATGAAGAAGGAGGAGGGAAATCTAATAATTCTTCTTATATGTGTAGACAATCTTCTACTAGATGGACTCCTACTACTGAACAAATTAGAATCCTTAAGGAACTTTATTATAACAATGGAGTTAGATCTCCTACTGCTGAACAGATTCAAAGAATTTCTGCTAAGTTGAGACAATACGGAAAGATTGAAGGAAAGAATGTTTTTTACTGGTTTCAAAATCACAAGGCTAGAGAAAGACAAAAGAAGAGATTTACTTCTGATCATCAAATTATCCCTACTTCTACTATGCATCATCATGTTTCTAGGCCTGGAAATAATACTTGGAAAACTA…
MDP0000394158	MDP0000394158	MDP0000394158_1	5_A06_set328	ATCAAAGGCGTGGACCCTCGTCTCAAATGGACCCTCAACAAAATCCTAATGAACTTCTTGATGGAGGAAATAGACAAGGAGGAGGAGTTATGTGTAGACAATCTTCTACTAGATGGACTCCTACTACTGATCAAATTAAGATTCTTAAGGATCTTTATTACAACAATGGGATTAGATCTCCTTCTAGAGACGTAGCAGTCAACGGCACGT	AATG	TTCT	210	ATCAAAGGCGTGGACCCTCGTCTCAAATGGACCCTCAACAAAATCCTAATGAACTTCTTGATGGAGGAAATAGACAAGGAGGAGGAGTTATGTGTAGACAATCTTCTACTAGATGGACTCCTACTACTGATCAAATTAAGATTCTTAAGGATCTTTATTACAACAATGGGATTAGATCTCCTTCTGCTGAACAAATTCATAGAATTTCTGCTAAGTTGAGACAATATGGAAAGATTGAAGGAAAGAACGTTTTCTATTGGTTTCAAAATCACAAGGCTAGAGAAAGACAAAAGAAGAGATTTACTTCTTCTTCTACTCCTGATCATCATGCTGCTCCTCCTATGCCTGCTGTTCCTCCACAAGCTGATAATATTAGACAAAGATCTTCTGGATTTGGAA…
MDP0000394158	MDP0000394158	MDP0000394158_2	5_A06_set328	ATCAAAGGCGTGGACCCTCGTCTCATTCTGCTGAACAAATTCATAGAATTTCTGCTAAGTTGAGACAATATGGAAAGATTGAAGGAAAGAACGTTTTCTATTGGTTTCAAAATCACAAGGCTAGAGAAAGACAAAAGAAGAGATTTACTTCTTCTTCTACTCCTGATCATCATGCTGCTCCTCCTATGCCTGCTGTTCCTCCAAGAGACGTAGCAGTCAACGGCACGT	TTCT	TCCA	228	ATCAAAGGCGTGGACCCTCGTCTCAAATGGACCCTCAACAAAATCCTAATGAACTTCTTGATGGAGGAAATAGACAAGGAGGAGGAGTTATGTGTAGACAATCTTCTACTAGATGGACTCCTACTACTGATCAAATTAAGATTCTTAAGGATCTTTATTACAACAATGGGATTAGATCTCCTTCTGCTGAACAAATTCATAGAATTTCTGCTAAGTTGAGACAATATGGAAAGATTGAAGGAAAGAACGTTTTCTATTGGTTTCAAAATCACAAGGCTAGAGAAAGACAAAAGAAGAGATTTACTTCTTCTTCTACTCCTGATCATCATGCTGCTCCTCCTATGCCTGCTGTTCCTCCACAAGCTGATAATATTAGACAAAGATCTTCTGGATTTGGAA…
MDP0000394158	MDP0000394158	MDP0000394158_3	5_A06_set328	ATCAAAGGCGTGGACCCTCGTCTCATCCACAAGCTGATAATATTAGACAAAGATCTTCTGGATTTGGAATTGATATTAATGCTACAGCTGCTGCTGCTTATGAACAACTTCCTATTAATCATCATTCTAAGTATTCTAATATTTCTGGATCTCCTGCTGGATTTTCTTCTACATCTTCTTCTGTTGGAGTTAATAGAGACGTAGCAGTCAACGGCACGT	TCCA	TAAT	219	ATCAAAGGCGTGGACCCTCGTCTCAAATGGACCCTCAACAAAATCCTAATGAACTTCTTGATGGAGGAAATAGACAAGGAGGAGGAGTTATGTGTAGACAATCTTCTACTAGATGGACTCCTACTACTGATCAAATTAAGATTCTTAAGGATCTTTATTACAACAATGGGATTAGATCTCCTTCTGCTGAACAAATTCATAGAATTTCTGCTAAGTTGAGACAATATGGAAAGATTGAAGGAAAGAACGTTTTCTATTGGTTTCAAAATCACAAGGCTAGAGAAAGACAAAAGAAGAGATTTACTTCTTCTTCTACTCCTGATCATCATGCTGCTCCTCCTATGCCTGCTGTTCCTCCACAAGCTGATAATATTAGACAAAGATCTTCTGGATTTGGAA…
MDP0000394158	MDP0000394158	MDP0000394158_4	5_A06_set328	ATCAAAGGCGTGGACCCTCGTCTCATAATGTTTCTGCTGGAGCACAAATGGGAAATTATGGATATGGATCTATGGCTATGGAAAAGTCTTTTAGAGATTGTTCTCTTTCTTCTGGAGGATCTACTTCTACTGGACATGTTGGTGGATCTAATTATAATAATTTTAATCATAACCCTGGATCTTGGGTTGGAGAGACGTAGCAGTCAACGGCACGT	TAAT	TTGG	215	ATCAAAGGCGTGGACCCTCGTCTCAAATGGACCCTCAACAAAATCCTAATGAACTTCTTGATGGAGGAAATAGACAAGGAGGAGGAGTTATGTGTAGACAATCTTCTACTAGATGGACTCCTACTACTGATCAAATTAAGATTCTTAAGGATCTTTATTACAACAATGGGATTAGATCTCCTTCTGCTGAACAAATTCATAGAATTTCTGCTAAGTTGAGACAATATGGAAAGATTGAAGGAAAGAACGTTTTCTATTGGTTTCAAAATCACAAGGCTAGAGAAAGACAAAAGAAGAGATTTACTTCTTCTTCTACTCCTGATCATCATGCTGCTCCTCCTATGCCTGCTGTTCCTCCACAAGCTGATAATATTAGACAAAGATCTTCTGGATTTGGAA…
MDP0000394158	MDP0000394158	MDP0000394158_5	5_A06_set328	ATCAAAGGCGTGGACCCTCGTCTCATTGGAGTTGATCCTTATTCTTCTCCTTATAGTATCTTTGACAAGAAGTCTCCTTCTAAGCAAGTTTTTGGAGATCAAGAAAATATGACTGAAGAAGAATATTACAATCAGCAACAAGCTAGTCCTGAAATTGAAACTCTTCCTCTTTTTCCTATGCATGGAGAAGAGACGTAGCAGTCAACGGCACGT	TTGG	GAGA	213	ATCAAAGGCGTGGACCCTCGTCTCAAATGGACCCTCAACAAAATCCTAATGAACTTCTTGATGGAGGAAATAGACAAGGAGGAGGAGTTATGTGTAGACAATCTTCTACTAGATGGACTCCTACTACTGATCAAATTAAGATTCTTAAGGATCTTTATTACAACAATGGGATTAGATCTCCTTCTGCTGAACAAATTCATAGAATTTCTGCTAAGTTGAGACAATATGGAAAGATTGAAGGAAAGAACGTTTTCTATTGGTTTCAAAATCACAAGGCTAGAGAAAGACAAAAGAAGAGATTTACTTCTTCTTCTACTCCTGATCATCATGCTGCTCCTCCTATGCCTGCTGTTCCTCCACAAGCTGATAATATTAGACAAAGATCTTCTGGATTTGGAA…
MDP0000394158	MDP0000394158	MDP0000394158_6	5_A06_set328	ATCAAAGGCGTGGACCCTCGTCTCAGAGAAGATATTCATGGATTTGGTAATATTAAGTCATCTTCTATGGAAGGATATTACTCTGGATGGTATAGATCTGATGGATCAAATGATGGAGGTTCTAGGACTTCTCTTGAACTTTCTCTTAATTCTTATGGACATATGGCTCCTGATTGTTTTAGATCTTGTTGAGCTTAGAGACGTAGCAGTCAACGGCACGT	GAGA	GCTT	221	ATCAAAGGCGTGGACCCTCGTCTCAAATGGACCCTCAACAAAATCCTAATGAACTTCTTGATGGAGGAAATAGACAAGGAGGAGGAGTTATGTGTAGACAATCTTCTACTAGATGGACTCCTACTACTGATCAAATTAAGATTCTTAAGGATCTTTATTACAACAATGGGATTAGATCTCCTTCTGCTGAACAAATTCATAGAATTTCTGCTAAGTTGAGACAATATGGAAAGATTGAAGGAAAGAACGTTTTCTATTGGTTTCAAAATCACAAGGCTAGAGAAAGACAAAAGAAGAGATTTACTTCTTCTTCTACTCCTGATCATCATGCTGCTCCTCCTATGCCTGCTGTTCCTCCACAAGCTGATAATATTAGACAAAGATCTTCTGGATTTGGAA…
SapurV1A.0487s0060.1.p	SapurV1A.0487s0060.1.p	SapurV1A.0487s0060.1.p_1	5_A07_set329	AAACGCCGACTCACAGGTCGTCTCAAATGGAACCTCAACAACAACAAAATCAACAACATCCTAATGAAGATAATAATGGAGGAGCCAAGGGAAATTTTATTTGTAGACAAACATCTACTAGATGGACTCCAACTACTGATCAGATTAGAATTTTGAAGGAACTTTATTATATCAAGGGAGTTAGAAGAGACGTTAGAACCCGTGCTGCCA	AATG	TAGA	210	AAACGCCGACTCACAGGTCGTCTCAAATGGAACCTCAACAACAACAAAATCAACAACATCCTAATGAAGATAATAATGGAGGAGCCAAGGGAAATTTTATTTGTAGACAAACATCTACTAGATGGACTCCAACTACTGATCAGATTAGAATTTTGAAGGAACTTTATTATATCAAGGGAGTTAGATCTCCTAACGGAGCTGAAATTCAACAAATTTCTACTAGACTTAGAAAGTATGGGAAGATTGAAGGGAAGAATGTGTTTTATTGGTTTCAAAATCATAAGGCTAGAGAAAGACAAAAGAAGAGATTCACCAATGATGTTCCTACTCAACAAAGAACTACTCTTAAGCCTGAAGATTATTATTCTTATAAGTACTCCTCTAGCAATAACAATCCTG…
SapurV1A.0487s0060.1.p	SapurV1A.0487s0060.1.p	SapurV1A.0487s0060.1.p_2	5_A07_set329	AAACGCCGACTCACAGGTCGTCTCATAGATCTCCTAACGGAGCTGAAATTCAACAAATTTCTACTAGACTTAGAAAGTATGGGAAGATTGAAGGGAAGAATGTGTTTTATTGGTTTCAAAATCATAAGGCTAGAGAAAGACAAAAGAAGAGATTCACCAATGATGTTCCTACTCAACAAAGAACTACTCTAGAGACGTTAGAACCCGTGCTGCCA	TAGA	CTCT	215	AAACGCCGACTCACAGGTCGTCTCAAATGGAACCTCAACAACAACAAAATCAACAACATCCTAATGAAGATAATAATGGAGGAGCCAAGGGAAATTTTATTTGTAGACAAACATCTACTAGATGGACTCCAACTACTGATCAGATTAGAATTTTGAAGGAACTTTATTATATCAAGGGAGTTAGATCTCCTAACGGAGCTGAAATTCAACAAATTTCTACTAGACTTAGAAAGTATGGGAAGATTGAAGGGAAGAATGTGTTTTATTGGTTTCAAAATCATAAGGCTAGAGAAAGACAAAAGAAGAGATTCACCAATGATGTTCCTACTCAACAAAGAACTACTCTTAAGCCTGAAGATTATTATTCTTATAAGTACTCCTCTAGCAATAACAATCCTG…
SapurV1A.0487s0060.1.p	SapurV1A.0487s0060.1.p	SapurV1A.0487s0060.1.p_3	5_A07_set329	AAACGCCGACTCACAGGTCGTCTCACTCTTAAGCCTGAAGATTATTATTCTTATAAGTACTCCTCTAGCAATAACAATCCTGGATTTTCTTCTGCTTCTTCTAATGCTGGAGCTGTTACTGTTGGACAAACTGATAATTATGGATATGGTTCTGTTACCATGCAAGAGAAGAAGAATTGGGAATGTTCTGTTCCAGAGACGTTAGAACCCGTGCTGCCA	CTCT	TTCC	219	AAACGCCGACTCACAGGTCGTCTCAAATGGAACCTCAACAACAACAAAATCAACAACATCCTAATGAAGATAATAATGGAGGAGCCAAGGGAAATTTTATTTGTAGACAAACATCTACTAGATGGACTCCAACTACTGATCAGATTAGAATTTTGAAGGAACTTTATTATATCAAGGGAGTTAGATCTCCTAACGGAGCTGAAATTCAACAAATTTCTACTAGACTTAGAAAGTATGGGAAGATTGAAGGGAAGAATGTGTTTTATTGGTTTCAAAATCATAAGGCTAGAGAAAGACAAAAGAAGAGATTCACCAATGATGTTCCTACTCAACAAAGAACTACTCTTAAGCCTGAAGATTATTATTCTTATAAGTACTCCTCTAGCAATAACAATCCTG…
SapurV1A.0487s0060.1.p	SapurV1A.0487s0060.1.p	SapurV1A.0487s0060.1.p_4	5_A07_set329	AAACGCCGACTCACAGGTCGTCTCATTCCTGCTGGAGGATCTAATGGAGCTGAAGGAGAATCTATGTCTAATATTAACTATGGATCTAGGGTTGGAATTAATCCTTACTCTTCTTCTTCATATACTGTTTTTGATCAAGATTTGGAAGCTGCTGAAAAGATTGAAACTCTTCCTCTTTTTCCTAGAGACGTTAGAACCCGTGCTGCCA	TTCC	TCCT	208	AAACGCCGACTCACAGGTCGTCTCAAATGGAACCTCAACAACAACAAAATCAACAACATCCTAATGAAGATAATAATGGAGGAGCCAAGGGAAATTTTATTTGTAGACAAACATCTACTAGATGGACTCCAACTACTGATCAGATTAGAATTTTGAAGGAACTTTATTATATCAAGGGAGTTAGATCTCCTAACGGAGCTGAAATTCAACAAATTTCTACTAGACTTAGAAAGTATGGGAAGATTGAAGGGAAGAATGTGTTTTATTGGTTTCAAAATCATAAGGCTAGAGAAAGACAAAAGAAGAGATTCACCAATGATGTTCCTACTCAACAAAGAACTACTCTTAAGCCTGAAGATTATTATTCTTATAAGTACTCCTCTAGCAATAACAATCCTG…
SapurV1A.0487s0060.1.p	SapurV1A.0487s0060.1.p	SapurV1A.0487s0060.1.p_5	5_A07_set329	AAACGCCGACTCACAGGTCGTCTCATCCTATGCATGGAGAGGATATCAATACCTCTTTCAACAATATTAATCCTGACTTTTATTACTCTAGCTGGTATGGATCTGATGATTATGGAAATGCTACTTCTTCTAGGACTTCTCTTGAACTTTCTCTTTATTCTTACAATGGACAACAACAGGATTATTGAGCTTAGAGACGTTAGAACCCGTGCTGCCA	TCCT	GCTT	217	AAACGCCGACTCACAGGTCGTCTCAAATGGAACCTCAACAACAACAAAATCAACAACATCCTAATGAAGATAATAATGGAGGAGCCAAGGGAAATTTTATTTGTAGACAAACATCTACTAGATGGACTCCAACTACTGATCAGATTAGAATTTTGAAGGAACTTTATTATATCAAGGGAGTTAGATCTCCTAACGGAGCTGAAATTCAACAAATTTCTACTAGACTTAGAAAGTATGGGAAGATTGAAGGGAAGAATGTGTTTTATTGGTTTCAAAATCATAAGGCTAGAGAAAGACAAAAGAAGAGATTCACCAATGATGTTCCTACTCAACAAAGAACTACTCTTAAGCCTGAAGATTATTATTCTTATAAGTACTCCTCTAGCAATAACAATCCTG…
SMil0006961-RA_Salv	SMil0006961-RA_Salv	SMil_00006961-RA_Salv_1	5_A08_set330	TGCCCAATGCCGCTTAGTCGTCTCAAATGGAACAACAACAAGGAGGAAATGAAGCTGATCAATCTGGAGGAGGAGGAAAGACTGCTACTTCTTTTCTTTGTAGACAATCTTCTACTAGATGGACTCCTACTACTGATCAAATTAGAATTTTGAAGGATCTTTATTACAACAAAGAGACGAGTGTATCAGAGCGCGCT	AATG	ACAA	197	TGCCCAATGCCGCTTAGTCGTCTCAAATGGAACAACAACAAGGAGGAAATGAAGCTGATCAATCTGGAGGAGGAGGAAAGACTGCTACTTCTTTTCTTTGTAGACAATCTTCTACTAGATGGACTCCTACTACTGATCAAATTAGAATTTTGAAGGATCTTTATTACAACAATGGAGTTAGATCTCCTACTGCTGAACAAATTCAAAGAATTTCTGCTAAGTTGAGACAATATGGAAAGATTGAAGGAAAGAATGTGTTTTACTGGTTTCAAAATCATAAGGCAAGAGAAAGACAAAAGAAGAGATTTACTGCTGATATTCCTATGCATTCTCATAATCACATTTACACCAAGTTTCCACCTCCTCCACCTGGAAATTTTGCTTCTTCTTCTGCTTCTT…
SMil0006961-RA_Salv	SMil0006961-RA_Salv	SMil_00006961-RA_Salv_2	5_A08_set330	TGCCCAATGCCGCTTAGTCGTCTCAACAATGGAGTTAGATCTCCTACTGCTGAACAAATTCAAAGAATTTCTGCTAAGTTGAGACAATATGGAAAGATTGAAGGAAAGAATGTGTTTTACTGGTTTCAAAATCATAAGGCAAGAGAAAGACAAAAGAAGAGATTTACTGCTGATATTCCTATGCATTCTCAGAGACGAGTGTATCAGAGCGCGCT	ACAA	TCTC	215	TGCCCAATGCCGCTTAGTCGTCTCAAATGGAACAACAACAAGGAGGAAATGAAGCTGATCAATCTGGAGGAGGAGGAAAGACTGCTACTTCTTTTCTTTGTAGACAATCTTCTACTAGATGGACTCCTACTACTGATCAAATTAGAATTTTGAAGGATCTTTATTACAACAATGGAGTTAGATCTCCTACTGCTGAACAAATTCAAAGAATTTCTGCTAAGTTGAGACAATATGGAAAGATTGAAGGAAAGAATGTGTTTTACTGGTTTCAAAATCATAAGGCAAGAGAAAGACAAAAGAAGAGATTTACTGCTGATATTCCTATGCATTCTCATAATCACATTTACACCAAGTTTCCACCTCCTCCACCTGGAAATTTTGCTTCTTCTTCTGCTTCTT…
SMil0006961-RA_Salv	SMil0006961-RA_Salv	SMil_00006961-RA_Salv_3	5_A08_set330	TGCCCAATGCCGCTTAGTCGTCTCATCTCATAATCACATTTACACCAAGTTTCCACCTCCTCCACCTGGAAATTTTGCTTCTTCTTCTGCTTCTTCAGCTCCTGCTTTGCTTAATGTTGGATCTTATGGATATGGATCTGTTGCTATGGAAAAGTCTTTTAGAGAATGTTCTATCACTCCTAGAGACGAGTGTATCAGAGCGCGCT	TCTC	TCCT	206	TGCCCAATGCCGCTTAGTCGTCTCAAATGGAACAACAACAAGGAGGAAATGAAGCTGATCAATCTGGAGGAGGAGGAAAGACTGCTACTTCTTTTCTTTGTAGACAATCTTCTACTAGATGGACTCCTACTACTGATCAAATTAGAATTTTGAAGGATCTTTATTACAACAATGGAGTTAGATCTCCTACTGCTGAACAAATTCAAAGAATTTCTGCTAAGTTGAGACAATATGGAAAGATTGAAGGAAAGAATGTGTTTTACTGGTTTCAAAATCATAAGGCAAGAGAAAGACAAAAGAAGAGATTTACTGCTGATATTCCTATGCATTCTCATAATCACATTTACACCAAGTTTCCACCTCCTCCACCTGGAAATTTTGCTTCTTCTTCTGCTTCTT…
SMil0006961-RA_Salv	SMil0006961-RA_Salv	SMil_00006961-RA_Salv_4	5_A08_set330	TGCCCAATGCCGCTTAGTCGTCTCATCCTTCTGCTAATGTTGGTGGACAAAATTTTGCATGGATTGGAGTTGATCCTTATTCTTCTCCTTATCCTTTTCTTGAAAGGAAGAGATATATTAATGACCAAACACTTGAAACTGCTGGAGAAGATGACGATGATGATGACGAAAGAGACGAGTGTATCAGAGCGCGCT	TCCT	CGAA	195	TGCCCAATGCCGCTTAGTCGTCTCAAATGGAACAACAACAAGGAGGAAATGAAGCTGATCAATCTGGAGGAGGAGGAAAGACTGCTACTTCTTTTCTTTGTAGACAATCTTCTACTAGATGGACTCCTACTACTGATCAAATTAGAATTTTGAAGGATCTTTATTACAACAATGGAGTTAGATCTCCTACTGCTGAACAAATTCAAAGAATTTCTGCTAAGTTGAGACAATATGGAAAGATTGAAGGAAAGAATGTGTTTTACTGGTTTCAAAATCATAAGGCAAGAGAAAGACAAAAGAAGAGATTTACTGCTGATATTCCTATGCATTCTCATAATCACATTTACACCAAGTTTCCACCTCCTCCACCTGGAAATTTTGCTTCTTCTTCTGCTTCTT…
SMil0006961-RA_Salv	SMil0006961-RA_Salv	SMil_00006961-RA_Salv_5	5_A08_set330	TGCCCAATGCCGCTTAGTCGTCTCACGAAGCTCCTGAAATTGAAACTCTTCCTCTTTTTCCAATGCATGGAGATATTAAACAAGAATGGCATCATAGAGGTGACGATGCTATTGCAGCTGGATCTAGGGCTTCTCTTGAACTTTCTCTTAATTCTTATGCTGCTGGATTTAATAGATGAGCTTAGAGACGAGTGTATCAGAGCGCGCT	CGAA	GCTT	208	TGCCCAATGCCGCTTAGTCGTCTCAAATGGAACAACAACAAGGAGGAAATGAAGCTGATCAATCTGGAGGAGGAGGAAAGACTGCTACTTCTTTTCTTTGTAGACAATCTTCTACTAGATGGACTCCTACTACTGATCAAATTAGAATTTTGAAGGATCTTTATTACAACAATGGAGTTAGATCTCCTACTGCTGAACAAATTCAAAGAATTTCTGCTAAGTTGAGACAATATGGAAAGATTGAAGGAAAGAATGTGTTTTACTGGTTTCAAAATCATAAGGCAAGAGAAAGACAAAAGAAGAGATTTACTGCTGATATTCCTATGCATTCTCATAATCACATTTACACCAAGTTTCCACCTCCTCCACCTGGAAATTTTGCTTCTTCTTCTGCTTCTT…
GRMZM2G010929_P02	GRMZM2G010929_P02	GRMZM2G010929_P02_1	5_A09_set331	TGGGCTGGTGTATGCACACGTCTCAAATGGCTATTCTTGGAGCACTTAGACTTGCACCTTCTCCACCTGCTCTTGCTGGTGCTGCTCCTCCTGCTACTTCTCCTTATACTGCTGTTAGATCTTCTGTTCATTTTAGATTGGCTAATGCTGGAGCTGCTGCTCTTGTTGCTGCTTCTCTTCTTGCTGCTGATCCTAGAGACGACGAATAAGCGCTGCCGT	AATG	TCCT	219	TGGGCTGGTGTATGCACACGTCTCAAATGGCTATTCTTGGAGCACTTAGACTTGCACCTTCTCCACCTGCTCTTGCTGGTGCTGCTCCTCCTGCTACTTCTCCTTATACTGCTGTTAGATCTTCTGTTCATTTTAGATTGGCTAATGCTGGAGCTGCTGCTCTTGTTGCTGCTTCTCTTCTTGCTGCTGATCCTGCTGTTGCTTTCATTGGAGGAGGACCTTATGGAAAGCAAGTTACTAGAGGACAAGATCTTACTGGAAAGGATTTTTCTGGACAAACTCTTATTAAGCAAGATTTTAAGACTTCTATTCTTAGGCAAGCTAATTTCAAGGGTGCTAATCTTCTTGGTGCTTCTTTTTTTGATGCTGATTTGACTTCTGCTGATCTTTCTGACGCTG…
GRMZM2G010929_P02	GRMZM2G010929_P02	GRMZM2G010929_P02_2	5_A09_set331	TGGGCTGGTGTATGCACACGTCTCATCCTGCTGTTGCTTTCATTGGAGGAGGACCTTATGGAAAGCAAGTTACTAGAGGACAAGATCTTACTGGAAAGGATTTTTCTGGACAAACTCTTATTAAGCAAGATTTTAAGACTTCTATTCTTAGGCAAGCTAATTTCAAGGGTGCTAATCTTCTTGGTGCTTCTTTTTAGAGACGACGAATAAGCGCTGCCGT	TCCT	TTTT	220	TGGGCTGGTGTATGCACACGTCTCAAATGGCTATTCTTGGAGCACTTAGACTTGCACCTTCTCCACCTGCTCTTGCTGGTGCTGCTCCTCCTGCTACTTCTCCTTATACTGCTGTTAGATCTTCTGTTCATTTTAGATTGGCTAATGCTGGAGCTGCTGCTCTTGTTGCTGCTTCTCTTCTTGCTGCTGATCCTGCTGTTGCTTTCATTGGAGGAGGACCTTATGGAAAGCAAGTTACTAGAGGACAAGATCTTACTGGAAAGGATTTTTCTGGACAAACTCTTATTAAGCAAGATTTTAAGACTTCTATTCTTAGGCAAGCTAATTTCAAGGGTGCTAATCTTCTTGGTGCTTCTTTTTTTGATGCTGATTTGACTTCTGCTGATCTTTCTGACGCTG…
GRMZM2G010929_P02	GRMZM2G010929_P02	GRMZM2G010929_P02_3	5_A09_set331	TGGGCTGGTGTATGCACACGTCTCATTTTTTGATGCTGATTTGACTTCTGCTGATCTTTCTGACGCTGATCTTAGAGGAGCTGATTTGTCACTTGCTAATTTGACTAAGGCTAATCTTTCTAATGCTAATCTCGAAGGAGCACTTGCTACTGGAAATACTTCTTTTAAGGATTTTACTGATGTTCCTCTTAGAGAGAGACGACGAATAAGCGCTGCCGT	TTTT	AGAG	219	TGGGCTGGTGTATGCACACGTCTCAAATGGCTATTCTTGGAGCACTTAGACTTGCACCTTCTCCACCTGCTCTTGCTGGTGCTGCTCCTCCTGCTACTTCTCCTTATACTGCTGTTAGATCTTCTGTTCATTTTAGATTGGCTAATGCTGGAGCTGCTGCTCTTGTTGCTGCTTCTCTTCTTGCTGCTGATCCTGCTGTTGCTTTCATTGGAGGAGGACCTTATGGAAAGCAAGTTACTAGAGGACAAGATCTTACTGGAAAGGATTTTTCTGGACAAACTCTTATTAAGCAAGATTTTAAGACTTCTATTCTTAGGCAAGCTAATTTCAAGGGTGCTAATCTTCTTGGTGCTTCTTTTTTTGATGCTGATTTGACTTCTGCTGATCTTTCTGACGCTG…
GRMZM2G010929_P02	GRMZM2G010929_P02	GRMZM2G010929_P02_4	5_A09_set331	TGGGCTGGTGTATGCACACGTCTCAAGAGATGATCAAAGAGAATACCTTTGCAAGATTGCTGATGGATGGAGATGTTTGCAATATATTACTTTTGGAACTAAGGATCAAGTTAGGTTTGGGTATCTTTCAAGAGAAGTTGAAAACTTCCACAAGTTTCTTTCTTTTGTGACTAGAGGATTCATTATTATTGGATAGAGACGACGAATAAGCGCTGCCGT	AGAG	GGAT	219	TGGGCTGGTGTATGCACACGTCTCAAATGGCTATTCTTGGAGCACTTAGACTTGCACCTTCTCCACCTGCTCTTGCTGGTGCTGCTCCTCCTGCTACTTCTCCTTATACTGCTGTTAGATCTTCTGTTCATTTTAGATTGGCTAATGCTGGAGCTGCTGCTCTTGTTGCTGCTTCTCTTCTTGCTGCTGATCCTGCTGTTGCTTTCATTGGAGGAGGACCTTATGGAAAGCAAGTTACTAGAGGACAAGATCTTACTGGAAAGGATTTTTCTGGACAAACTCTTATTAAGCAAGATTTTAAGACTTCTATTCTTAGGCAAGCTAATTTCAAGGGTGCTAATCTTCTTGGTGCTTCTTTTTTTGATGCTGATTTGACTTCTGCTGATCTTTCTGACGCTG…
GRMZM2G010929_P02	GRMZM2G010929_P02	GRMZM2G010929_P02_5	5_A09_set331	TGGGCTGGTGTATGCACACGTCTCAGGATCTATTCCTAAGTGGAGAGGAGAAACTAATCTTGGAGGAGCTGGAAGATGGAGAGATAGAGCTGAAGAAGTCGAAGCTGATGCTAATGATTCTACTGCTATTGCTGCTGCTTCAATTGCTCATGGAAATCCTTCTCCTGCTAGATCTCCTGCTCTTACTAGAGAAGAGACGACGAATAAGCGCTGCCGT	GGAT	GAGA	217	TGGGCTGGTGTATGCACACGTCTCAAATGGCTATTCTTGGAGCACTTAGACTTGCACCTTCTCCACCTGCTCTTGCTGGTGCTGCTCCTCCTGCTACTTCTCCTTATACTGCTGTTAGATCTTCTGTTCATTTTAGATTGGCTAATGCTGGAGCTGCTGCTCTTGTTGCTGCTTCTCTTCTTGCTGCTGATCCTGCTGTTGCTTTCATTGGAGGAGGACCTTATGGAAAGCAAGTTACTAGAGGACAAGATCTTACTGGAAAGGATTTTTCTGGACAAACTCTTATTAAGCAAGATTTTAAGACTTCTATTCTTAGGCAAGCTAATTTCAAGGGTGCTAATCTTCTTGGTGCTTCTTTTTTTGATGCTGATTTGACTTCTGCTGATCTTTCTGACGCTG…
GRMZM2G010929_P02	GRMZM2G010929_P02	GRMZM2G010929_P02_6	5_A09_set331	TGGGCTGGTGTATGCACACGTCTCAGAGAATCTGGAGGTGCTGGTGGTGGAGCTGGAGGTGGATCTGGATCTGTTGTTGCTTCAGCTGTTTGTAGACCTTCTGGATCTAGGTGGACTCCTACACTTGAACAAATTAGAATGCTTAAGGAACTTTATTATGGATGTGATATTAGATCTCCAAGCTCTGAGCAAATTCAAAGAGACGACGAATAAGCGCTGCCGT	GAGA	TCAA	223	TGGGCTGGTGTATGCACACGTCTCAAATGGCTATTCTTGGAGCACTTAGACTTGCACCTTCTCCACCTGCTCTTGCTGGTGCTGCTCCTCCTGCTACTTCTCCTTATACTGCTGTTAGATCTTCTGTTCATTTTAGATTGGCTAATGCTGGAGCTGCTGCTCTTGTTGCTGCTTCTCTTCTTGCTGCTGATCCTGCTGTTGCTTTCATTGGAGGAGGACCTTATGGAAAGCAAGTTACTAGAGGACAAGATCTTACTGGAAAGGATTTTTCTGGACAAACTCTTATTAAGCAAGATTTTAAGACTTCTATTCTTAGGCAAGCTAATTTCAAGGGTGCTAATCTTCTTGGTGCTTCTTTTTTTGATGCTGATTTGACTTCTGCTGATCTTTCTGACGCTG…
GRMZM2G010929_P02	GRMZM2G010929_P02	GRMZM2G010929_P02_7	5_A09_set331	TGGGCTGGTGTATGCACACGTCTCATCAAAGAATTACTGCTATGCTTAGACAACATGGAAAGATTGAAGGAAAGAACGTTTTTTATTGGTTTCAAAACCATAAGGCTAGAGAAAGACAAAAGAGAAGGCTTACTGGATCTACATCTTGGCCTAGAGGAGGAAGAGGAGCTAGACTTGAAAGAGGAAGAGATAGGAGAGACGACGAATAAGCGCTGCCGT	TCAA	TAGG	219	TGGGCTGGTGTATGCACACGTCTCAAATGGCTATTCTTGGAGCACTTAGACTTGCACCTTCTCCACCTGCTCTTGCTGGTGCTGCTCCTCCTGCTACTTCTCCTTATACTGCTGTTAGATCTTCTGTTCATTTTAGATTGGCTAATGCTGGAGCTGCTGCTCTTGTTGCTGCTTCTCTTCTTGCTGCTGATCCTGCTGTTGCTTTCATTGGAGGAGGACCTTATGGAAAGCAAGTTACTAGAGGACAAGATCTTACTGGAAAGGATTTTTCTGGACAAACTCTTATTAAGCAAGATTTTAAGACTTCTATTCTTAGGCAAGCTAATTTCAAGGGTGCTAATCTTCTTGGTGCTTCTTTTTTTGATGCTGATTTGACTTCTGCTGATCTTTCTGACGCTG…
GRMZM2G010929_P02	GRMZM2G010929_P02	GRMZM2G010929_P02_8	5_A09_set331	TGGGCTGGTGTATGCACACGTCTCATAGGGATGGAAGAGGTGTTGTTAGAGGTGATGGAGGAAGGGGTAGAGATTCTGCTAGAAGAGGAGAAGGTAGAGGAGATGGAGCACAAGGAGGAGATGATGCTGGGGGTGCTCAAATTGCTTGGAGAGGTGGAGCTAATAGAGTTAGAGGAGGTAGAAGATGAGCTTAGAGACGACGAATAAGCGCTGCCGT	TAGG	GCTT	217	TGGGCTGGTGTATGCACACGTCTCAAATGGCTATTCTTGGAGCACTTAGACTTGCACCTTCTCCACCTGCTCTTGCTGGTGCTGCTCCTCCTGCTACTTCTCCTTATACTGCTGTTAGATCTTCTGTTCATTTTAGATTGGCTAATGCTGGAGCTGCTGCTCTTGTTGCTGCTTCTCTTCTTGCTGCTGATCCTGCTGTTGCTTTCATTGGAGGAGGACCTTATGGAAAGCAAGTTACTAGAGGACAAGATCTTACTGGAAAGGATTTTTCTGGACAAACTCTTATTAAGCAAGATTTTAAGACTTCTATTCTTAGGCAAGCTAATTTCAAGGGTGCTAATCTTCTTGGTGCTTCTTTTTTTGATGCTGATTTGACTTCTGCTGATCTTTCTGACGCTG…
Peinf101Scf00356g00027.1	Peinf101Scf00356g00027.1	Peinf101Scf00356g00027.1_1	5_A10_set332	TCGGTTCACGGTGTGCTACGTCTCAAATGAATGATAATATGTCTCCTACTGGATCTAGGTGGAATCCTACTAAGGAACAAATTGATCTTCTTGAAAACCTTTACAAGCAAGGAATTAGAACTCCTTCTGCTGAACAAATTCAACAAATTACTATGAGACTCAAGGCTTTTGGTCACATTGAAGAGAGACGATTCTACGTTGCGCGCGA	AATG	GAAG	208	TCGGTTCACGGTGTGCTACGTCTCAAATGAATGATAATATGTCTCCTACTGGATCTAGGTGGAATCCTACTAAGGAACAAATTGATCTTCTTGAAAACCTTTACAAGCAAGGAATTAGAACTCCTTCTGCTGAACAAATTCAACAAATTACTATGAGACTCAAGGCTTTTGGTCACATTGAAGGAAAGAATGTTTTTTATTGGTTTCAAAATCATAAGGCTAGACAAAGGCAGAAGCAAAAGCAAGATCATATTGCTTATAAGTTTAATCGGTTTCTTCATAGGACTTGTGTTTTTCCTCCTTCTTGTCCTAAGGTTGTTTGTTCTCCTTATTATGCTCCTCAATCTGATCTTGGATTTTATCAACAATGTTCTGTTCCTAGAATTATTCTTAGAGGAC…
Peinf101Scf00356g00027.1	Peinf101Scf00356g00027.1	Peinf101Scf00356g00027.1_2	5_A10_set332	TCGGTTCACGGTGTGCTACGTCTCAGAAGGAAAGAATGTTTTTTATTGGTTTCAAAATCATAAGGCTAGACAAAGGCAGAAGCAAAAGCAAGATCATATTGCTTATAAGTTTAATCGGTTTCTTCATAGGACTTGTGTTTTTCCTCCTTCTTGTCCTAAGGTTGTTTGTTCTCCTAGAGACGATTCTACGTTGCGCGCGA	GAAG	TCCT	200	TCGGTTCACGGTGTGCTACGTCTCAAATGAATGATAATATGTCTCCTACTGGATCTAGGTGGAATCCTACTAAGGAACAAATTGATCTTCTTGAAAACCTTTACAAGCAAGGAATTAGAACTCCTTCTGCTGAACAAATTCAACAAATTACTATGAGACTCAAGGCTTTTGGTCACATTGAAGGAAAGAATGTTTTTTATTGGTTTCAAAATCATAAGGCTAGACAAAGGCAGAAGCAAAAGCAAGATCATATTGCTTATAAGTTTAATCGGTTTCTTCATAGGACTTGTGTTTTTCCTCCTTCTTGTCCTAAGGTTGTTTGTTCTCCTTATTATGCTCCTCAATCTGATCTTGGATTTTATCAACAATGTTCTGTTCCTAGAATTATTCTTAGAGGAC…
Peinf101Scf00356g00027.1	Peinf101Scf00356g00027.1	Peinf101Scf00356g00027.1_3	5_A10_set332	TCGGTTCACGGTGTGCTACGTCTCATCCTTATTATGCTCCTCAATCTGATCTTGGATTTTATCAACAATGTTCTGTTCCTAGAATTATTCTTAGAGGACCTGGAGTTTTTATTAGAAGGAGAGCTGCTTGTGATGCTCCTGCTGTTTATGTTGGAACTAATGATGCTAATGATCATTGTAGAGACGATTCTACGTTGCGCGCGA	TCCT	TTGT	204	TCGGTTCACGGTGTGCTACGTCTCAAATGAATGATAATATGTCTCCTACTGGATCTAGGTGGAATCCTACTAAGGAACAAATTGATCTTCTTGAAAACCTTTACAAGCAAGGAATTAGAACTCCTTCTGCTGAACAAATTCAACAAATTACTATGAGACTCAAGGCTTTTGGTCACATTGAAGGAAAGAATGTTTTTTATTGGTTTCAAAATCATAAGGCTAGACAAAGGCAGAAGCAAAAGCAAGATCATATTGCTTATAAGTTTAATCGGTTTCTTCATAGGACTTGTGTTTTTCCTCCTTCTTGTCCTAAGGTTGTTTGTTCTCCTTATTATGCTCCTCAATCTGATCTTGGATTTTATCAACAATGTTCTGTTCCTAGAATTATTCTTAGAGGAC…
Peinf101Scf00356g00027.1	Peinf101Scf00356g00027.1	Peinf101Scf00356g00027.1_4	5_A10_set332	TCGGTTCACGGTGTGCTACGTCTCATTGTCAAGAAACTTCTGGAATGGTTGAACATCTTAGCCCTAATGCCAAGCAATATAATACTAATATCAATCAGGAGACTCTTAATCTTTTTCCTCTTCATCCTACTGGTGTTCTTCAAGAAAGAACTTCTACTACTAGACATAAGTTGTTTTTTGCTTAGAGACGATTCTACGTTGCGCGCGA	TTGT	GCTT	208	TCGGTTCACGGTGTGCTACGTCTCAAATGAATGATAATATGTCTCCTACTGGATCTAGGTGGAATCCTACTAAGGAACAAATTGATCTTCTTGAAAACCTTTACAAGCAAGGAATTAGAACTCCTTCTGCTGAACAAATTCAACAAATTACTATGAGACTCAAGGCTTTTGGTCACATTGAAGGAAAGAATGTTTTTTATTGGTTTCAAAATCATAAGGCTAGACAAAGGCAGAAGCAAAAGCAAGATCATATTGCTTATAAGTTTAATCGGTTTCTTCATAGGACTTGTGTTTTTCCTCCTTCTTGTCCTAAGGTTGTTTGTTCTCCTTATTATGCTCCTCAATCTGATCTTGGATTTTATCAACAATGTTCTGTTCCTAGAATTATTCTTAGAGGAC…
AA97G00011	AA97G00011	AA97G00011_1	5_A11_set333	TTGGCCCAAACCCCTCTACGTCTCAAATGGAAAATGATGGAAATACTGGAACTGCATCTTCTTCAAGATGGAATCCTACTAAGGAACAAATTACTCTTCTTGAAAATCTTTACAAGCAAGGAATCAGAACTCCTTCTGCTGATCAAATTCAACAAATCACTGGTAGACTTAGAAGAGACGAGAACTGTCATGCCGCGT	AATG	TAGA	198	TTGGCCCAAACCCCTCTACGTCTCAAATGGAAAATGATGGAAATACTGGAACTGCATCTTCTTCAAGATGGAATCCTACTAAGGAACAAATTACTCTTCTTGAAAATCTTTACAAGCAAGGAATCAGAACTCCTTCTGCTGATCAAATTCAACAAATCACTGGTAGACTTAGAGCTTATGGACAAATTGAAGGAAAGAATGTTTTTTACTGGTTTCAAAACCATAAGGCTAGACAAAGGCAAAAGCAAAAACAAGAAAGAATTGCTTATTTTAATCGTTTGCTTCACAAGACTTCTGTGTCTTGTGGAAATCCTTATTATGTTCAACAAAGAGCTATGTCTGGATCTCTTAGATTTGATAGATTTACTCTTAGAGATCATTCTTCTTATTCTGGGGGAA…
AA97G00011	AA97G00011	AA97G00011_2	5_A11_set333	TTGGCCCAAACCCCTCTACGTCTCATAGAGCTTATGGACAAATTGAAGGAAAGAATGTTTTTTACTGGTTTCAAAACCATAAGGCTAGACAAAGGCAAAAGCAAAAACAAGAAAGAATTGCTTATTTTAATCGTTTGCTTCACAAGACTTCTGTGTCTTGTGGAAATCCTTATTATGTTCAACAAAGAGACGAGAACTGTCATGCCGCGT	TAGA	ACAA	210	TTGGCCCAAACCCCTCTACGTCTCAAATGGAAAATGATGGAAATACTGGAACTGCATCTTCTTCAAGATGGAATCCTACTAAGGAACAAATTACTCTTCTTGAAAATCTTTACAAGCAAGGAATCAGAACTCCTTCTGCTGATCAAATTCAACAAATCACTGGTAGACTTAGAGCTTATGGACAAATTGAAGGAAAGAATGTTTTTTACTGGTTTCAAAACCATAAGGCTAGACAAAGGCAAAAGCAAAAACAAGAAAGAATTGCTTATTTTAATCGTTTGCTTCACAAGACTTCTGTGTCTTGTGGAAATCCTTATTATGTTCAACAAAGAGCTATGTCTGGATCTCTTAGATTTGATAGATTTACTCTTAGAGATCATTCTTCTTATTCTGGGGGAA…
AA97G00011	AA97G00011	AA97G00011_3	5_A11_set333	TTGGCCCAAACCCCTCTACGTCTCAACAAAGAGCTATGTCTGGATCTCTTAGATTTGATAGATTTACTCTTAGAGATCATTCTTCTTATTCTGGGGGAATTAATGTCAATTCTCATCAAGAGTATTTGGAAGATTCTGTTGGACAAAAGACTCTTCCTCTTTTTCCTCTTCAACCTTCTGATAGAGACGAGAACTGTCATGCCGCGT	ACAA	TGAT	207	TTGGCCCAAACCCCTCTACGTCTCAAATGGAAAATGATGGAAATACTGGAACTGCATCTTCTTCAAGATGGAATCCTACTAAGGAACAAATTACTCTTCTTGAAAATCTTTACAAGCAAGGAATCAGAACTCCTTCTGCTGATCAAATTCAACAAATCACTGGTAGACTTAGAGCTTATGGACAAATTGAAGGAAAGAATGTTTTTTACTGGTTTCAAAACCATAAGGCTAGACAAAGGCAAAAGCAAAAACAAGAAAGAATTGCTTATTTTAATCGTTTGCTTCACAAGACTTCTGTGTCTTGTGGAAATCCTTATTATGTTCAACAAAGAGCTATGTCTGGATCTCTTAGATTTGATAGATTTACTCTTAGAGATCATTCTTCTTATTCTGGGGGAA…
AA97G00011	AA97G00011	AA97G00011_4	5_A11_set333	TTGGCCCAAACCCCTCTACGTCTCATGATGGAGGAAATTCTGATTTTGCTCTTGGATGTGATTCTCCTGTTTCTTCTTTTTCTGGAGATTGTGATGGAGGTGGAATTGAACAACCTTTTATTGATTTCTTTTCTGATTGTTCTTCTAGGTTTGATAACACTGGAAATGCTCTTGCTTAGAGACGAGAACTGTCATGCCGCGT	TGAT	GCTT	202	TTGGCCCAAACCCCTCTACGTCTCAAATGGAAAATGATGGAAATACTGGAACTGCATCTTCTTCAAGATGGAATCCTACTAAGGAACAAATTACTCTTCTTGAAAATCTTTACAAGCAAGGAATCAGAACTCCTTCTGCTGATCAAATTCAACAAATCACTGGTAGACTTAGAGCTTATGGACAAATTGAAGGAAAGAATGTTTTTTACTGGTTTCAAAACCATAAGGCTAGACAAAGGCAAAAGCAAAAACAAGAAAGAATTGCTTATTTTAATCGTTTGCTTCACAAGACTTCTGTGTCTTGTGGAAATCCTTATTATGTTCAACAAAGAGCTATGTCTGGATCTCTTAGATTTGATAGATTTACTCTTAGAGATCATTCTTCTTATTCTGGGGGAA…
Achn285781	Achn285781	Achn285781_1	5_A12_set334	ACCAAGCCCGACTCTCAACGTCTCAAATGGAAGGAGAATCAGCTGCTGTTGGATCTGATTCTGTTGGAGGTGCTCCTTCTTCTTCTAGGTGGAATCCTACTAAGGAACAAATTTCTATGCTTGAAAATCTTTATAAGCAAGGAATTAGAACCCCTACTGCTGAACAAATTCAACAAATTACTTCAAGACTTCAAGCATTTGGAGAGACGTCTACGTGTTGCGCCGAT	AATG	TTGG	227	ACCAAGCCCGACTCTCAACGTCTCAAATGGAAGGAGAATCAGCTGCTGTTGGATCTGATTCTGTTGGAGGTGCTCCTTCTTCTTCTAGGTGGAATCCTACTAAGGAACAAATTTCTATGCTTGAAAATCTTTATAAGCAAGGAATTAGAACCCCTACTGCTGAACAAATTCAACAAATTACTTCAAGACTTCAAGCATTTGGACATATTGAAGGGAAGAATGTTTTCTATTGGTTTCAAAATCACAAGGCTAGACAAAAACAAAAGCAAAAGCAAGAGTCTCTTGCATTTGTTTCTAGGTTTCTTTCTCCTCCTCCTTTTCCTAATGTTGTTTGTGGACCTTATTATCTTCCTCAATCTGAATATGGATTTTATCCTCAATGTCCGAATAAGGTTCTTC…
Achn285781	Achn285781	Achn285781_2	5_A12_set334	ACCAAGCCCGACTCTCAACGTCTCATTGGACATATTGAAGGGAAGAATGTTTTCTATTGGTTTCAAAATCACAAGGCTAGACAAAAACAAAAGCAAAAGCAAGAGTCTCTTGCATTTGTTTCTAGGTTTCTTTCTCCTCCTCCTTTTCCTAATGTTGTTTGTGGACCTTATTATCTTCCTCAATCTGAATATGGAAGAGACGTCTACGTGTTGCGCCGAT	TTGG	TGGA	220	ACCAAGCCCGACTCTCAACGTCTCAAATGGAAGGAGAATCAGCTGCTGTTGGATCTGATTCTGTTGGAGGTGCTCCTTCTTCTTCTAGGTGGAATCCTACTAAGGAACAAATTTCTATGCTTGAAAATCTTTATAAGCAAGGAATTAGAACCCCTACTGCTGAACAAATTCAACAAATTACTTCAAGACTTCAAGCATTTGGACATATTGAAGGGAAGAATGTTTTCTATTGGTTTCAAAATCACAAGGCTAGACAAAAACAAAAGCAAAAGCAAGAGTCTCTTGCATTTGTTTCTAGGTTTCTTTCTCCTCCTCCTTTTCCTAATGTTGTTTGTGGACCTTATTATCTTCCTCAATCTGAATATGGATTTTATCCTCAATGTCCGAATAAGGTTCTTC…
Achn285781	Achn285781	Achn285781_3	5_A12_set334	ACCAAGCCCGACTCTCAACGTCTCATGGATTTTATCCTCAATGTCCGAATAAGGTTCTTCTTCAAGGAGGAGTTAAGAGAATCCCTAGACCTAATAGAATTGAAACTACTAGACCTTGTTCTGGAGCTGGATATGCTTCTGCTCATCATAATATTACTACAAAGTATTCTAAGCAAGAAACTCTTTCTCTCTTTCCTCTAGAGACGTCTACGTGTTGCGCCGAT	TGGA	CTCT	224	ACCAAGCCCGACTCTCAACGTCTCAAATGGAAGGAGAATCAGCTGCTGTTGGATCTGATTCTGTTGGAGGTGCTCCTTCTTCTTCTAGGTGGAATCCTACTAAGGAACAAATTTCTATGCTTGAAAATCTTTATAAGCAAGGAATTAGAACCCCTACTGCTGAACAAATTCAACAAATTACTTCAAGACTTCAAGCATTTGGACATATTGAAGGGAAGAATGTTTTCTATTGGTTTCAAAATCACAAGGCTAGACAAAAACAAAAGCAAAAGCAAGAGTCTCTTGCATTTGTTTCTAGGTTTCTTTCTCCTCCTCCTTTTCCTAATGTTGTTTGTGGACCTTATTATCTTCCTCAATCTGAATATGGATTTTATCCTCAATGTCCGAATAAGGTTCTTC…
Achn285781	Achn285781	Achn285781_4	5_A12_set334	ACCAAGCCCGACTCTCAACGTCTCACTCTTGAACCTACTGGAATTTTGCAAGCTAAGACTACTATGACTTCTCCTTCTATTTCTACTAATCCTTCTTCATCTTCTGAGACTACTACTGCTATTGATGAACTTGGATCTTCTGATCAACCTTTTTTTGATTTTTTCTCTGGGAATGGATTTTCTTCTAGTAATTGAGCTTAGAGACGTCTACGTGTTGCGCCGAT	CTCT	GCTT	224	ACCAAGCCCGACTCTCAACGTCTCAAATGGAAGGAGAATCAGCTGCTGTTGGATCTGATTCTGTTGGAGGTGCTCCTTCTTCTTCTAGGTGGAATCCTACTAAGGAACAAATTTCTATGCTTGAAAATCTTTATAAGCAAGGAATTAGAACCCCTACTGCTGAACAAATTCAACAAATTACTTCAAGACTTCAAGCATTTGGACATATTGAAGGGAAGAATGTTTTCTATTGGTTTCAAAATCACAAGGCTAGACAAAAACAAAAGCAAAAGCAAGAGTCTCTTGCATTTGTTTCTAGGTTTCTTTCTCCTCCTCCTTTTCCTAATGTTGTTTGTGGACCTTATTATCTTCCTCAATCTGAATATGGATTTTATCCTCAATGTCCGAATAAGGTTCTTC…
Ahy014734	Ahy014734	Ahy014734_1	5_B01_set335	AAACCGGCCGTGCAGTTACGTCTCAAATGGAGGATGGAGGATCTTCTAGGTGGAATCCTACTAAGGAACAAATTTCTATGCTTGAAAATCTTTATAAGCAAGGAATTAGAACCCCTTCTGCTGAAGAAATTCAACAAATTACTGCTAGACTTAGAGCTTATGGACATATTGAAGGAAGAGACGACTTTAGGGGCGCCTTCA	AATG	AGGA	201	AAACCGGCCGTGCAGTTACGTCTCAAATGGAGGATGGAGGATCTTCTAGGTGGAATCCTACTAAGGAACAAATTTCTATGCTTGAAAATCTTTATAAGCAAGGAATTAGAACCCCTTCTGCTGAAGAAATTCAACAAATTACTGCTAGACTTAGAGCTTATGGACATATTGAAGGAAAGAATGTTTTTTACTGGTTTCAAAATCACAAGGCTAGACAAAGACAAAAGCAAAAGCAACATACTCTTGCTTATTTTAATAGGTCTTTTCTTCATCACCATCATCATCAACCTGCTGTTATGTGTGGACCTTATTGTATGGTTGGAATGATGAGAAGAATCCCTGATAATAATCATTCTGAAGAAGAGACTATGTTTGATTATGATGATGACGATAAGCAAC…
Ahy014734	Ahy014734	Ahy014734_2	5_B01_set335	AAACCGGCCGTGCAGTTACGTCTCAAGGAAAGAATGTTTTTTACTGGTTTCAAAATCACAAGGCTAGACAAAGACAAAAGCAAAAGCAACATACTCTTGCTTATTTTAATAGGTCTTTTCTTCATCACCATCATCATCAACCTGCTGTTATGTGTGGACCTTATTGTATGGTTGGAATGATGAGAAGAGACGACTTTAGGGGCGCCTTCA	AGGA	GAGA	210	AAACCGGCCGTGCAGTTACGTCTCAAATGGAGGATGGAGGATCTTCTAGGTGGAATCCTACTAAGGAACAAATTTCTATGCTTGAAAATCTTTATAAGCAAGGAATTAGAACCCCTTCTGCTGAAGAAATTCAACAAATTACTGCTAGACTTAGAGCTTATGGACATATTGAAGGAAAGAATGTTTTTTACTGGTTTCAAAATCACAAGGCTAGACAAAGACAAAAGCAAAAGCAACATACTCTTGCTTATTTTAATAGGTCTTTTCTTCATCACCATCATCATCAACCTGCTGTTATGTGTGGACCTTATTGTATGGTTGGAATGATGAGAAGAATCCCTGATAATAATCATTCTGAAGAAGAGACTATGTTTGATTATGATGATGACGATAAGCAAC…
Ahy014734	Ahy014734	Ahy014734_3	5_B01_set335	AAACCGGCCGTGCAGTTACGTCTCAGAGAAGAATCCCTGATAATAATCATTCTGAAGAAGAGACTATGTTTGATTATGATGATGACGATAAGCAACAAGATAGAACTCTTGATCTTTTTCCTCTTCATCCTACTGGAATCCTTGAAGGGAAGAAGGAAACTCAAGATAACAATAATAATAACAAAGAGACGACTTTAGGGGCGCCTTCA	GAGA	ACAA	209	AAACCGGCCGTGCAGTTACGTCTCAAATGGAGGATGGAGGATCTTCTAGGTGGAATCCTACTAAGGAACAAATTTCTATGCTTGAAAATCTTTATAAGCAAGGAATTAGAACCCCTTCTGCTGAAGAAATTCAACAAATTACTGCTAGACTTAGAGCTTATGGACATATTGAAGGAAAGAATGTTTTTTACTGGTTTCAAAATCACAAGGCTAGACAAAGACAAAAGCAAAAGCAACATACTCTTGCTTATTTTAATAGGTCTTTTCTTCATCACCATCATCATCAACCTGCTGTTATGTGTGGACCTTATTGTATGGTTGGAATGATGAGAAGAATCCCTGATAATAATCATTCTGAAGAAGAGACTATGTTTGATTATGATGATGACGATAAGCAAC…
Ahy014734	Ahy014734	Ahy014734_4	5_B01_set335	AAACCGGCCGTGCAGTTACGTCTCAACAATATGATGACCATGATGTGCTCTTTCATGGCTCCTTCTTCTTCTAGTTCTTCTTCACTTTCTACTGATGATGGACATGGTTATAGACATCAACAACAGCAACAACTTCCTTTTTTTGATTTTTTTGTTACTTCTGGACATGGACAAGGATCTTGAGCTTAGAGACGACTTTAGGGGCGCCTTCA	ACAA	GCTT	212	AAACCGGCCGTGCAGTTACGTCTCAAATGGAGGATGGAGGATCTTCTAGGTGGAATCCTACTAAGGAACAAATTTCTATGCTTGAAAATCTTTATAAGCAAGGAATTAGAACCCCTTCTGCTGAAGAAATTCAACAAATTACTGCTAGACTTAGAGCTTATGGACATATTGAAGGAAAGAATGTTTTTTACTGGTTTCAAAATCACAAGGCTAGACAAAGACAAAAGCAAAAGCAACATACTCTTGCTTATTTTAATAGGTCTTTTCTTCATCACCATCATCATCAACCTGCTGTTATGTGTGGACCTTATTGTATGGTTGGAATGATGAGAAGAATCCCTGATAATAATCATTCTGAAGAAGAGACTATGTTTGATTATGATGATGACGATAAGCAAC…
evm7.model.AmTr_v1.0_scaffold00012.85	evm7.model.AmTr_v1.0_scaffold00012.85	evm_27.model.AmTr_v1.0_scaffold00012.85_1	5_B02_set336	TGGCACGTGACGCTTCTACGTCTCAAATGGATGCTCTTGCTCCTACTATTTCTGCTGAAGCTGAAGCTAATGGACCTCCTTCTCCTGGAACTGCTGCTGTTTCTTCTAGGTGGAATCCTACTAAGGAACAAATTGAAGTTCTTGAAGGACTTTATAGACAAGGAATTAGAACTCCTACTGCTGAACAAATTCAACAAATTACTAGAAGAGACGTACACAGTTGCTTGCGGC	AATG	TAGA	231	TGGCACGTGACGCTTCTACGTCTCAAATGGATGCTCTTGCTCCTACTATTTCTGCTGAAGCTGAAGCTAATGGACCTCCTTCTCCTGGAACTGCTGCTGTTTCTTCTAGGTGGAATCCTACTAAGGAACAAATTGAAGTTCTTGAAGGACTTTATAGACAAGGAATTAGAACTCCTACTGCTGAACAAATTCAACAAATTACTAGAAGATTGAGAGTTTATGGACATATTGAAGGGAAGAATGTGTTTTACTGGTTTCAAAATCATAAGGCTAGACAAAGACAAAAGCAAAGACAAGATTCTCTTCTTAGAGCTAATCATAGAATCCCTAATGTTGTTTGTAATCCTTTTTATGTGTCTCAATCTGGACTTGGAATGTATCCTCAATTTCAAAGAGTTA…
evm7.model.AmTr_v1.0_scaffold00012.85	evm7.model.AmTr_v1.0_scaffold00012.85	evm_27.model.AmTr_v1.0_scaffold00012.85_2	5_B02_set336	TGGCACGTGACGCTTCTACGTCTCATAGAAGATTGAGAGTTTATGGACATATTGAAGGGAAGAATGTGTTTTACTGGTTTCAAAATCATAAGGCTAGACAAAGACAAAAGCAAAGACAAGATTCTCTTCTTAGAGCTAATCATAGAATCCCTAATGTTGTTTGTAATCCTTTTTATGTGTCTCAATCTGGACTTGGAATGTAAGAGACGTACACAGTTGCTTGCGGC	TAGA	TGTA	227	TGGCACGTGACGCTTCTACGTCTCAAATGGATGCTCTTGCTCCTACTATTTCTGCTGAAGCTGAAGCTAATGGACCTCCTTCTCCTGGAACTGCTGCTGTTTCTTCTAGGTGGAATCCTACTAAGGAACAAATTGAAGTTCTTGAAGGACTTTATAGACAAGGAATTAGAACTCCTACTGCTGAACAAATTCAACAAATTACTAGAAGATTGAGAGTTTATGGACATATTGAAGGGAAGAATGTGTTTTACTGGTTTCAAAATCATAAGGCTAGACAAAGACAAAAGCAAAGACAAGATTCTCTTCTTAGAGCTAATCATAGAATCCCTAATGTTGTTTGTAATCCTTTTTATGTGTCTCAATCTGGACTTGGAATGTATCCTCAATTTCAAAGAGTTA…
evm7.model.AmTr_v1.0_scaffold00012.85	evm7.model.AmTr_v1.0_scaffold00012.85	evm_27.model.AmTr_v1.0_scaffold00012.85_3	5_B02_set336	TGGCACGTGACGCTTCTACGTCTCATGTATCCTCAATTTCAAAGAGTTATGGTTCCTGGAGGAACTACTAAGAGATTTAATGTTGGAAATAATATGGAAAAGGGACATGAAACTGAAGGACCTTCTGGAAATTGGGGACATCATGAAACTCTTCAACTTTTTCCTGTTCATCCTACTGGTATTCTTGAAGATAGATATAATCTTCCAGAGACGTACACAGTTGCTTGCGGC	TGTA	TTCC	231	TGGCACGTGACGCTTCTACGTCTCAAATGGATGCTCTTGCTCCTACTATTTCTGCTGAAGCTGAAGCTAATGGACCTCCTTCTCCTGGAACTGCTGCTGTTTCTTCTAGGTGGAATCCTACTAAGGAACAAATTGAAGTTCTTGAAGGACTTTATAGACAAGGAATTAGAACTCCTACTGCTGAACAAATTCAACAAATTACTAGAAGATTGAGAGTTTATGGACATATTGAAGGGAAGAATGTGTTTTACTGGTTTCAAAATCATAAGGCTAGACAAAGACAAAAGCAAAGACAAGATTCTCTTCTTAGAGCTAATCATAGAATCCCTAATGTTGTTTGTAATCCTTTTTATGTGTCTCAATCTGGACTTGGAATGTATCCTCAATTTCAAAGAGTTA…
evm7.model.AmTr_v1.0_scaffold00012.85	evm7.model.AmTr_v1.0_scaffold00012.85	evm_27.model.AmTr_v1.0_scaffold00012.85_4	5_B02_set336	TGGCACGTGACGCTTCTACGTCTCATTCCTCATACTAATCTTTCTTCTTCTCCTTCTTCTAGTTCTTCTACTTCTTCTTCATCTCCATCTTCTTCTATTGTTTTTGGAAATTATGCTTCTTTTTCTGGAGTGAATCTTGAGGGAAATGTTGAGGATTGTACTGAACAACCTTTTTTTGATTTTTTTTCTGATCATAGGTTTGCTTGAGCTTAGAGACGTACACAGTTGCTTGCGGC	TTCC	GCTT	236	TGGCACGTGACGCTTCTACGTCTCAAATGGATGCTCTTGCTCCTACTATTTCTGCTGAAGCTGAAGCTAATGGACCTCCTTCTCCTGGAACTGCTGCTGTTTCTTCTAGGTGGAATCCTACTAAGGAACAAATTGAAGTTCTTGAAGGACTTTATAGACAAGGAATTAGAACTCCTACTGCTGAACAAATTCAACAAATTACTAGAAGATTGAGAGTTTATGGACATATTGAAGGGAAGAATGTGTTTTACTGGTTTCAAAATCATAAGGCTAGACAAAGACAAAAGCAAAGACAAGATTCTCTTCTTAGAGCTAATCATAGAATCCCTAATGTTGTTTGTAATCCTTTTTATGTGTCTCAATCTGGACTTGGAATGTATCCTCAATTTCAAAGAGTTA…
XP04505911.1	XP04505911.1	XP_004505911.1_1	5_B03_set337	AAAACCCGCACCCCACTACGTCTCAAATGGATACTACTGGAAAGACTGAAATTATTTCATCTTCTTCAAGTTCTTCTTCTTCATCTTCAAGATGGAATCCTACTAAGGAACAAATTTCTGTTCTTGAGAATCTTTATAAGCAAGGAATTAAGACTCCTTCTGCTGAAGAAATTCAACAAAGAGACGTCGAAAGGGCCAACACGA	AATG	ACAA	204	AAAACCCGCACCCCACTACGTCTCAAATGGATACTACTGGAAAGACTGAAATTATTTCATCTTCTTCAAGTTCTTCTTCTTCATCTTCAAGATGGAATCCTACTAAGGAACAAATTTCTGTTCTTGAGAATCTTTATAAGCAAGGAATTAAGACTCCTTCTGCTGAAGAAATTCAACAAATTACTGCTAGACTTAGAGTTTATGGACATATTGAAGGGAAGAATGTTTTTTACTGGTTTCAGAATCATAAGGCTAGACAGAGACAGAAGCAGAAGCAAGAAACTATTGCTTATTTTAATAGATTTCTTCATAGACCTCAACCGATTTACACTTCTCCTAATGCTCTTTGTACTCCTTATTGTGTTCCTCAAGCTCAATCTGAAATTTCTTATTATCCTA…
XP04505911.1	XP04505911.1	XP_004505911.1_2	5_B03_set337	AAAACCCGCACCCCACTACGTCTCAACAAATTACTGCTAGACTTAGAGTTTATGGACATATTGAAGGGAAGAATGTTTTTTACTGGTTTCAGAATCATAAGGCTAGACAGAGACAGAAGCAGAAGCAAGAAACTATTGCTTATTTTAATAGATTTCTTCATAGACCTCAAGAGACGTCGAAAGGGCCAACACGA	ACAA	CTCA	194	AAAACCCGCACCCCACTACGTCTCAAATGGATACTACTGGAAAGACTGAAATTATTTCATCTTCTTCAAGTTCTTCTTCTTCATCTTCAAGATGGAATCCTACTAAGGAACAAATTTCTGTTCTTGAGAATCTTTATAAGCAAGGAATTAAGACTCCTTCTGCTGAAGAAATTCAACAAATTACTGCTAGACTTAGAGTTTATGGACATATTGAAGGGAAGAATGTTTTTTACTGGTTTCAGAATCATAAGGCTAGACAGAGACAGAAGCAGAAGCAAGAAACTATTGCTTATTTTAATAGATTTCTTCATAGACCTCAACCGATTTACACTTCTCCTAATGCTCTTTGTACTCCTTATTGTGTTCCTCAAGCTCAATCTGAAATTTCTTATTATCCTA…
XP04505911.1	XP04505911.1	XP_004505911.1_3	5_B03_set337	AAAACCCGCACCCCACTACGTCTCACTCAACCGATTTACACTTCTCCTAATGCTCTTTGTACTCCTTATTGTGTTCCTCAAGCTCAATCTGAAATTTCTTATTATCCTAAGAATCAAAAGGTTCTTTTGCCTGCTGCCGCTGTGTCTTATAGAAGAAACCAATCTGAGAAGGTTATGTCTAATAGAGACGTCGAAAGGGCCAACACGA	CTCA	TAAT	208	AAAACCCGCACCCCACTACGTCTCAAATGGATACTACTGGAAAGACTGAAATTATTTCATCTTCTTCAAGTTCTTCTTCTTCATCTTCAAGATGGAATCCTACTAAGGAACAAATTTCTGTTCTTGAGAATCTTTATAAGCAAGGAATTAAGACTCCTTCTGCTGAAGAAATTCAACAAATTACTGCTAGACTTAGAGTTTATGGACATATTGAAGGGAAGAATGTTTTTTACTGGTTTCAGAATCATAAGGCTAGACAGAGACAGAAGCAGAAGCAAGAAACTATTGCTTATTTTAATAGATTTCTTCATAGACCTCAACCGATTTACACTTCTCCTAATGCTCTTTGTACTCCTTATTGTGTTCCTCAAGCTCAATCTGAAATTTCTTATTATCCTA…
XP04505911.1	XP04505911.1	XP_004505911.1_4	5_B03_set337	AAAACCCGCACCCCACTACGTCTCATAATGGAATGTCTAACATTTGCAATAATCCTATGGTTTATGAAGGAATGCAAATGCAACAAAGAATGTGCCATGATTATCATGAATTTTCTTACTCTAATCAAGAAACCCTTGATCTTTTTCCTCTTCATCCTACTGGAATTTTGGAAGGAAGAGACGTCGAAAGGGCCAACACGA	TAAT	AGGA	201	AAAACCCGCACCCCACTACGTCTCAAATGGATACTACTGGAAAGACTGAAATTATTTCATCTTCTTCAAGTTCTTCTTCTTCATCTTCAAGATGGAATCCTACTAAGGAACAAATTTCTGTTCTTGAGAATCTTTATAAGCAAGGAATTAAGACTCCTTCTGCTGAAGAAATTCAACAAATTACTGCTAGACTTAGAGTTTATGGACATATTGAAGGGAAGAATGTTTTTTACTGGTTTCAGAATCATAAGGCTAGACAGAGACAGAAGCAGAAGCAAGAAACTATTGCTTATTTTAATAGATTTCTTCATAGACCTCAACCGATTTACACTTCTCCTAATGCTCTTTGTACTCCTTATTGTGTTCCTCAAGCTCAATCTGAAATTTCTTATTATCCTA…
XP04505911.1	XP04505911.1	XP_004505911.1_5	5_B03_set337	AAAACCCGCACCCCACTACGTCTCAAGGAAAGACTACTACTGAACATGTTTCTGTTTCTGCTGATGATAGTTCTTCTGATACTCATCATTCTGGATCTCCTGATATCATCCAAGATCATGATAACCAACCTTTCTTTGACTTCTTTAATAATTCTGGAAAGTCTTGTTGAGCTTAGAGACGTCGAAAGGGCCAACACGA	AGGA	GCTT	199	AAAACCCGCACCCCACTACGTCTCAAATGGATACTACTGGAAAGACTGAAATTATTTCATCTTCTTCAAGTTCTTCTTCTTCATCTTCAAGATGGAATCCTACTAAGGAACAAATTTCTGTTCTTGAGAATCTTTATAAGCAAGGAATTAAGACTCCTTCTGCTGAAGAAATTCAACAAATTACTGCTAGACTTAGAGTTTATGGACATATTGAAGGGAAGAATGTTTTTTACTGGTTTCAGAATCATAAGGCTAGACAGAGACAGAAGCAGAAGCAAGAAACTATTGCTTATTTTAATAGATTTCTTCATAGACCTCAACCGATTTACACTTCTCCTAATGCTCTTTGTACTCCTTATTGTGTTCCTCAAGCTCAATCTGAAATTTCTTATTATCCTA…
C.cajan3551	C.cajan3551	C.cajan_13551_1	5_B04_set338	ACTTGCGCCTAGGTGTGTCGTCTCAAATGGAATCTGAAGCTGCTGAAGTTGAAATGAGAAGAAGAGGACATTCTGTTTCTAGGTGGTCACCTACTAAGGAACAAATTTCTACTCTTGAAAATCTTTACAAGCAAGGAATTAGAACTCCTAATGCTAGCCAAATTCAACATATTGTTACTAGACTTTCTGCTTAAGAGACGTGACGTATCGTGTGCGCT	AATG	CTTA	218	ACTTGCGCCTAGGTGTGTCGTCTCAAATGGAATCTGAAGCTGCTGAAGTTGAAATGAGAAGAAGAGGACATTCTGTTTCTAGGTGGTCACCTACTAAGGAACAAATTTCTACTCTTGAAAATCTTTACAAGCAAGGAATTAGAACTCCTAATGCTAGCCAAATTCAACATATTGTTACTAGACTTTCTGCTTATGGACATATTGAGGGAAAGAATGTTTTCTATTGGTTTCAAAATCATAAGGCTCGGCAAAGACAGAAGCTCAAGTTGAAGCAACAAAATGTTGGATCTTCTAATCATTTTCTTCATGCTTCTCAACCTATTTGTCAAAATGTGGTTTGTGGACCTTATTGTTTGCAACAATCTGGAACTGGATTTTATTCTCAACAACCTCCTAAGG…
C.cajan3551	C.cajan3551	C.cajan_13551_2	5_B04_set338	ACTTGCGCCTAGGTGTGTCGTCTCACTTATGGACATATTGAGGGAAAGAATGTTTTCTATTGGTTTCAAAATCATAAGGCTCGGCAAAGACAGAAGCTCAAGTTGAAGCAACAAAATGTTGGATCTTCTAATCATTTTCTTCATGCTTCTCAACCTATTTGTCAAAATGTGGTTTGTGGACCTTATTGTTTGCAACAAAGAGACGTGACGTATCGTGTGCGCT	CTTA	ACAA	223	ACTTGCGCCTAGGTGTGTCGTCTCAAATGGAATCTGAAGCTGCTGAAGTTGAAATGAGAAGAAGAGGACATTCTGTTTCTAGGTGGTCACCTACTAAGGAACAAATTTCTACTCTTGAAAATCTTTACAAGCAAGGAATTAGAACTCCTAATGCTAGCCAAATTCAACATATTGTTACTAGACTTTCTGCTTATGGACATATTGAGGGAAAGAATGTTTTCTATTGGTTTCAAAATCATAAGGCTCGGCAAAGACAGAAGCTCAAGTTGAAGCAACAAAATGTTGGATCTTCTAATCATTTTCTTCATGCTTCTCAACCTATTTGTCAAAATGTGGTTTGTGGACCTTATTGTTTGCAACAATCTGGAACTGGATTTTATTCTCAACAACCTCCTAAGG…
C.cajan3551	C.cajan3551	C.cajan_13551_3	5_B04_set338	ACTTGCGCCTAGGTGTGTCGTCTCAACAATCTGGAACTGGATTTTATTCTCAACAACCTCCTAAGGTTCTTGCTTCTGGAGTTTCTTCTTCTATTGTTACATTTGGACTTCAAAGAATGTGTGATGGATCTCAAAGAAATGAACTCCTTCAACAAGATTATAATTCTAGGACATCTAATCACAAGGCTCTTACTCTTTTTCCTAGAGACGTGACGTATCGTGTGCGCT	ACAA	TCCT	228	ACTTGCGCCTAGGTGTGTCGTCTCAAATGGAATCTGAAGCTGCTGAAGTTGAAATGAGAAGAAGAGGACATTCTGTTTCTAGGTGGTCACCTACTAAGGAACAAATTTCTACTCTTGAAAATCTTTACAAGCAAGGAATTAGAACTCCTAATGCTAGCCAAATTCAACATATTGTTACTAGACTTTCTGCTTATGGACATATTGAGGGAAAGAATGTTTTCTATTGGTTTCAAAATCATAAGGCTCGGCAAAGACAGAAGCTCAAGTTGAAGCAACAAAATGTTGGATCTTCTAATCATTTTCTTCATGCTTCTCAACCTATTTGTCAAAATGTGGTTTGTGGACCTTATTGTTTGCAACAATCTGGAACTGGATTTTATTCTCAACAACCTCCTAAGG…
C.cajan3551	C.cajan3551	C.cajan_13551_4	5_B04_set338	ACTTGCGCCTAGGTGTGTCGTCTCATCCTCTTCATCCTACTTCTATTCTTGAAGAAAAATCTTCTCAAGTTCCTTCTCTTGCTTCATTTTGTGAAGGAGCTATTGATACTTCTTCTGCTGCTCATATTAATGAAGATGCTCATCCTGAAAATTTGCCTTTTTTTGATTTTTTCACTTCCTCTCATGTTTCTGATTGAGCTTAGAGACGTGACGTATCGTGTGCGCT	TCCT	GCTT	226	ACTTGCGCCTAGGTGTGTCGTCTCAAATGGAATCTGAAGCTGCTGAAGTTGAAATGAGAAGAAGAGGACATTCTGTTTCTAGGTGGTCACCTACTAAGGAACAAATTTCTACTCTTGAAAATCTTTACAAGCAAGGAATTAGAACTCCTAATGCTAGCCAAATTCAACATATTGTTACTAGACTTTCTGCTTATGGACATATTGAGGGAAAGAATGTTTTCTATTGGTTTCAAAATCATAAGGCTCGGCAAAGACAGAAGCTCAAGTTGAAGCAACAAAATGTTGGATCTTCTAATCATTTTCTTCATGCTTCTCAACCTATTTGTCAAAATGTGGTTTGTGGACCTTATTGTTTGCAACAATCTGGAACTGGATTTTATTCTCAACAACCTCCTAAGG…
Ciclev10029815m	Ciclev10029815m	Ciclev10029815m_1	5_B05_set339	TCGTTGTGCTGTCTCGCACGTCTCAAATGGAAGGAGATGGAGATAATAACAATAATATGGATATGGTTTCTGGAGGAGGTGGAGGAGGAGGAACTACTCTTTCTTCTTCTTCAAGATGGAATCCTACTAAGGAACAAATTAATATGCTTGAATCTCTTTATGCTCAAGGAATTAGAACTCCAGAGACGAGCTAGGAAACACGGCGT	AATG	CTCC	206	TCGTTGTGCTGTCTCGCACGTCTCAAATGGAAGGAGATGGAGATAATAACAATAATATGGATATGGTTTCTGGAGGAGGTGGAGGAGGAGGAACTACTCTTTCTTCTTCTTCAAGATGGAATCCTACTAAGGAACAAATTAATATGCTTGAATCTCTTTATGCTCAAGGAATTAGAACTCCTTCTGCTGAACAAATTCAACAAATTACTACTAGACTTAGAGCTTATGGACATATTGAAGGAAAGAATGTGTTTTACTGGTTTCAAAATCATAAGGCTAGACAAAGACAAAAGCAAAAGCAAGAAAGAACTGCTTTTATTAATCGTTATCTTCACAAGTCTGCTCATCAACCTGCTCCTCTTTTTCCTCCTTCTACTAATGTTGTTTGTGGACCTTATT…
Ciclev10029815m	Ciclev10029815m	Ciclev10029815m_2	5_B05_set339	TCGTTGTGCTGTCTCGCACGTCTCACTCCTTCTGCTGAACAAATTCAACAAATTACTACTAGACTTAGAGCTTATGGACATATTGAAGGAAAGAATGTGTTTTACTGGTTTCAAAATCATAAGGCTAGACAAAGACAAAAGCAAAAGCAAGAAAGAACTGCTTTTATTAATAGAGACGAGCTAGGAAACACGGCGT	CTCC	TAAT	196	TCGTTGTGCTGTCTCGCACGTCTCAAATGGAAGGAGATGGAGATAATAACAATAATATGGATATGGTTTCTGGAGGAGGTGGAGGAGGAGGAACTACTCTTTCTTCTTCTTCAAGATGGAATCCTACTAAGGAACAAATTAATATGCTTGAATCTCTTTATGCTCAAGGAATTAGAACTCCTTCTGCTGAACAAATTCAACAAATTACTACTAGACTTAGAGCTTATGGACATATTGAAGGAAAGAATGTGTTTTACTGGTTTCAAAATCATAAGGCTAGACAAAGACAAAAGCAAAAGCAAGAAAGAACTGCTTTTATTAATCGTTATCTTCACAAGTCTGCTCATCAACCTGCTCCTCTTTTTCCTCCTTCTACTAATGTTGTTTGTGGACCTTATT…
Ciclev10029815m	Ciclev10029815m	Ciclev10029815m_3	5_B05_set339	TCGTTGTGCTGTCTCGCACGTCTCATAATCGTTATCTTCACAAGTCTGCTCATCAACCTGCTCCTCTTTTTCCTCCTTCTACTAATGTTGTTTGTGGACCTTATTATCTTCCTAGAAATGATCTTGGATTTTATCCTCAATGTACTAAGGTGCTTATTCCTGGAGGATCTAAGATGAGAAGAGACGAGCTAGGAAACACGGCGT	TAAT	GAGA	204	TCGTTGTGCTGTCTCGCACGTCTCAAATGGAAGGAGATGGAGATAATAACAATAATATGGATATGGTTTCTGGAGGAGGTGGAGGAGGAGGAACTACTCTTTCTTCTTCTTCAAGATGGAATCCTACTAAGGAACAAATTAATATGCTTGAATCTCTTTATGCTCAAGGAATTAGAACTCCTTCTGCTGAACAAATTCAACAAATTACTACTAGACTTAGAGCTTATGGACATATTGAAGGAAAGAATGTGTTTTACTGGTTTCAAAATCATAAGGCTAGACAAAGACAAAAGCAAAAGCAAGAAAGAACTGCTTTTATTAATCGTTATCTTCACAAGTCTGCTCATCAACCTGCTCCTCTTTTTCCTCCTTCTACTAATGTTGTTTGTGGACCTTATT…
Ciclev10029815m	Ciclev10029815m	Ciclev10029815m_4	5_B05_set339	TCGTTGTGCTGTCTCGCACGTCTCAGAGAGCTAAGACTGATCAAGAAATGGATAAGACTACATCTTATGTTGGAGCTGGATATGATCCTGAACAACCTGAATGTAATGTTATGATGCATACATCTAACATCAACAACTCTGACATCTCTAATCAAGAAACTCTTCCTTTGTTTCCTCTTCATCCTAGAGACGAGCTAGGAAACACGGCGT	GAGA	TCCT	210	TCGTTGTGCTGTCTCGCACGTCTCAAATGGAAGGAGATGGAGATAATAACAATAATATGGATATGGTTTCTGGAGGAGGTGGAGGAGGAGGAACTACTCTTTCTTCTTCTTCAAGATGGAATCCTACTAAGGAACAAATTAATATGCTTGAATCTCTTTATGCTCAAGGAATTAGAACTCCTTCTGCTGAACAAATTCAACAAATTACTACTAGACTTAGAGCTTATGGACATATTGAAGGAAAGAATGTGTTTTACTGGTTTCAAAATCATAAGGCTAGACAAAGACAAAAGCAAAAGCAAGAAAGAACTGCTTTTATTAATCGTTATCTTCACAAGTCTGCTCATCAACCTGCTCCTCTTTTTCCTCCTTCTACTAATGTTGTTTGTGGACCTTATT…
Ciclev10029815m	Ciclev10029815m	Ciclev10029815m_5	5_B05_set339	TCGTTGTGCTGTCTCGCACGTCTCATCCTACTGGAATTTTGCAAGCTAAAACTAATGCTATGCTTCCTTCTAATTCTCTTGAGAATAGTATTACTCCTTGTATTGAAAAAGATCCTGCTGATCAACCTTTCTTTGATTTTTTCTCTGGACAAGGATGTGAGAGAACTGATTGAGCTTAGAGACGAGCTAGGAAACACGGCGT	TCCT	GCTT	202	TCGTTGTGCTGTCTCGCACGTCTCAAATGGAAGGAGATGGAGATAATAACAATAATATGGATATGGTTTCTGGAGGAGGTGGAGGAGGAGGAACTACTCTTTCTTCTTCTTCAAGATGGAATCCTACTAAGGAACAAATTAATATGCTTGAATCTCTTTATGCTCAAGGAATTAGAACTCCTTCTGCTGAACAAATTCAACAAATTACTACTAGACTTAGAGCTTATGGACATATTGAAGGAAAGAATGTGTTTTACTGGTTTCAAAATCATAAGGCTAGACAAAGACAAAAGCAAAAGCAAGAAAGAACTGCTTTTATTAATCGTTATCTTCACAAGTCTGCTCATCAACCTGCTCCTCTTTTTCCTCCTTCTACTAATGTTGTTTGTGGACCTTATT…
GSBRNA2T00115106001	GSBRNA2T00115106001	GSBRNA2T00115106001_1	5_B06_set340	TCACGGCCACCTATGTGTCGTCTCAAATGGAAAAGGAAGGAAAGGCTGGAACTGCATCTTCTTCTAGGTGGAATCCTACTAAGGAACAAATTACTCTTCTTGAAAATCTTTACAAAGAAGGAATCAGAACTCCTTCTGCTGATCAAATTCAACAAATCACTGTTGGATGTGTTTCTCAGAGACGTCGATAGGGCCATGCGAA	AATG	TCTC	202	TCACGGCCACCTATGTGTCGTCTCAAATGGAAAAGGAAGGAAAGGCTGGAACTGCATCTTCTTCTAGGTGGAATCCTACTAAGGAACAAATTACTCTTCTTGAAAATCTTTACAAAGAAGGAATCAGAACTCCTTCTGCTGATCAAATTCAACAAATCACTGTTGGATGTGTTTCTCCTTATTATCTTCAACAAGTTGGAGATCATCATAATCAACATGGACATGGATCAGTTTATAGACATTCTAATAATGTGATGAATCCTTCTGGAGGATATGATAAGAGAACAATCACTGATCATAAGACTCAACTTTCTGATATTACTACTACAGCTGCTAGAATGTCAATGTCATCTTCATCTCTTAGATTTGATAGATTTGCACTTCAAGATCATGGATATA…
GSBRNA2T00115106001	GSBRNA2T00115106001	GSBRNA2T00115106001_2	5_B06_set340	TCACGGCCACCTATGTGTCGTCTCATCTCCTTATTATCTTCAACAAGTTGGAGATCATCATAATCAACATGGACATGGATCAGTTTATAGACATTCTAATAATGTGATGAATCCTTCTGGAGGATATGATAAGAGAACAATCACTGATCATAAGACTCAACTTTCTGATATTACTACTAGAGACGTCGATAGGGCCATGCGAA	TCTC	TACT	203	TCACGGCCACCTATGTGTCGTCTCAAATGGAAAAGGAAGGAAAGGCTGGAACTGCATCTTCTTCTAGGTGGAATCCTACTAAGGAACAAATTACTCTTCTTGAAAATCTTTACAAAGAAGGAATCAGAACTCCTTCTGCTGATCAAATTCAACAAATCACTGTTGGATGTGTTTCTCCTTATTATCTTCAACAAGTTGGAGATCATCATAATCAACATGGACATGGATCAGTTTATAGACATTCTAATAATGTGATGAATCCTTCTGGAGGATATGATAAGAGAACAATCACTGATCATAAGACTCAACTTTCTGATATTACTACTACAGCTGCTAGAATGTCAATGTCATCTTCATCTCTTAGATTTGATAGATTTGCACTTCAAGATCATGGATATA…
GSBRNA2T00115106001	GSBRNA2T00115106001	GSBRNA2T00115106001_3	5_B06_set340	TCACGGCCACCTATGTGTCGTCTCATACTACAGCTGCTAGAATGTCAATGTCATCTTCATCTCTTAGATTTGATAGATTTGCACTTCAAGATCATGGATATAATGGAGAGGATATTAATGTCAATTCTAATGAACCTAAGACTCTTCCTCTTTTTCCTCTTCAACCTCTTGATGCTGCTTCAGAGACGTCGATAGGGCCATGCGAA	TACT	CTTC	206	TCACGGCCACCTATGTGTCGTCTCAAATGGAAAAGGAAGGAAAGGCTGGAACTGCATCTTCTTCTAGGTGGAATCCTACTAAGGAACAAATTACTCTTCTTGAAAATCTTTACAAAGAAGGAATCAGAACTCCTTCTGCTGATCAAATTCAACAAATCACTGTTGGATGTGTTTCTCCTTATTATCTTCAACAAGTTGGAGATCATCATAATCAACATGGACATGGATCAGTTTATAGACATTCTAATAATGTGATGAATCCTTCTGGAGGATATGATAAGAGAACAATCACTGATCATAAGACTCAACTTTCTGATATTACTACTACAGCTGCTAGAATGTCAATGTCATCTTCATCTCTTAGATTTGATAGATTTGCACTTCAAGATCATGGATATA…
GSBRNA2T00115106001	GSBRNA2T00115106001	GSBRNA2T00115106001_4	5_B06_set340	TCACGGCCACCTATGTGTCGTCTCACTTCTGAAGATGGAGTTGGAAATTCTAAGTTTTCTCCTGGAAGAGATTCTCCTGTTACTTCTTTTGGAGATGGAGGAGGAAGGGAACAACCTTTTATTGATTTTTTTTCTGGAGGTTCTTCAAGATTTGCTAATTCTGCTAATGGGCTTTGAGCTTAGAGACGTCGATAGGGCCATGCGAA	CTTC	GCTT	206	TCACGGCCACCTATGTGTCGTCTCAAATGGAAAAGGAAGGAAAGGCTGGAACTGCATCTTCTTCTAGGTGGAATCCTACTAAGGAACAAATTACTCTTCTTGAAAATCTTTACAAAGAAGGAATCAGAACTCCTTCTGCTGATCAAATTCAACAAATCACTGTTGGATGTGTTTCTCCTTATTATCTTCAACAAGTTGGAGATCATCATAATCAACATGGACATGGATCAGTTTATAGACATTCTAATAATGTGATGAATCCTTCTGGAGGATATGATAAGAGAACAATCACTGATCATAAGACTCAACTTTCTGATATTACTACTACAGCTGCTAGAATGTCAATGTCATCTTCATCTCTTAGATTTGATAGATTTGCACTTCAAGATCATGGATATA…
Lj0g3v0258089.1	Lj0g3v0258089.1	Lj0g3v0258089.1_1	5_B07_set341	ATGGCGCGTTGGCTAGAACGTCTCAAATGTGGATGGTTGGATATAATGAATCTGGAGCTGAATTTAATATGGCTGATTATCCTTTCAATGGAAGAAAGTTGAGGCCTCTTATGCCTAGACCTATTCATCTTCTTGCTTCTGTTACTGAACAAAATAAGAGAGAGTTTAATACTCCTCCTGTTGTTGTTTCTTCTAAGAGACGACGATTTAGCGGCCACGA	AATG	TCTA	220	ATGGCGCGTTGGCTAGAACGTCTCAAATGTGGATGGTTGGATATAATGAATCTGGAGCTGAATTTAATATGGCTGATTATCCTTTCAATGGAAGAAAGTTGAGGCCTCTTATGCCTAGACCTATTCATCTTCTTGCTTCTGTTACTGAACAAAATAAGAGAGAGTTTAATACTCCTCCTGTTGTTGTTTCTTCTAGGTGGAATCCTACTCCTGAACAACTTAGAGCACTTGAAGAACTTTATAGAAGAGGAACTAGAACTCCTTCTGCTGAACAAATTCAACAAATTACTGCTCAACTTAGAAGATTTGGAAAGATTGAAGGAAAGAACGTTTTCTATTGGTTTCAAAATCACAAGGCTAGAGAAAGACAAAAGAGGAGGAGACAAATGGAATCTGAAG…
Lj0g3v0258089.1	Lj0g3v0258089.1	Lj0g3v0258089.1_2	5_B07_set341	ATGGCGCGTTGGCTAGAACGTCTCATCTAGGTGGAATCCTACTCCTGAACAACTTAGAGCACTTGAAGAACTTTATAGAAGAGGAACTAGAACTCCTTCTGCTGAACAAATTCAACAAATTACTGCTCAACTTAGAAGATTTGGAAAGATTGAAGGAAAGAACGTTTTCTATTGGTTTCAAAATCACAAGGCTAGAGAAAGACAAAGAGACGACGATTTAGCGGCCACGA	TCTA	ACAA	230	ATGGCGCGTTGGCTAGAACGTCTCAAATGTGGATGGTTGGATATAATGAATCTGGAGCTGAATTTAATATGGCTGATTATCCTTTCAATGGAAGAAAGTTGAGGCCTCTTATGCCTAGACCTATTCATCTTCTTGCTTCTGTTACTGAACAAAATAAGAGAGAGTTTAATACTCCTCCTGTTGTTGTTTCTTCTAGGTGGAATCCTACTCCTGAACAACTTAGAGCACTTGAAGAACTTTATAGAAGAGGAACTAGAACTCCTTCTGCTGAACAAATTCAACAAATTACTGCTCAACTTAGAAGATTTGGAAAGATTGAAGGAAAGAACGTTTTCTATTGGTTTCAAAATCACAAGGCTAGAGAAAGACAAAAGAGGAGGAGACAAATGGAATCTGAAG…
Lj0g3v0258089.1	Lj0g3v0258089.1	Lj0g3v0258089.1_3	5_B07_set341	ATGGCGCGTTGGCTAGAACGTCTCAACAAAAGAGGAGGAGACAAATGGAATCTGAAGCTGAAGGACCTCCTAGAGACTTTGAATCTTCTCATCATGATAAGAAGGATCTTGGAGCTTCTAGGACTGTTTTTGAAGTTGAACAAACTAAGAATAATTGGCCTTCTTCTACTAATTGTACTTCTACTCTTGCTGAAGAGAGACGACGATTTAGCGGCCACGA	ACAA	GAAG	220	ATGGCGCGTTGGCTAGAACGTCTCAAATGTGGATGGTTGGATATAATGAATCTGGAGCTGAATTTAATATGGCTGATTATCCTTTCAATGGAAGAAAGTTGAGGCCTCTTATGCCTAGACCTATTCATCTTCTTGCTTCTGTTACTGAACAAAATAAGAGAGAGTTTAATACTCCTCCTGTTGTTGTTTCTTCTAGGTGGAATCCTACTCCTGAACAACTTAGAGCACTTGAAGAACTTTATAGAAGAGGAACTAGAACTCCTTCTGCTGAACAAATTCAACAAATTACTGCTCAACTTAGAAGATTTGGAAAGATTGAAGGAAAGAACGTTTTCTATTGGTTTCAAAATCACAAGGCTAGAGAAAGACAAAAGAGGAGGAGACAAATGGAATCTGAAG…
Lj0g3v0258089.1	Lj0g3v0258089.1	Lj0g3v0258089.1_4	5_B07_set341	ATGGCGCGTTGGCTAGAACGTCTCAGAAGAATCTGTTTCTATTCAATCTGCTGCTGCTAAGGCTGTTGTTGCTGCTGAATGTTCAAGAACTGATGGATGGCTTCAATTTGATGAAGGAGAACTTCAACAACAAAGAAGAAATTTTATGGAAAGAAATGCCACTTGGAGAATGATGCAATTTCCTTGTCCTCCTCAACCTCCTAGAGACGACGATTTAGCGGCCACGA	GAAG	TCCT	227	ATGGCGCGTTGGCTAGAACGTCTCAAATGTGGATGGTTGGATATAATGAATCTGGAGCTGAATTTAATATGGCTGATTATCCTTTCAATGGAAGAAAGTTGAGGCCTCTTATGCCTAGACCTATTCATCTTCTTGCTTCTGTTACTGAACAAAATAAGAGAGAGTTTAATACTCCTCCTGTTGTTGTTTCTTCTAGGTGGAATCCTACTCCTGAACAACTTAGAGCACTTGAAGAACTTTATAGAAGAGGAACTAGAACTCCTTCTGCTGAACAAATTCAACAAATTACTGCTCAACTTAGAAGATTTGGAAAGATTGAAGGAAAGAACGTTTTCTATTGGTTTCAAAATCACAAGGCTAGAGAAAGACAAAAGAGGAGGAGACAAATGGAATCTGAAG…
Lj0g3v0258089.1	Lj0g3v0258089.1	Lj0g3v0258089.1_5	5_B07_set341	ATGGCGCGTTGGCTAGAACGTCTCATCCTCATTTTATTAATACACCTCCTCAATATGCTTCTACTACTTCTATGGCTACTGTTACAGCTGCTAGACTTATGGATCAAAAGTTGATTAAGACTCATGCTGATCTTTCTTTTTTTATTTCTCCTCACACTAGAGAAAATAACAGCATTATCCACCTTTCTTCAAGAGACGACGATTTAGCGGCCACGA	TCCT	TTCA	216	ATGGCGCGTTGGCTAGAACGTCTCAAATGTGGATGGTTGGATATAATGAATCTGGAGCTGAATTTAATATGGCTGATTATCCTTTCAATGGAAGAAAGTTGAGGCCTCTTATGCCTAGACCTATTCATCTTCTTGCTTCTGTTACTGAACAAAATAAGAGAGAGTTTAATACTCCTCCTGTTGTTGTTTCTTCTAGGTGGAATCCTACTCCTGAACAACTTAGAGCACTTGAAGAACTTTATAGAAGAGGAACTAGAACTCCTTCTGCTGAACAAATTCAACAAATTACTGCTCAACTTAGAAGATTTGGAAAGATTGAAGGAAAGAACGTTTTCTATTGGTTTCAAAATCACAAGGCTAGAGAAAGACAAAAGAGGAGGAGACAAATGGAATCTGAAG…
Lj0g3v0258089.1	Lj0g3v0258089.1	Lj0g3v0258089.1_6	5_B07_set341	ATGGCGCGTTGGCTAGAACGTCTCATTCATTTACTACTGAGGATAATGTTGAATCTCAAACTCTTCAACTTTTTCCTCTTAGAAATGGAGATGGATCTTCTGAAAATTCTAATCAACATCATAAGGAAACTGAGATTTCTGTTTCTGCTATGAATGCTCCTTCTCAATTTTTTGAATTTTTGCCTCTTAAGAAGTATTGAGCTTAGAGACGACGATTTAGCGGCCACGA	TTCA	GCTT	229	ATGGCGCGTTGGCTAGAACGTCTCAAATGTGGATGGTTGGATATAATGAATCTGGAGCTGAATTTAATATGGCTGATTATCCTTTCAATGGAAGAAAGTTGAGGCCTCTTATGCCTAGACCTATTCATCTTCTTGCTTCTGTTACTGAACAAAATAAGAGAGAGTTTAATACTCCTCCTGTTGTTGTTTCTTCTAGGTGGAATCCTACTCCTGAACAACTTAGAGCACTTGAAGAACTTTATAGAAGAGGAACTAGAACTCCTTCTGCTGAACAAATTCAACAAATTACTGCTCAACTTAGAAGATTTGGAAAGATTGAAGGAAAGAACGTTTTCTATTGGTTTCAAAATCACAAGGCTAGAGAAAGACAAAAGAGGAGGAGACAAATGGAATCTGAAG…
XP15882736.1	XP15882736.1	XP_015882736.1_1	5_B08_set342	TGATGCCGAAGCCCTACACGTCTCAAATGTGGATGATGGGATATAATGAAGGAGGAGATTTTAATATGCCTGATTCTTTTAATGGAAGAAAGTTGAGGCCTCTTATTCCTAGACCTGTTTGTTCTTCTACAACTAATACAACTACTGCTTCTAATCCTGCTCCTCCTTGTCTTTCTAGGATTCATAGAGACGACCTACAGGATGTGCGCA	AATG	TCAT	210	TGATGCCGAAGCCCTACACGTCTCAAATGTGGATGATGGGATATAATGAAGGAGGAGATTTTAATATGCCTGATTCTTTTAATGGAAGAAAGTTGAGGCCTCTTATTCCTAGACCTGTTTGTTCTTCTACAACTAATACAACTACTGCTTCTAATCCTGCTCCTCCTTGTCTTTCTAGGATTCATGGATCTGATTTTTTTGCTCAATATCATCATCTTGCTTCTATGGCTGAACAAAATAAGAGAGAGTTTAATACTCCTCAAATTGTTGTTTCTTCTAGGTGGAATCCTACTCCTGAACAACTTAGAGCTTTGGAAGATCTTTATCGTAGAGGAACTAGAACTCCTTCTGCTGAGCAAATTCAACATATTACTGCTCAACTTAGAAGATATGGAAAGA…
XP15882736.1	XP15882736.1	XP_015882736.1_2	5_B08_set342	TGATGCCGAAGCCCTACACGTCTCATCATGGATCTGATTTTTTTGCTCAATATCATCATCTTGCTTCTATGGCTGAACAAAATAAGAGAGAGTTTAATACTCCTCAAATTGTTGTTTCTTCTAGGTGGAATCCTACTCCTGAACAACTTAGAGCTTTGGAAGATCTTTATCGTAGAGGAACTAGAACTCCTTCAGAGACGACCTACAGGATGTGCGCA	TCAT	CTTC	218	TGATGCCGAAGCCCTACACGTCTCAAATGTGGATGATGGGATATAATGAAGGAGGAGATTTTAATATGCCTGATTCTTTTAATGGAAGAAAGTTGAGGCCTCTTATTCCTAGACCTGTTTGTTCTTCTACAACTAATACAACTACTGCTTCTAATCCTGCTCCTCCTTGTCTTTCTAGGATTCATGGATCTGATTTTTTTGCTCAATATCATCATCTTGCTTCTATGGCTGAACAAAATAAGAGAGAGTTTAATACTCCTCAAATTGTTGTTTCTTCTAGGTGGAATCCTACTCCTGAACAACTTAGAGCTTTGGAAGATCTTTATCGTAGAGGAACTAGAACTCCTTCTGCTGAGCAAATTCAACATATTACTGCTCAACTTAGAAGATATGGAAAGA…
XP15882736.1	XP15882736.1	XP_015882736.1_3	5_B08_set342	TGATGCCGAAGCCCTACACGTCTCACTTCTGCTGAGCAAATTCAACATATTACTGCTCAACTTAGAAGATATGGAAAGATTGAAGGGAAGAATGTTTTCTATTGGTTTCAAAATCACAAGGCTAGAGAAAGACAGAAGAGGAGGCGTCAAATGGAATCTACTACTGCTCCTCAACCTTCTGATGAACTTGAAATAGAGACGACCTACAGGATGTGCGCA	CTTC	AAAT	219	TGATGCCGAAGCCCTACACGTCTCAAATGTGGATGATGGGATATAATGAAGGAGGAGATTTTAATATGCCTGATTCTTTTAATGGAAGAAAGTTGAGGCCTCTTATTCCTAGACCTGTTTGTTCTTCTACAACTAATACAACTACTGCTTCTAATCCTGCTCCTCCTTGTCTTTCTAGGATTCATGGATCTGATTTTTTTGCTCAATATCATCATCTTGCTTCTATGGCTGAACAAAATAAGAGAGAGTTTAATACTCCTCAAATTGTTGTTTCTTCTAGGTGGAATCCTACTCCTGAACAACTTAGAGCTTTGGAAGATCTTTATCGTAGAGGAACTAGAACTCCTTCTGCTGAGCAAATTCAACATATTACTGCTCAACTTAGAAGATATGGAAAGA…
XP15882736.1	XP15882736.1	XP_015882736.1_4	5_B08_set342	TGATGCCGAAGCCCTACACGTCTCAAAATGTCTGATAAGAAGGAACTTGGAGCTTCTAGGACTGTTTTTGAAGTTGAACAAACTAAGAATTGGGCTCCTTCTACTAATTGTTCTATTCTTACTGAAGAATCTGTTTCTATTCAAAGAACAGCTAAGGCTACTGTTGCTGAATGTAGAACTGATGGATGGATTCAATTTGGAAGAGACGACCTACAGGATGTGCGCA	AAAT	TGGA	226	TGATGCCGAAGCCCTACACGTCTCAAATGTGGATGATGGGATATAATGAAGGAGGAGATTTTAATATGCCTGATTCTTTTAATGGAAGAAAGTTGAGGCCTCTTATTCCTAGACCTGTTTGTTCTTCTACAACTAATACAACTACTGCTTCTAATCCTGCTCCTCCTTGTCTTTCTAGGATTCATGGATCTGATTTTTTTGCTCAATATCATCATCTTGCTTCTATGGCTGAACAAAATAAGAGAGAGTTTAATACTCCTCAAATTGTTGTTTCTTCTAGGTGGAATCCTACTCCTGAACAACTTAGAGCTTTGGAAGATCTTTATCGTAGAGGAACTAGAACTCCTTCTGCTGAGCAAATTCAACATATTACTGCTCAACTTAGAAGATATGGAAAGA…
XP15882736.1	XP15882736.1	XP_015882736.1_5	5_B08_set342	TGATGCCGAAGCCCTACACGTCTCATGGAGAAGGAGAACTTCAACAAAGAAAGAATTTTGTGCAAAGAAATGCTACTTGGCAAATGATGCAATTGTCTTGTCCTCCTCTTTCTTCTTCTTGTCATAATCATCTCATTAACACTCATACTACTACAACTTCTACTACTACTAATGGAGCTATTGCTACTACTAGAGACGACCTACAGGATGTGCGCA	TGGA	TACT	216	TGATGCCGAAGCCCTACACGTCTCAAATGTGGATGATGGGATATAATGAAGGAGGAGATTTTAATATGCCTGATTCTTTTAATGGAAGAAAGTTGAGGCCTCTTATTCCTAGACCTGTTTGTTCTTCTACAACTAATACAACTACTGCTTCTAATCCTGCTCCTCCTTGTCTTTCTAGGATTCATGGATCTGATTTTTTTGCTCAATATCATCATCTTGCTTCTATGGCTGAACAAAATAAGAGAGAGTTTAATACTCCTCAAATTGTTGTTTCTTCTAGGTGGAATCCTACTCCTGAACAACTTAGAGCTTTGGAAGATCTTTATCGTAGAGGAACTAGAACTCCTTCTGCTGAGCAAATTCAACATATTACTGCTCAACTTAGAAGATATGGAAAGA…
XP15882736.1	XP15882736.1	XP_015882736.1_6	5_B08_set342	TGATGCCGAAGCCCTACACGTCTCATACTCCTCCTACTCTTACTACTCTTAGAACTGCTGATCAAAAGTTGATTAAGACTACTGATCAAGATCTTTCTATCTTTATTGCTCCACCTTATAGACAAAATGGAAGATTGTATCATGATCAAGTTAATTCTCATGTTGCTGGAGATAGAGAACAAGATTGTTGTAGAGACGACCTACAGGATGTGCGCA	TACT	TTGT	216	TGATGCCGAAGCCCTACACGTCTCAAATGTGGATGATGGGATATAATGAAGGAGGAGATTTTAATATGCCTGATTCTTTTAATGGAAGAAAGTTGAGGCCTCTTATTCCTAGACCTGTTTGTTCTTCTACAACTAATACAACTACTGCTTCTAATCCTGCTCCTCCTTGTCTTTCTAGGATTCATGGATCTGATTTTTTTGCTCAATATCATCATCTTGCTTCTATGGCTGAACAAAATAAGAGAGAGTTTAATACTCCTCAAATTGTTGTTTCTTCTAGGTGGAATCCTACTCCTGAACAACTTAGAGCTTTGGAAGATCTTTATCGTAGAGGAACTAGAACTCCTTCTGCTGAGCAAATTCAACATATTACTGCTCAACTTAGAAGATATGGAAAGA…
XP15882736.1	XP15882736.1	XP_015882736.1_7	5_B08_set342	TGATGCCGAAGCCCTACACGTCTCATTGTGGAGAATCTCAAACTCTTCAACTTTTTCCTCTTAGATCTGGAAATGGAAATGAAATTCTTGGAGAAAAGGAAACTGAAATTTCTGTTTCTGCTATGAATGGAAGGTTTTCTACTTCTACTCCTTTTCAATTTTTTGAGTTTCTTCCTCTTAAGAATTGAGCTTAGAGACGACCTACAGGATGTGCGCA	TTGT	GCTT	217	TGATGCCGAAGCCCTACACGTCTCAAATGTGGATGATGGGATATAATGAAGGAGGAGATTTTAATATGCCTGATTCTTTTAATGGAAGAAAGTTGAGGCCTCTTATTCCTAGACCTGTTTGTTCTTCTACAACTAATACAACTACTGCTTCTAATCCTGCTCCTCCTTGTCTTTCTAGGATTCATGGATCTGATTTTTTTGCTCAATATCATCATCTTGCTTCTATGGCTGAACAAAATAAGAGAGAGTTTAATACTCCTCAAATTGTTGTTTCTTCTAGGTGGAATCCTACTCCTGAACAACTTAGAGCTTTGGAAGATCTTTATCGTAGAGGAACTAGAACTCCTTCTGCTGAGCAAATTCAACATATTACTGCTCAACTTAGAAGATATGGAAAGA…
XP11084246.1	XP11084246.1	XP_011084246.1_1	5_B09_set343	TCTTGCGCGCCCTAACTTCGTCTCAAATGATGTGGATGATGGGATATAATGATGGAGCTGAGTTTAATTCTATGCAAGATCCTTTTTCTGGAAGAAAGTTGAGGCCTCTTATGCCTAGACCTGCCGCTGCCGCAGCTACTACATCTACTACTCCTCCTTGTCTTACTAGAATCCACGGAACTGATCATCTTCTTGCTTTTAATAGAGACGAAGGGTCATTCGCGGCAA	AATG	TAAT	228	TCTTGCGCGCCCTAACTTCGTCTCAAATGATGTGGATGATGGGATATAATGATGGAGCTGAGTTTAATTCTATGCAAGATCCTTTTTCTGGAAGAAAGTTGAGGCCTCTTATGCCTAGACCTGCCGCTGCCGCAGCTACTACATCTACTACTCCTCCTTGTCTTACTAGAATCCACGGAACTGATCATCTTCTTGCTTTTAATCATCATCTTGCTATGGCTGAACCTAATAGATCTACTCAACAAGTTGTTGTTTCTTCTAGGTGGAATCCTACTCCTGAACAGCTTCAAACACTTGAAGAACTTTATAGAAGAGGTACTAGAACTCCTTCTGCTGAACAAATTCAACATATTACTGCTCAACTTAGAAGATATGGAAAGATTGAAGGAAAGAATGTGT…
XP11084246.1	XP11084246.1	XP_011084246.1_2	5_B09_set343	TCTTGCGCGCCCTAACTTCGTCTCATAATCATCATCTTGCTATGGCTGAACCTAATAGATCTACTCAACAAGTTGTTGTTTCTTCTAGGTGGAATCCTACTCCTGAACAGCTTCAAACACTTGAAGAACTTTATAGAAGAGGTACTAGAACTCCTTCTGCTGAACAAATTCAACATATTACTGCTCAACTTAGAAGATATGGAAAGAGACGAAGGGTCATTCGCGGCAA	TAAT	GGAA	229	TCTTGCGCGCCCTAACTTCGTCTCAAATGATGTGGATGATGGGATATAATGATGGAGCTGAGTTTAATTCTATGCAAGATCCTTTTTCTGGAAGAAAGTTGAGGCCTCTTATGCCTAGACCTGCCGCTGCCGCAGCTACTACATCTACTACTCCTCCTTGTCTTACTAGAATCCACGGAACTGATCATCTTCTTGCTTTTAATCATCATCTTGCTATGGCTGAACCTAATAGATCTACTCAACAAGTTGTTGTTTCTTCTAGGTGGAATCCTACTCCTGAACAGCTTCAAACACTTGAAGAACTTTATAGAAGAGGTACTAGAACTCCTTCTGCTGAACAAATTCAACATATTACTGCTCAACTTAGAAGATATGGAAAGATTGAAGGAAAGAATGTGT…
XP11084246.1	XP11084246.1	XP_011084246.1_3	5_B09_set343	TCTTGCGCGCCCTAACTTCGTCTCAGGAAAGATTGAAGGAAAGAATGTGTTTTACTGGTTTCAAAATCACAAGGCTAGAGAAAGACAAAAGAGGAGGCGTCAACTTGAATCTCTTTCTGATGAACAACCTCATAATAATAATCATACTGAAAATGGGGAAAAGAGAGAAACTTCTGGAGCTAATAGAACTGCTTTTGAAGTTGAACAAACTAGAGACGAAGGGTCATTCGCGGCAA	GGAA	AACT	236	TCTTGCGCGCCCTAACTTCGTCTCAAATGATGTGGATGATGGGATATAATGATGGAGCTGAGTTTAATTCTATGCAAGATCCTTTTTCTGGAAGAAAGTTGAGGCCTCTTATGCCTAGACCTGCCGCTGCCGCAGCTACTACATCTACTACTCCTCCTTGTCTTACTAGAATCCACGGAACTGATCATCTTCTTGCTTTTAATCATCATCTTGCTATGGCTGAACCTAATAGATCTACTCAACAAGTTGTTGTTTCTTCTAGGTGGAATCCTACTCCTGAACAGCTTCAAACACTTGAAGAACTTTATAGAAGAGGTACTAGAACTCCTTCTGCTGAACAAATTCAACATATTACTGCTCAACTTAGAAGATATGGAAAGATTGAAGGAAAGAATGTGT…
XP11084246.1	XP11084246.1	XP_011084246.1_4	5_B09_set343	TCTTGCGCGCCCTAACTTCGTCTCAAACTAAGAATTGGGCTTCTCCTACTAATTCTTCTACTATTGCTGAAAAGACTGTTTGTAAGCAAATGGGAACTGCTAAGGCTGAATGTAAGGCTGATGGATGGGTTCAATTTGATGCTGAATTTCCTCAACAAAGAAGAAATGCTACTTGGCAAATTATGAGATGTCTTTCTTGTAGAGACGAAGGGTCATTCGCGGCAA	AACT	TTGT	225	TCTTGCGCGCCCTAACTTCGTCTCAAATGATGTGGATGATGGGATATAATGATGGAGCTGAGTTTAATTCTATGCAAGATCCTTTTTCTGGAAGAAAGTTGAGGCCTCTTATGCCTAGACCTGCCGCTGCCGCAGCTACTACATCTACTACTCCTCCTTGTCTTACTAGAATCCACGGAACTGATCATCTTCTTGCTTTTAATCATCATCTTGCTATGGCTGAACCTAATAGATCTACTCAACAAGTTGTTGTTTCTTCTAGGTGGAATCCTACTCCTGAACAGCTTCAAACACTTGAAGAACTTTATAGAAGAGGTACTAGAACTCCTTCTGCTGAACAAATTCAACATATTACTGCTCAACTTAGAAGATATGGAAAGATTGAAGGAAAGAATGTGT…
XP11084246.1	XP11084246.1	XP_011084246.1_5	5_B09_set343	TCTTGCGCGCCCTAACTTCGTCTCATTGTTCTTCTTCTCCGACTACTAATCTTATTAATCCTTCTTCTGCTCCTACTGTTCCTTCTACTACTACTATTCCTTCAACTACTACAAAGTTGCCTCCTCCACCTCCTCATCAACAAGATTTTATTAATCTTTTTCTTCAACCTTATCCTAATCTTGATCATCGTGCTGGAGGAGATGAAGAGAGACGAAGGGTCATTCGCGGCAA	TTGT	GAAG	232	TCTTGCGCGCCCTAACTTCGTCTCAAATGATGTGGATGATGGGATATAATGATGGAGCTGAGTTTAATTCTATGCAAGATCCTTTTTCTGGAAGAAAGTTGAGGCCTCTTATGCCTAGACCTGCCGCTGCCGCAGCTACTACATCTACTACTCCTCCTTGTCTTACTAGAATCCACGGAACTGATCATCTTCTTGCTTTTAATCATCATCTTGCTATGGCTGAACCTAATAGATCTACTCAACAAGTTGTTGTTTCTTCTAGGTGGAATCCTACTCCTGAACAGCTTCAAACACTTGAAGAACTTTATAGAAGAGGTACTAGAACTCCTTCTGCTGAACAAATTCAACATATTACTGCTCAACTTAGAAGATATGGAAAGATTGAAGGAAAGAATGTGT…
XP11084246.1	XP11084246.1	XP_011084246.1_6	5_B09_set343	TCTTGCGCGCCCTAACTTCGTCTCAGAAGCTCAAACTCTTGAACTTTTTCCTCTTGAATCTTCTGGAGGACCTCAAAGAAGGCAAAATCATGACCTTTGTGCTGTTGAAGAGGAGGAGGAAGAAGAAGAGGAAGATTCTGGAGGTGGATATTCTCATGTTACTCCTCAGCAATTTTTTGAATTTCTTCCTCTCAAGAATTGAGCTTAGAGACGAAGGGTCATTCGCGGCAA	GAAG	GCTT	231	TCTTGCGCGCCCTAACTTCGTCTCAAATGATGTGGATGATGGGATATAATGATGGAGCTGAGTTTAATTCTATGCAAGATCCTTTTTCTGGAAGAAAGTTGAGGCCTCTTATGCCTAGACCTGCCGCTGCCGCAGCTACTACATCTACTACTCCTCCTTGTCTTACTAGAATCCACGGAACTGATCATCTTCTTGCTTTTAATCATCATCTTGCTATGGCTGAACCTAATAGATCTACTCAACAAGTTGTTGTTTCTTCTAGGTGGAATCCTACTCCTGAACAGCTTCAAACACTTGAAGAACTTTATAGAAGAGGTACTAGAACTCCTTCTGCTGAACAAATTCAACATATTACTGCTCAACTTAGAAGATATGGAAAGATTGAAGGAAAGAATGTGT…
Sp09740_ghki.t1	Sp09740_ghki.t1	Sp_109740_ghki.t1_1	5_B10_set344	TCGTTGGTGCTAGTCGCTCGTCTCAAATGATGGGATATAATGAAGTTGCTAATCAAGATCTTAATCTTGGAGATCCTTTTAAGGGATCTAGGAAACTTAGACCTCTTGTTCCTAGACCTTATCTTTCTTCTCCTCCTAATCATCATAATGTTAATACTACTTGTTTGACTGGATTTCATAACCCTACATCTCATAGAGACGATTGTGCGAGGGTCCACT	AATG	TCAT	219	TCGTTGGTGCTAGTCGCTCGTCTCAAATGATGGGATATAATGAAGTTGCTAATCAAGATCTTAATCTTGGAGATCCTTTTAAGGGATCTAGGAAACTTAGACCTCTTGTTCCTAGACCTTATCTTTCTTCTCCTCCTAATCATCATAATGTTAATACTACTTGTTTGACTGGATTTCATAACCCTACATCTCATCATCATCTTTTTTCTTTTAACAATACTGCTGCTACTCTTAATCATCACCATAATCACCATCCTCATTTTGTTGGACCTGAAGAAGGAAAGGAAACTGTTGGAACACATCAAGTTATGGTGTCTAGTAGATGGAATCCTACTCCTGAACAACTTAGAGCTTTGGAAGAACTTTATAGAAGAGGAACTAGAACTCCTTCTGCTGATC…
Sp09740_ghki.t1	Sp09740_ghki.t1	Sp_109740_ghki.t1_2	5_B10_set344	TCGTTGGTGCTAGTCGCTCGTCTCATCATCATCATCTTTTTTCTTTTAACAATACTGCTGCTACTCTTAATCATCACCATAATCACCATCCTCATTTTGTTGGACCTGAAGAAGGAAAGGAAACTGTTGGAACACATCAAGTTATGGTGTCTAGTAGATGGAATCCTACTCCTGAACAACTTAGAGCTTTGGAAAGAGACGATTGTGCGAGGGTCCACT	TCAT	GGAA	219	TCGTTGGTGCTAGTCGCTCGTCTCAAATGATGGGATATAATGAAGTTGCTAATCAAGATCTTAATCTTGGAGATCCTTTTAAGGGATCTAGGAAACTTAGACCTCTTGTTCCTAGACCTTATCTTTCTTCTCCTCCTAATCATCATAATGTTAATACTACTTGTTTGACTGGATTTCATAACCCTACATCTCATCATCATCTTTTTTCTTTTAACAATACTGCTGCTACTCTTAATCATCACCATAATCACCATCCTCATTTTGTTGGACCTGAAGAAGGAAAGGAAACTGTTGGAACACATCAAGTTATGGTGTCTAGTAGATGGAATCCTACTCCTGAACAACTTAGAGCTTTGGAAGAACTTTATAGAAGAGGAACTAGAACTCCTTCTGCTGATC…
Sp09740_ghki.t1	Sp09740_ghki.t1	Sp_109740_ghki.t1_3	5_B10_set344	TCGTTGGTGCTAGTCGCTCGTCTCAGGAAGAACTTTATAGAAGAGGAACTAGAACTCCTTCTGCTGATCAAATTCAACATATTACTGCTCAACTTAGAAGGTATGGAAAGATTGAGGGGAAGAATGTTTTTTATTGGTTTCAAAATCATAAGGCTAGAGAAAGACAAAAGAGGAGGAGACAGCTTCAGAGACGATTGTGCGAGGGTCCACT	GGAA	CTTC	211	TCGTTGGTGCTAGTCGCTCGTCTCAAATGATGGGATATAATGAAGTTGCTAATCAAGATCTTAATCTTGGAGATCCTTTTAAGGGATCTAGGAAACTTAGACCTCTTGTTCCTAGACCTTATCTTTCTTCTCCTCCTAATCATCATAATGTTAATACTACTTGTTTGACTGGATTTCATAACCCTACATCTCATCATCATCTTTTTTCTTTTAACAATACTGCTGCTACTCTTAATCATCACCATAATCACCATCCTCATTTTGTTGGACCTGAAGAAGGAAAGGAAACTGTTGGAACACATCAAGTTATGGTGTCTAGTAGATGGAATCCTACTCCTGAACAACTTAGAGCTTTGGAAGAACTTTATAGAAGAGGAACTAGAACTCCTTCTGCTGATC…
Sp09740_ghki.t1	Sp09740_ghki.t1	Sp_109740_ghki.t1_4	5_B10_set344	TCGTTGGTGCTAGTCGCTCGTCTCACTTCAATTGCCTCTTCCTCCTTCTTCTGGATCTTCTAGTGGAGGAAATAGAATTGGATTTGAAGTTGAACAAAAGTCTAGTAAGTGGGCTCCTTCATCTACTAATAAGGAAGAAGATCATTCTGATCCTGCTACTCAAATTGCTGAAGAAACTGGACTTTCTAAGGCTACTGCTACTAGAGACGATTGTGCGAGGGTCCACT	CTTC	TACT	227	TCGTTGGTGCTAGTCGCTCGTCTCAAATGATGGGATATAATGAAGTTGCTAATCAAGATCTTAATCTTGGAGATCCTTTTAAGGGATCTAGGAAACTTAGACCTCTTGTTCCTAGACCTTATCTTTCTTCTCCTCCTAATCATCATAATGTTAATACTACTTGTTTGACTGGATTTCATAACCCTACATCTCATCATCATCTTTTTTCTTTTAACAATACTGCTGCTACTCTTAATCATCACCATAATCACCATCCTCATTTTGTTGGACCTGAAGAAGGAAAGGAAACTGTTGGAACACATCAAGTTATGGTGTCTAGTAGATGGAATCCTACTCCTGAACAACTTAGAGCTTTGGAAGAACTTTATAGAAGAGGAACTAGAACTCCTTCTGCTGATC…
Sp09740_ghki.t1	Sp09740_ghki.t1	Sp_109740_ghki.t1_5	5_B10_set344	TCGTTGGTGCTAGTCGCTCGTCTCATACTACTGAAATGATGATTCAATTTCATCAATCTCCTGAGTTCCAACATAACCATAACATCAATCATAACAACATCATGACCAACAACTTCAATATTAACTCCACTGCTGCAACTAATCTTCTTTTTGCTGCTGAAAAGAACTCTACCTGGCAAACTCATAATAACAAAGAGACGATTGTGCGAGGGTCCACT	TACT	ACAA	218	TCGTTGGTGCTAGTCGCTCGTCTCAAATGATGGGATATAATGAAGTTGCTAATCAAGATCTTAATCTTGGAGATCCTTTTAAGGGATCTAGGAAACTTAGACCTCTTGTTCCTAGACCTTATCTTTCTTCTCCTCCTAATCATCATAATGTTAATACTACTTGTTTGACTGGATTTCATAACCCTACATCTCATCATCATCTTTTTTCTTTTAACAATACTGCTGCTACTCTTAATCATCACCATAATCACCATCCTCATTTTGTTGGACCTGAAGAAGGAAAGGAAACTGTTGGAACACATCAAGTTATGGTGTCTAGTAGATGGAATCCTACTCCTGAACAACTTAGAGCTTTGGAAGAACTTTATAGAAGAGGAACTAGAACTCCTTCTGCTGATC…
Sp09740_ghki.t1	Sp09740_ghki.t1	Sp_109740_ghki.t1_6	5_B10_set344	TCGTTGGTGCTAGTCGCTCGTCTCAACAATAATATGATGGTTCAACCTTCTTCTTGTTCTTGTTGTTGTTACCCTTCTCCACCTCCTCCTTCACTTCCTTTGTTTTCTCTTTCCTCTAAGCCTAATTATAACTCTTCCTCTAATATTATTACTGCCTCTAAGGGAGGAAACAATCTTTTTGGAAGGCTTGGAAGAGACGATTGTGCGAGGGTCCACT	ACAA	TGGA	217	TCGTTGGTGCTAGTCGCTCGTCTCAAATGATGGGATATAATGAAGTTGCTAATCAAGATCTTAATCTTGGAGATCCTTTTAAGGGATCTAGGAAACTTAGACCTCTTGTTCCTAGACCTTATCTTTCTTCTCCTCCTAATCATCATAATGTTAATACTACTTGTTTGACTGGATTTCATAACCCTACATCTCATCATCATCTTTTTTCTTTTAACAATACTGCTGCTACTCTTAATCATCACCATAATCACCATCCTCATTTTGTTGGACCTGAAGAAGGAAAGGAAACTGTTGGAACACATCAAGTTATGGTGTCTAGTAGATGGAATCCTACTCCTGAACAACTTAGAGCTTTGGAAGAACTTTATAGAAGAGGAACTAGAACTCCTTCTGCTGATC…
Sp09740_ghki.t1	Sp09740_ghki.t1	Sp_109740_ghki.t1_7	5_B10_set344	TCGTTGGTGCTAGTCGCTCGTCTCATGGAGAATCTCCTTCAGCATCATCTTCTCCTACTCTTCAACTTTTTCCTGTTGAAAAGGATGACGATGAAGATGAGGACGAAGATGAAGATAATTCTTGTGTTACTTGTAATGATGATAAGGCTATGCCTTCTAATAATCCTTTTCCATATTACGAGTTTCTTTGAGCTTAGAGACGATTGTGCGAGGGTCCACT	TGGA	GCTT	220	TCGTTGGTGCTAGTCGCTCGTCTCAAATGATGGGATATAATGAAGTTGCTAATCAAGATCTTAATCTTGGAGATCCTTTTAAGGGATCTAGGAAACTTAGACCTCTTGTTCCTAGACCTTATCTTTCTTCTCCTCCTAATCATCATAATGTTAATACTACTTGTTTGACTGGATTTCATAACCCTACATCTCATCATCATCTTTTTTCTTTTAACAATACTGCTGCTACTCTTAATCATCACCATAATCACCATCCTCATTTTGTTGGACCTGAAGAAGGAAAGGAAACTGTTGGAACACATCAAGTTATGGTGTCTAGTAGATGGAATCCTACTCCTGAACAACTTAGAGCTTTGGAAGAACTTTATAGAAGAGGAACTAGAACTCCTTCTGCTGATC…
XP10551135.1	XP10551135.1	XP_010551135.1_1	5_B11_set345	ACTGCTCAAGCCCTCAGTCGTCTCAAATGTGGATGATGGGATATAATGAAGGAGGAGCTGATCCTATGTCTGGAGCTGGAAGAAAGTTGAGGCCTCTTATTCCTAGACTTTCTTCTTCATCTACTAAGCCTACTGAAGTTTTTTCTCTTTCACCTCATCTTGGAAATGAATCTAAGAGAGAAGCTGTTGTTGAGAGACGTGTCAAGGTGGCGCTGAA	AATG	GTTG	217	ACTGCTCAAGCCCTCAGTCGTCTCAAATGTGGATGATGGGATATAATGAAGGAGGAGCTGATCCTATGTCTGGAGCTGGAAGAAAGTTGAGGCCTCTTATTCCTAGACTTTCTTCTTCATCTACTAAGCCTACTGAAGTTTTTTCTCTTTCACCTCATCTTGGAAATGAATCTAAGAGAGAAGCTGTTGTTGTTTCTTCTAGTAGATGGAATCCTACTCCTGAACAACTTAGAGTTCTTGAGGATCTTTATAGAAGAGGAACTAGAACTCCTTCTGCTGATCAAATTCAACAAATTACTTCTCAACTTAGAAGATATGGAAAGATCGAAGGGAAGAATGTTTTTTACTGGTTTCAAAATCATAAGGCTAGAGAAAGACAAAAGAGGAGGAGACAAATGG…
XP10551135.1	XP10551135.1	XP_010551135.1_2	5_B11_set345	ACTGCTCAAGCCCTCAGTCGTCTCAGTTGTTTCTTCTAGTAGATGGAATCCTACTCCTGAACAACTTAGAGTTCTTGAGGATCTTTATAGAAGAGGAACTAGAACTCCTTCTGCTGATCAAATTCAACAAATTACTTCTCAACTTAGAAGATATGGAAAGATCGAAGGGAAGAATGTTTTTTACTGGTTTCAGAGACGTGTCAAGGTGGCGCTGAA	GTTG	TTTC	216	ACTGCTCAAGCCCTCAGTCGTCTCAAATGTGGATGATGGGATATAATGAAGGAGGAGCTGATCCTATGTCTGGAGCTGGAAGAAAGTTGAGGCCTCTTATTCCTAGACTTTCTTCTTCATCTACTAAGCCTACTGAAGTTTTTTCTCTTTCACCTCATCTTGGAAATGAATCTAAGAGAGAAGCTGTTGTTGTTTCTTCTAGTAGATGGAATCCTACTCCTGAACAACTTAGAGTTCTTGAGGATCTTTATAGAAGAGGAACTAGAACTCCTTCTGCTGATCAAATTCAACAAATTACTTCTCAACTTAGAAGATATGGAAAGATCGAAGGGAAGAATGTTTTTTACTGGTTTCAAAATCATAAGGCTAGAGAAAGACAAAAGAGGAGGAGACAAATGG…
XP10551135.1	XP10551135.1	XP_010551135.1_3	5_B11_set345	ACTGCTCAAGCCCTCAGTCGTCTCATTTCAAAATCATAAGGCTAGAGAAAGACAAAAGAGGAGGAGACAAATGGAATCTTCATCTGAACATATTAATAATCACGATCATGAACAAGAGCATCTTATGACTATTGCTCTTAACAATCATGGATTTGAAAAGAAGGATTCTGGATCTAATAGAACTGGTAGAGACGTGTCAAGGTGGCGCTGAA	TTTC	TGGT	212	ACTGCTCAAGCCCTCAGTCGTCTCAAATGTGGATGATGGGATATAATGAAGGAGGAGCTGATCCTATGTCTGGAGCTGGAAGAAAGTTGAGGCCTCTTATTCCTAGACTTTCTTCTTCATCTACTAAGCCTACTGAAGTTTTTTCTCTTTCACCTCATCTTGGAAATGAATCTAAGAGAGAAGCTGTTGTTGTTTCTTCTAGTAGATGGAATCCTACTCCTGAACAACTTAGAGTTCTTGAGGATCTTTATAGAAGAGGAACTAGAACTCCTTCTGCTGATCAAATTCAACAAATTACTTCTCAACTTAGAAGATATGGAAAGATCGAAGGGAAGAATGTTTTTTACTGGTTTCAAAATCATAAGGCTAGAGAAAGACAAAAGAGGAGGAGACAAATGG…
XP10551135.1	XP10551135.1	XP_010551135.1_4	5_B11_set345	ACTGCTCAAGCCCTCAGTCGTCTCATGGTTATGAAGTTGAACAAACTAAGAATTGGATTTACTCTACTCCTTGTACTACTCTTCCTGAACATCAAGAATCTGTTACTAGAGGAAGAGGTACTATGGCTGTTATGGCTGGAGGAGATTGTAGAGCTGAAAATAGATGGGTTCATCTTAATGGAAGAGGAGAAGATGATGCTCTAGAGACGTGTCAAGGTGGCGCTGAA	TGGT	CTCT	227	ACTGCTCAAGCCCTCAGTCGTCTCAAATGTGGATGATGGGATATAATGAAGGAGGAGCTGATCCTATGTCTGGAGCTGGAAGAAAGTTGAGGCCTCTTATTCCTAGACTTTCTTCTTCATCTACTAAGCCTACTGAAGTTTTTTCTCTTTCACCTCATCTTGGAAATGAATCTAAGAGAGAAGCTGTTGTTGTTTCTTCTAGTAGATGGAATCCTACTCCTGAACAACTTAGAGTTCTTGAGGATCTTTATAGAAGAGGAACTAGAACTCCTTCTGCTGATCAAATTCAACAAATTACTTCTCAACTTAGAAGATATGGAAAGATCGAAGGGAAGAATGTTTTTTACTGGTTTCAAAATCATAAGGCTAGAGAAAGACAAAAGAGGAGGAGACAAATGG…
XP10551135.1	XP10551135.1	XP_010551135.1_5	5_B11_set345	ACTGCTCAAGCCCTCAGTCGTCTCACTCTTTTGCTTCAAACTGATCATAGGAGAAATTTTCTTGGAAGAAATTCTACTTGGCAAATGCTTCATCTTCCTCCTGATACTACTCATCAATATCCTCTTATTTTGAACTCTACTACTGTTTCTTCAATTTCTACCAACAACAATGCTGTTTGTTCTTCAAGAGACGTGTCAAGGTGGCGCTGAA	CTCT	TTCA	211	ACTGCTCAAGCCCTCAGTCGTCTCAAATGTGGATGATGGGATATAATGAAGGAGGAGCTGATCCTATGTCTGGAGCTGGAAGAAAGTTGAGGCCTCTTATTCCTAGACTTTCTTCTTCATCTACTAAGCCTACTGAAGTTTTTTCTCTTTCACCTCATCTTGGAAATGAATCTAAGAGAGAAGCTGTTGTTGTTTCTTCTAGTAGATGGAATCCTACTCCTGAACAACTTAGAGTTCTTGAGGATCTTTATAGAAGAGGAACTAGAACTCCTTCTGCTGATCAAATTCAACAAATTACTTCTCAACTTAGAAGATATGGAAAGATCGAAGGGAAGAATGTTTTTTACTGGTTTCAAAATCATAAGGCTAGAGAAAGACAAAAGAGGAGGAGACAAATGG…
XP10551135.1	XP10551135.1	XP_010551135.1_6	5_B11_set345	ACTGCTCAAGCCCTCAGTCGTCTCATTCATCATCTGCTAAGACTCCTGTTGCTGTTCCTGTTCTTCCTTCTCATCCTCAAGTTTTTTTTAATGCTAGAAAAATGATGAACGCTAAGGATACTAGGAATCATCTCAAGGGACAAGAACATTATCATCATCAAGATTGTTGTGGAGATGGTGAAGATGATTCTCATGAAGAGACGTGTCAAGGTGGCGCTGAA	TTCA	ATGA	221	ACTGCTCAAGCCCTCAGTCGTCTCAAATGTGGATGATGGGATATAATGAAGGAGGAGCTGATCCTATGTCTGGAGCTGGAAGAAAGTTGAGGCCTCTTATTCCTAGACTTTCTTCTTCATCTACTAAGCCTACTGAAGTTTTTTCTCTTTCACCTCATCTTGGAAATGAATCTAAGAGAGAAGCTGTTGTTGTTTCTTCTAGTAGATGGAATCCTACTCCTGAACAACTTAGAGTTCTTGAGGATCTTTATAGAAGAGGAACTAGAACTCCTTCTGCTGATCAAATTCAACAAATTACTTCTCAACTTAGAAGATATGGAAAGATCGAAGGGAAGAATGTTTTTTACTGGTTTCAAAATCATAAGGCTAGAGAAAGACAAAAGAGGAGGAGACAAATGG…
XP10551135.1	XP10551135.1	XP_010551135.1_7	5_B11_set345	ACTGCTCAAGCCCTCAGTCGTCTCAATGATCAAACTCTTCAACTTTTTCCTCTTTCTAAGGAAGAAGATTGTAATAATGGAAATGAGAAAGAAACTGGAAAGGTTGCTGGAGTTGAACTTATGAATGATTTTTCTTGCTTTTCACCTATTTACAGGTTCTATGAGTTTCTTCCTCTTAAGAATTGAGCTTAGAGACGTGTCAAGGTGGCGCTGAA	ATGA	GCTT	215	ACTGCTCAAGCCCTCAGTCGTCTCAAATGTGGATGATGGGATATAATGAAGGAGGAGCTGATCCTATGTCTGGAGCTGGAAGAAAGTTGAGGCCTCTTATTCCTAGACTTTCTTCTTCATCTACTAAGCCTACTGAAGTTTTTTCTCTTTCACCTCATCTTGGAAATGAATCTAAGAGAGAAGCTGTTGTTGTTTCTTCTAGTAGATGGAATCCTACTCCTGAACAACTTAGAGTTCTTGAGGATCTTTATAGAAGAGGAACTAGAACTCCTTCTGCTGATCAAATTCAACAAATTACTTCTCAACTTAGAAGATATGGAAAGATCGAAGGGAAGAATGTTTTTTACTGGTTTCAAAATCATAAGGCTAGAGAAAGACAAAAGAGGAGGAGACAAATGG…
XP13610365.1	XP13610365.1	XP_013610365.1_1	5_B12_set346	ATCTGATGCGCCCCAAGACGTCTCAAATGGAACAACCTCAACATCATCATCACCACCATCAACAAACTGATCAAGAATCTGGAAATAATAATAAGTCTGGTTCTGGTTGTTATCCTTGTAGACAAACTTCTACTAGATGGACTCCTACTACTGAACAAATTAGAATCCTTAAAGATTTGTAAGAGACGATATGTAGACGCCGCGCT	AATG	TGTA	206	ATCTGATGCGCCCCAAGACGTCTCAAATGGAACAACCTCAACATCATCATCACCACCATCAACAAACTGATCAAGAATCTGGAAATAATAATAAGTCTGGTTCTGGTTGTTATCCTTGTAGACAAACTTCTACTAGATGGACTCCTACTACTGAACAAATTAGAATCCTTAAAGATTTGTATTACAATTCTGGAGTTAGATCTCCTACTGCTGATCAAATTCAAAAGATTTCTGCTAGACTTAGACAATATGGAAAGATTGAAGGAAAGAATGTGTTTTACTGGTTTCAAAACCATAAGGCTAGAGAAAGACAAAAGAAGAGATTTAATGGTACTACTATGACTACTCCTACAACTTCATCTCCTAATTCTGTTATGATGGCTAATGACCATTATCATC…
XP13610365.1	XP13610365.1	XP_013610365.1_2	5_B12_set346	ATCTGATGCGCCCCAAGACGTCTCATGTATTACAATTCTGGAGTTAGATCTCCTACTGCTGATCAAATTCAAAAGATTTCTGCTAGACTTAGACAATATGGAAAGATTGAAGGAAAGAATGTGTTTTACTGGTTTCAAAACCATAAGGCTAGAGAAAGACAAAAGAAGAGATTTAATGGTACTACAGAGACGATATGTAGACGCCGCGCT	TGTA	CTAC	210	ATCTGATGCGCCCCAAGACGTCTCAAATGGAACAACCTCAACATCATCATCACCACCATCAACAAACTGATCAAGAATCTGGAAATAATAATAAGTCTGGTTCTGGTTGTTATCCTTGTAGACAAACTTCTACTAGATGGACTCCTACTACTGAACAAATTAGAATCCTTAAAGATTTGTATTACAATTCTGGAGTTAGATCTCCTACTGCTGATCAAATTCAAAAGATTTCTGCTAGACTTAGACAATATGGAAAGATTGAAGGAAAGAATGTGTTTTACTGGTTTCAAAACCATAAGGCTAGAGAAAGACAAAAGAAGAGATTTAATGGTACTACTATGACTACTCCTACAACTTCATCTCCTAATTCTGTTATGATGGCTAATGACCATTATCATC…
XP13610365.1	XP13610365.1	XP_013610365.1_3	5_B12_set346	ATCTGATGCGCCCCAAGACGTCTCACTACTATGACTACTCCTACAACTTCATCTCCTAATTCTGTTATGATGGCTAATGACCATTATCATCATAACCATCATCCTCTTCTTCAACACCATCATCATGGAGTTACTATGCATAGACCTGCTTCTGTTAATATTAAGTTGGATCAAGAAAATCATCTCCTAGAGACGATATGTAGACGCCGCGCT	CTAC	TCCT	213	ATCTGATGCGCCCCAAGACGTCTCAAATGGAACAACCTCAACATCATCATCACCACCATCAACAAACTGATCAAGAATCTGGAAATAATAATAAGTCTGGTTCTGGTTGTTATCCTTGTAGACAAACTTCTACTAGATGGACTCCTACTACTGAACAAATTAGAATCCTTAAAGATTTGTATTACAATTCTGGAGTTAGATCTCCTACTGCTGATCAAATTCAAAAGATTTCTGCTAGACTTAGACAATATGGAAAGATTGAAGGAAAGAATGTGTTTTACTGGTTTCAAAACCATAAGGCTAGAGAAAGACAAAAGAAGAGATTTAATGGTACTACTATGACTACTCCTACAACTTCATCTCCTAATTCTGTTATGATGGCTAATGACCATTATCATC…
XP13610365.1	XP13610365.1	XP_013610365.1_4	5_B12_set346	ATCTGATGCGCCCCAAGACGTCTCATCCTTCATCAGAACATTTCTTATCCGAACTTTCATAATGGGAATCTTAATCATGCTTCATCTGGAACTGAATATGGTGCTCTTAATGCTTCTTCTAATGGATATATGTCTAGTCATCTTTATGGATCTACAGAACATGATTATTCTGTTAGCTACAACAAAGAGACGATATGTAGACGCCGCGCT	TCCT	ACAA	210	ATCTGATGCGCCCCAAGACGTCTCAAATGGAACAACCTCAACATCATCATCACCACCATCAACAAACTGATCAAGAATCTGGAAATAATAATAAGTCTGGTTCTGGTTGTTATCCTTGTAGACAAACTTCTACTAGATGGACTCCTACTACTGAACAAATTAGAATCCTTAAAGATTTGTATTACAATTCTGGAGTTAGATCTCCTACTGCTGATCAAATTCAAAAGATTTCTGCTAGACTTAGACAATATGGAAAGATTGAAGGAAAGAATGTGTTTTACTGGTTTCAAAACCATAAGGCTAGAGAAAGACAAAAGAAGAGATTTAATGGTACTACTATGACTACTCCTACAACTTCATCTCCTAATTCTGTTATGATGGCTAATGACCATTATCATC…
XP13610365.1	XP13610365.1	XP_013610365.1_5	5_B12_set346	ATCTGATGCGCCCCAAGACGTCTCAACAATGTTTCTGGAGGATGGACTAATATGGATCATAATCATCATTATTCTGCTCCTGCTTATAATTTCTTCGATAGACCTAAGCCTCTTTCTGGACTTGAAGATCATGAAGAAGAAGAATATGGAGGAGATGCTTATCTTGAACATAGAAGAACTCTTTCTCTAGAGACGATATGTAGACGCCGCGCT	ACAA	CTCT	213	ATCTGATGCGCCCCAAGACGTCTCAAATGGAACAACCTCAACATCATCATCACCACCATCAACAAACTGATCAAGAATCTGGAAATAATAATAAGTCTGGTTCTGGTTGTTATCCTTGTAGACAAACTTCTACTAGATGGACTCCTACTACTGAACAAATTAGAATCCTTAAAGATTTGTATTACAATTCTGGAGTTAGATCTCCTACTGCTGATCAAATTCAAAAGATTTCTGCTAGACTTAGACAATATGGAAAGATTGAAGGAAAGAATGTGTTTTACTGGTTTCAAAACCATAAGGCTAGAGAAAGACAAAAGAAGAGATTTAATGGTACTACTATGACTACTCCTACAACTTCATCTCCTAATTCTGTTATGATGGCTAATGACCATTATCATC…
XP13610365.1	XP13610365.1	XP_013610365.1_6	5_B12_set346	ATCTGATGCGCCCCAAGACGTCTCACTCTTTTTCCTATGCATTGTGAAGATAACATCAATGGAGGAGGAGGTGCTTTTCTTAAGTATGGACAATCTGATGGAAGAGATTATTATGGAAGAGGATCTTGTGCTTCTCTTAAGTTGTGTCTTAATTCTTATGCTGGAGTGTCTCCTGATTGAGCTTAGAGACGATATGTAGACGCCGCGCT	CTCT	GCTT	209	ATCTGATGCGCCCCAAGACGTCTCAAATGGAACAACCTCAACATCATCATCACCACCATCAACAAACTGATCAAGAATCTGGAAATAATAATAAGTCTGGTTCTGGTTGTTATCCTTGTAGACAAACTTCTACTAGATGGACTCCTACTACTGAACAAATTAGAATCCTTAAAGATTTGTATTACAATTCTGGAGTTAGATCTCCTACTGCTGATCAAATTCAAAAGATTTCTGCTAGACTTAGACAATATGGAAAGATTGAAGGAAAGAATGTGTTTTACTGGTTTCAAAACCATAAGGCTAGAGAAAGACAAAAGAAGAGATTTAATGGTACTACTATGACTACTCCTACAACTTCATCTCCTAATTCTGTTATGATGGCTAATGACCATTATCATC…
Zosma34g00290.1	Zosma34g00290.1	Zosma34g00290.1_1	5_C01_set347	TCGCGTTGCTATGGACGTCGTCTCAAATGGAACATCATCATCAACAACAATTTCATGGAGGACAACCTCAACTTATGTCTGAAAATGAAGAAATGAATAATAATGGATCTGGAGGAGGTTCTTCTAAGTCTAGTTTTCTTTGTAGACAATCTTCTACTAGATGGATTCCTACTACTGATCAAATTAAGAGACGAAGTGAGACTACGCCGCA	AATG	ATTA	211	TCGCGTTGCTATGGACGTCGTCTCAAATGGAACATCATCATCAACAACAATTTCATGGAGGACAACCTCAACTTATGTCTGAAAATGAAGAAATGAATAATAATGGATCTGGAGGAGGTTCTTCTAAGTCTAGTTTTCTTTGTAGACAATCTTCTACTAGATGGATTCCTACTACTGATCAAATTAGAATCTTGAAGGATCTTTATTACAATTCTGGACTTAGATCTCCTAATGCTGATCAGATTCAAAGAATTTCTGCTAGATTGAGACAATATGGAAAGATTGAAGGAAAGAATGTTTTCTACTGGTTTCAAAATCACAAGGCAAGAGAAAGACAAAAGAAGAGACTTACTGTTGATATTGCTGCTGCTGCAACTACTAATAAGTTTTCTAATAACA…
Zosma34g00290.1	Zosma34g00290.1	Zosma34g00290.1_2	5_C01_set347	TCGCGTTGCTATGGACGTCGTCTCAATTAGAATCTTGAAGGATCTTTATTACAATTCTGGACTTAGATCTCCTAATGCTGATCAGATTCAAAGAATTTCTGCTAGATTGAGACAATATGGAAAGATTGAAGGAAAGAATGTTTTCTACTGGTTTCAAAATCACAAGGCAAGAGAAAGACAAAAGAAGAGACTTACAGAGACGAAGTGAGACTACGCCGCA	ATTA	TTAC	220	TCGCGTTGCTATGGACGTCGTCTCAAATGGAACATCATCATCAACAACAATTTCATGGAGGACAACCTCAACTTATGTCTGAAAATGAAGAAATGAATAATAATGGATCTGGAGGAGGTTCTTCTAAGTCTAGTTTTCTTTGTAGACAATCTTCTACTAGATGGATTCCTACTACTGATCAAATTAGAATCTTGAAGGATCTTTATTACAATTCTGGACTTAGATCTCCTAATGCTGATCAGATTCAAAGAATTTCTGCTAGATTGAGACAATATGGAAAGATTGAAGGAAAGAATGTTTTCTACTGGTTTCAAAATCACAAGGCAAGAGAAAGACAAAAGAAGAGACTTACTGTTGATATTGCTGCTGCTGCAACTACTAATAAGTTTTCTAATAACA…
Zosma34g00290.1	Zosma34g00290.1	Zosma34g00290.1_3	5_C01_set347	TCGCGTTGCTATGGACGTCGTCTCATTACTGTTGATATTGCTGCTGCTGCAACTACTAATAAGTTTTCTAATAACACTAATATGTCTAGTTCTTCTTCTCCTTCTGGGATTTCTCCTGCTTCTCATGCTGTTTATGCTGGACTTGGACAAATGGGATCTAATGGAGGAGGATCTGTTGTTATGGAGAGAAGAGACGAAGTGAGACTACGCCGCA	TTAC	GAGA	214	TCGCGTTGCTATGGACGTCGTCTCAAATGGAACATCATCATCAACAACAATTTCATGGAGGACAACCTCAACTTATGTCTGAAAATGAAGAAATGAATAATAATGGATCTGGAGGAGGTTCTTCTAAGTCTAGTTTTCTTTGTAGACAATCTTCTACTAGATGGATTCCTACTACTGATCAAATTAGAATCTTGAAGGATCTTTATTACAATTCTGGACTTAGATCTCCTAATGCTGATCAGATTCAAAGAATTTCTGCTAGATTGAGACAATATGGAAAGATTGAAGGAAAGAATGTTTTCTACTGGTTTCAAAATCACAAGGCAAGAGAAAGACAAAAGAAGAGACTTACTGTTGATATTGCTGCTGCTGCAACTACTAATAAGTTTTCTAATAACA…
Zosma34g00290.1	Zosma34g00290.1	Zosma34g00290.1_4	5_C01_set347	TCGCGTTGCTATGGACGTCGTCTCAGAGAACTTCTTATATGGAATGTTCTCTTCCTGGAGGAATGCCTATGCCTGTTCCTGAACCTAATGTTGGAGTTGGAGTGGGATGGGTTTCTGTTGAAACTGGAGCTACTACTATGCAACAATTTTATTACCATCAACAAAGACCTACTACTCCTTTTCCTGCTCCTCAAGAGACGAAGTGAGACTACGCCGCA	GAGA	CTCA	218	TCGCGTTGCTATGGACGTCGTCTCAAATGGAACATCATCATCAACAACAATTTCATGGAGGACAACCTCAACTTATGTCTGAAAATGAAGAAATGAATAATAATGGATCTGGAGGAGGTTCTTCTAAGTCTAGTTTTCTTTGTAGACAATCTTCTACTAGATGGATTCCTACTACTGATCAAATTAGAATCTTGAAGGATCTTTATTACAATTCTGGACTTAGATCTCCTAATGCTGATCAGATTCAAAGAATTTCTGCTAGATTGAGACAATATGGAAAGATTGAAGGAAAGAATGTTTTCTACTGGTTTCAAAATCACAAGGCAAGAGAAAGACAAAAGAAGAGACTTACTGTTGATATTGCTGCTGCTGCAACTACTAATAAGTTTTCTAATAACA…
Zosma34g00290.1	Zosma34g00290.1	Zosma34g00290.1_5	5_C01_set347	TCGCGTTGCTATGGACGTCGTCTCACTCATCATCACCATCATTATTATGATGATGGATACTATTCCAATAATAACAAACTTCAAGCCCATCACCTTCATATTAGAGAAGAAAATCAACATCCTGAAGATGATGACGAAGAAGAGGAGGAGGAAGAAGAAGATGAAGAGATTGAAACTCTTCCTCTTTTTCCTAGAGACGAAGTGAGACTACGCCGCA	CTCA	TCCT	217	TCGCGTTGCTATGGACGTCGTCTCAAATGGAACATCATCATCAACAACAATTTCATGGAGGACAACCTCAACTTATGTCTGAAAATGAAGAAATGAATAATAATGGATCTGGAGGAGGTTCTTCTAAGTCTAGTTTTCTTTGTAGACAATCTTCTACTAGATGGATTCCTACTACTGATCAAATTAGAATCTTGAAGGATCTTTATTACAATTCTGGACTTAGATCTCCTAATGCTGATCAGATTCAAAGAATTTCTGCTAGATTGAGACAATATGGAAAGATTGAAGGAAAGAATGTTTTCTACTGGTTTCAAAATCACAAGGCAAGAGAAAGACAAAAGAAGAGACTTACTGTTGATATTGCTGCTGCTGCAACTACTAATAAGTTTTCTAATAACA…
Zosma34g00290.1	Zosma34g00290.1	Zosma34g00290.1_6	5_C01_set347	TCGCGTTGCTATGGACGTCGTCTCATCCTATTCATTCTCAAGAAACTCAATCTTATTTTCTTGACCAACAACATGCTATTCACAATCAAGAAAGCAATAACATGGAAACTTCTCTTGAACTTACTCTTAACTCTTATTATGCTGCTTCTTCTAGTTCTACTCCTCATGGATCTGAACATGATTGAGCTTAGAGACGAAGTGAGACTACGCCGCA	TCCT	GCTT	214	TCGCGTTGCTATGGACGTCGTCTCAAATGGAACATCATCATCAACAACAATTTCATGGAGGACAACCTCAACTTATGTCTGAAAATGAAGAAATGAATAATAATGGATCTGGAGGAGGTTCTTCTAAGTCTAGTTTTCTTTGTAGACAATCTTCTACTAGATGGATTCCTACTACTGATCAAATTAGAATCTTGAAGGATCTTTATTACAATTCTGGACTTAGATCTCCTAATGCTGATCAGATTCAAAGAATTTCTGCTAGATTGAGACAATATGGAAAGATTGAAGGAAAGAATGTTTTCTACTGGTTTCAAAATCACAAGGCAAGAGAAAGACAAAAGAAGAGACTTACTGTTGATATTGCTGCTGCTGCAACTACTAATAAGTTTTCTAATAACA…
evm7.model.AmTr_v1.0_scaffold00405.1	evm7.model.AmTr_v1.0_scaffold00405.1	evm_27.model.AmTr_v1.0_scaffold00405.1_1	5_C02_set348	TCCGAACCGCATGACACTCGTCTCAAATGGATCATTCTGATAATTGTCCTGGAAATAATAATAATTCTGGATCTGGATCAGGATCTGGAACTAAGTCTGGATATATGTGTAGACAATCTAATTCTAGGTGGATTCCTACTGCTGAACAAATTAGAATTTTGAGGGAACTTTATTATTCTAATGGAGTTAGATCTCAGAGACGTTCTACGTATGCGCGCCA	AATG	TCTC	220	TCCGAACCGCATGACACTCGTCTCAAATGGATCATTCTGATAATTGTCCTGGAAATAATAATAATTCTGGATCTGGATCAGGATCTGGAACTAAGTCTGGATATATGTGTAGACAATCTAATTCTAGGTGGATTCCTACTGCTGAACAAATTAGAATTTTGAGGGAACTTTATTATTCTAATGGAGTTAGATCTCCTACAGCTGAGCAAATTCAAAGAATTTCTGCTAGACTTAGACAATATGGAAAGATTGAAGGGAAGAATGTGTTTTATTGGTTTCAAAATCACAAGGCTAGAGAAAGACAAAAGAAGAGACTTACTGTTGATCTTGCTGTTCAAAGAGCTGCTGCTACTTCTGGAGGACTTCCTCCTGGAGTTCTTAATGTTTCTCATATTGCTG…
evm7.model.AmTr_v1.0_scaffold00405.1	evm7.model.AmTr_v1.0_scaffold00405.1	evm_27.model.AmTr_v1.0_scaffold00405.1_2	5_C02_set348	TCCGAACCGCATGACACTCGTCTCATCTCCTACAGCTGAGCAAATTCAAAGAATTTCTGCTAGACTTAGACAATATGGAAAGATTGAAGGGAAGAATGTGTTTTATTGGTTTCAAAATCACAAGGCTAGAGAAAGACAAAAGAAGAGACTTACTGTTGATCTTGCTGTTCAAAGAGCTGCTGCTACTTCTGGAGGACTTCCTCCTGGAGAGAGACGTTCTACGTATGCGCGCCA	TCTC	GGAG	234	TCCGAACCGCATGACACTCGTCTCAAATGGATCATTCTGATAATTGTCCTGGAAATAATAATAATTCTGGATCTGGATCAGGATCTGGAACTAAGTCTGGATATATGTGTAGACAATCTAATTCTAGGTGGATTCCTACTGCTGAACAAATTAGAATTTTGAGGGAACTTTATTATTCTAATGGAGTTAGATCTCCTACAGCTGAGCAAATTCAAAGAATTTCTGCTAGACTTAGACAATATGGAAAGATTGAAGGGAAGAATGTGTTTTATTGGTTTCAAAATCACAAGGCTAGAGAAAGACAAAAGAAGAGACTTACTGTTGATCTTGCTGTTCAAAGAGCTGCTGCTACTTCTGGAGGACTTCCTCCTGGAGTTCTTAATGTTTCTCATATTGCTG…
evm7.model.AmTr_v1.0_scaffold00405.1	evm7.model.AmTr_v1.0_scaffold00405.1	evm_27.model.AmTr_v1.0_scaffold00405.1_3	5_C02_set348	TCCGAACCGCATGACACTCGTCTCAGGAGTTCTTAATGTTTCTCATATTGCTGGATCTACTTGTGGATCTGTTCTTATGGAATCTTCTCTTATGGATTGTTGTTCTACATCTGCTCTTGAAAACCATAATGGAAGAAAGGAAAGAGCAAATGGAGATATGATTGTTGAAAGAGAAAGATCTGCTCCTGGAAAGGAAACTCTTCAAGAGACGTTCTACGTATGCGCGCCA	GGAG	TTCA	229	TCCGAACCGCATGACACTCGTCTCAAATGGATCATTCTGATAATTGTCCTGGAAATAATAATAATTCTGGATCTGGATCAGGATCTGGAACTAAGTCTGGATATATGTGTAGACAATCTAATTCTAGGTGGATTCCTACTGCTGAACAAATTAGAATTTTGAGGGAACTTTATTATTCTAATGGAGTTAGATCTCCTACAGCTGAGCAAATTCAAAGAATTTCTGCTAGACTTAGACAATATGGAAAGATTGAAGGGAAGAATGTGTTTTATTGGTTTCAAAATCACAAGGCTAGAGAAAGACAAAAGAAGAGACTTACTGTTGATCTTGCTGTTCAAAGAGCTGCTGCTACTTCTGGAGGACTTCCTCCTGGAGTTCTTAATGTTTCTCATATTGCTG…
evm7.model.AmTr_v1.0_scaffold00405.1	evm7.model.AmTr_v1.0_scaffold00405.1	evm_27.model.AmTr_v1.0_scaffold00405.1_4	5_C02_set348	TCCGAACCGCATGACACTCGTCTCATTCAACTTTTTCCTATGCATCATTCTCCTCAAAATGATGATACTATTGCTGATGATTACTTTTTCAATGATGAAGAAGAGAAGCCTGTTTGTATGGCTTCTTTGGAACTTACTCTTAATTCTTTTGATAGAGTTTATCATCCTGATTCTGATTTTCGTTCTCACTCTTCTTGAGCTTAGAGACGTTCTACGTATGCGCGCCA	TTCA	GCTT	227	TCCGAACCGCATGACACTCGTCTCAAATGGATCATTCTGATAATTGTCCTGGAAATAATAATAATTCTGGATCTGGATCAGGATCTGGAACTAAGTCTGGATATATGTGTAGACAATCTAATTCTAGGTGGATTCCTACTGCTGAACAAATTAGAATTTTGAGGGAACTTTATTATTCTAATGGAGTTAGATCTCCTACAGCTGAGCAAATTCAAAGAATTTCTGCTAGACTTAGACAATATGGAAAGATTGAAGGGAAGAATGTGTTTTATTGGTTTCAAAATCACAAGGCTAGAGAAAGACAAAAGAAGAGACTTACTGTTGATCTTGCTGTTCAAAGAGCTGCTGCTACTTCTGGAGGACTTCCTCCTGGAGTTCTTAATGTTTCTCATATTGCTG…
Bv630720_rkjk.t1	Bv630720_rkjk.t1	Bv6_130720_rkjk.t1_1	5_C03_set349	TCGCTTTGGGTGTGTGGACGTCTCAAATGATGGAACCTCAACAACAGCAACAGCAGCAACAACAGCAACAGCAGCAGCAACAACAACAACAGCAACAAGAAGAGATGAATATGTCTATTAATGGAGGAAAGATGTCTAATACTACATCTTCTAACTACCTTTGTAGACAATCTTCTACAAGATGGACTCCTACTACTAGAGACGACCTAACCCTGCACAGCA	AATG	TACT	222	TCGCTTTGGGTGTGTGGACGTCTCAAATGATGGAACCTCAACAACAGCAACAGCAGCAACAACAGCAACAGCAGCAGCAACAACAACAACAGCAACAAGAAGAGATGAATATGTCTATTAATGGAGGAAAGATGTCTAATACTACATCTTCTAACTACCTTTGTAGACAATCTTCTACAAGATGGACTCCTACTACTGAACAAATTAAGTTGCTTAAGGAACTTTATTATATCAATGGAGTTAGATCTCCTTCTGCTGATCAAATTCAATCTATTTGTGCTAGACTTAGAAGATATGGAAAGATTGAAGGAAAGAATGTGTTTTACTGGTTTCAAAACCATAAGGCTAGAGAAAGACAAAAGAAGAGACTTACTCCTACTTCTTCTACTACTACTGCTT…
Bv630720_rkjk.t1	Bv630720_rkjk.t1	Bv6_130720_rkjk.t1_2	5_C03_set349	TCGCTTTGGGTGTGTGGACGTCTCATACTGAACAAATTAAGTTGCTTAAGGAACTTTATTATATCAATGGAGTTAGATCTCCTTCTGCTGATCAAATTCAATCTATTTGTGCTAGACTTAGAAGATATGGAAAGATTGAAGGAAAGAATGTGTTTTACTGGTTTCAAAACCATAAGGCTAGAGAAAGACAAAAGAAGAGAGACGACCTAACCCTGCACAGCA	TACT	GAAG	222	TCGCTTTGGGTGTGTGGACGTCTCAAATGATGGAACCTCAACAACAGCAACAGCAGCAACAACAGCAACAGCAGCAGCAACAACAACAACAGCAACAAGAAGAGATGAATATGTCTATTAATGGAGGAAAGATGTCTAATACTACATCTTCTAACTACCTTTGTAGACAATCTTCTACAAGATGGACTCCTACTACTGAACAAATTAAGTTGCTTAAGGAACTTTATTATATCAATGGAGTTAGATCTCCTTCTGCTGATCAAATTCAATCTATTTGTGCTAGACTTAGAAGATATGGAAAGATTGAAGGAAAGAATGTGTTTTACTGGTTTCAAAACCATAAGGCTAGAGAAAGACAAAAGAAGAGACTTACTCCTACTTCTTCTACTACTACTGCTT…
Bv630720_rkjk.t1	Bv630720_rkjk.t1	Bv6_130720_rkjk.t1_3	5_C03_set349	TCGCTTTGGGTGTGTGGACGTCTCAGAAGAGACTTACTCCTACTTCTTCTACTACTACTGCTTCTAATAATCTTACTACTACAACTACTCCGCAAATTCATTCTAATTCTACCACTACCAATAATAATTTCATTCGGAATGGATCTCTTGCTTGGAAGCAAGATCATCAAGATATGGCTATTCATGCTAAGTATCCTTGTAGAGACGACCTAACCCTGCACAGCA	GAAG	TTGT	225	TCGCTTTGGGTGTGTGGACGTCTCAAATGATGGAACCTCAACAACAGCAACAGCAGCAACAACAGCAACAGCAGCAGCAACAACAACAACAGCAACAAGAAGAGATGAATATGTCTATTAATGGAGGAAAGATGTCTAATACTACATCTTCTAACTACCTTTGTAGACAATCTTCTACAAGATGGACTCCTACTACTGAACAAATTAAGTTGCTTAAGGAACTTTATTATATCAATGGAGTTAGATCTCCTTCTGCTGATCAAATTCAATCTATTTGTGCTAGACTTAGAAGATATGGAAAGATTGAAGGAAAGAATGTGTTTTACTGGTTTCAAAACCATAAGGCTAGAGAAAGACAAAAGAAGAGACTTACTCCTACTTCTTCTACTACTACTGCTT…
Bv630720_rkjk.t1	Bv630720_rkjk.t1	Bv6_130720_rkjk.t1_4	5_C03_set349	TCGCTTTGGGTGTGTGGACGTCTCATTGTACTATTAATAATCCTGGAGTTTCTTGTTCTTCTTCTTCAGCTGGAATGATTTCTGGAGGAGGACATCTTATGGGATCATATGGATATGGAGCTATGAATATGGAAAATAAGTTTAGAGATTGTTCTATTTCAGGAGGAGTTATTAACGGAGGAAATCATGTTAATCAATGGAAGAGACGACCTAACCCTGCACAGCA	TTGT	TGGA	226	TCGCTTTGGGTGTGTGGACGTCTCAAATGATGGAACCTCAACAACAGCAACAGCAGCAACAACAGCAACAGCAGCAGCAACAACAACAACAGCAACAAGAAGAGATGAATATGTCTATTAATGGAGGAAAGATGTCTAATACTACATCTTCTAACTACCTTTGTAGACAATCTTCTACAAGATGGACTCCTACTACTGAACAAATTAAGTTGCTTAAGGAACTTTATTATATCAATGGAGTTAGATCTCCTTCTGCTGATCAAATTCAATCTATTTGTGCTAGACTTAGAAGATATGGAAAGATTGAAGGAAAGAATGTGTTTTACTGGTTTCAAAACCATAAGGCTAGAGAAAGACAAAAGAAGAGACTTACTCCTACTTCTTCTACTACTACTGCTT…
Bv630720_rkjk.t1	Bv630720_rkjk.t1	Bv6_130720_rkjk.t1_5	5_C03_set349	TCGCTTTGGGTGTGTGGACGTCTCATGGACTTCTGTTGGAACTAATTACAACTCTTATACTCCTACACCTTACTCTAATCTTCTTGACAAGATTTCTACTGTTGATGAAGATCCTTATATTCATGATCAAGATCATTATGGAGTTGAAACTCAAGAAATTGAGACTCTTCCTCTTTTTCCTATGCATAATGAAGATAATGGATATGAAGAGACGACCTAACCCTGCACAGCA	TGGA	ATGA	232	TCGCTTTGGGTGTGTGGACGTCTCAAATGATGGAACCTCAACAACAGCAACAGCAGCAACAACAGCAACAGCAGCAGCAACAACAACAACAGCAACAAGAAGAGATGAATATGTCTATTAATGGAGGAAAGATGTCTAATACTACATCTTCTAACTACCTTTGTAGACAATCTTCTACAAGATGGACTCCTACTACTGAACAAATTAAGTTGCTTAAGGAACTTTATTATATCAATGGAGTTAGATCTCCTTCTGCTGATCAAATTCAATCTATTTGTGCTAGACTTAGAAGATATGGAAAGATTGAAGGAAAGAATGTGTTTTACTGGTTTCAAAACCATAAGGCTAGAGAAAGACAAAAGAAGAGACTTACTCCTACTTCTTCTACTACTACTGCTT…
Bv630720_rkjk.t1	Bv630720_rkjk.t1	Bv6_130720_rkjk.t1_6	5_C03_set349	TCGCTTTGGGTGTGTGGACGTCTCAATGATCATGACCTTGATCATAATCATGGATTTTACACCATCAAGCCTCCTTCTGATGGATATTATACTGGAGGATATAGATGGTCTAATAATGGAAATGGAGGTAATACTTCTCTTGAACTTAGCCTTAACTCTTATGGTTATGGATGTTATTCTCAAAATCTTTGAGCTTAGAGACGACCTAACCCTGCACAGCA	ATGA	GCTT	221	TCGCTTTGGGTGTGTGGACGTCTCAAATGATGGAACCTCAACAACAGCAACAGCAGCAACAACAGCAACAGCAGCAGCAACAACAACAACAGCAACAAGAAGAGATGAATATGTCTATTAATGGAGGAAAGATGTCTAATACTACATCTTCTAACTACCTTTGTAGACAATCTTCTACAAGATGGACTCCTACTACTGAACAAATTAAGTTGCTTAAGGAACTTTATTATATCAATGGAGTTAGATCTCCTTCTGCTGATCAAATTCAATCTATTTGTGCTAGACTTAGAAGATATGGAAAGATTGAAGGAAAGAATGTGTTTTACTGGTTTCAAAACCATAAGGCTAGAGAAAGACAAAAGAAGAGACTTACTCCTACTTCTTCTACTACTACTGCTT…
AHYPO20116-RA	AHYPO20116-RA	AHYPO_020116-RA_1	5_C04_set350	TGCCGCACGTGTGTATGTCGTCTCAAATGGAATTTCAACAACAGCAAGATGAAGAAATGATTAACCATGTTGGGAAGATGTCTAACAACACCTCGAACAATAATAATAACAATAACAACTACCTTTGTAGACAATCTTCTACTAGATGGACTCCTACCACTGAGCAAATTAAGCTCTTGAAGGAAGAGACGACTTTTAGCGCAGCGTGC	AATG	AGGA	209	TGCCGCACGTGTGTATGTCGTCTCAAATGGAATTTCAACAACAGCAAGATGAAGAAATGATTAACCATGTTGGGAAGATGTCTAACAACACCTCGAACAATAATAATAACAATAACAACTACCTTTGTAGACAATCTTCTACTAGATGGACTCCTACCACTGAGCAAATTAAGCTCTTGAAGGATCTTTATTATCTTCAAGGAATTAGATCTCCTACTGCTGATCAAATTCAATCTATTTGTGCTAGGCTTAGAAGATACGGAAAGATTGAAGGGAAGAATGTTTTTTATTGGTTTCAAAATCATAAGGCTAGAGAAAGGCAGAAGAAGAAGTTGACTCCAACTTCTCCGAACAACAACAACAACAACAATAACAACAACTTCATTCGGAACAACAATA…
AHYPO20116-RA	AHYPO20116-RA	AHYPO_020116-RA_2	5_C04_set350	TGCCGCACGTGTGTATGTCGTCTCAAGGATCTTTATTATCTTCAAGGAATTAGATCTCCTACTGCTGATCAAATTCAATCTATTTGTGCTAGGCTTAGAAGATACGGAAAGATTGAAGGGAAGAATGTTTTTTATTGGTTTCAAAATCATAAGGCTAGAGAAAGGCAGAAGAAGAAGTTGACTCCAACTTCTCAGAGACGACTTTTAGCGCAGCGTGC	AGGA	TCTC	218	TGCCGCACGTGTGTATGTCGTCTCAAATGGAATTTCAACAACAGCAAGATGAAGAAATGATTAACCATGTTGGGAAGATGTCTAACAACACCTCGAACAATAATAATAACAATAACAACTACCTTTGTAGACAATCTTCTACTAGATGGACTCCTACCACTGAGCAAATTAAGCTCTTGAAGGATCTTTATTATCTTCAAGGAATTAGATCTCCTACTGCTGATCAAATTCAATCTATTTGTGCTAGGCTTAGAAGATACGGAAAGATTGAAGGGAAGAATGTTTTTTATTGGTTTCAAAATCATAAGGCTAGAGAAAGGCAGAAGAAGAAGTTGACTCCAACTTCTCCGAACAACAACAACAACAACAATAACAACAACTTCATTCGGAACAACAATA…
AHYPO20116-RA	AHYPO20116-RA	AHYPO_020116-RA_3	5_C04_set350	TGCCGCACGTGTGTATGTCGTCTCATCTCCGAACAACAACAACAACAACAATAACAACAACTTCATTCGGAACAACAATAATAACAACAACAACGGGAATATTAACACTTTCCATGCTAAGTATCCTTGTTCTTTCAATAATAATCCTGGAGTTTCTTGTTCTTCTTCACCAGCAGGAGTTATTTCTGGAGGAGGACAAAGAGACGACTTTTAGCGCAGCGTGC	TCTC	ACAA	224	TGCCGCACGTGTGTATGTCGTCTCAAATGGAATTTCAACAACAGCAAGATGAAGAAATGATTAACCATGTTGGGAAGATGTCTAACAACACCTCGAACAATAATAATAACAATAACAACTACCTTTGTAGACAATCTTCTACTAGATGGACTCCTACCACTGAGCAAATTAAGCTCTTGAAGGATCTTTATTATCTTCAAGGAATTAGATCTCCTACTGCTGATCAAATTCAATCTATTTGTGCTAGGCTTAGAAGATACGGAAAGATTGAAGGGAAGAATGTTTTTTATTGGTTTCAAAATCATAAGGCTAGAGAAAGGCAGAAGAAGAAGTTGACTCCAACTTCTCCGAACAACAACAACAACAACAATAACAACAACTTCATTCGGAACAACAATA…
AHYPO20116-RA	AHYPO20116-RA	AHYPO_020116-RA_4	5_C04_set350	TGCCGCACGTGTGTATGTCGTCTCAACAACTTATGGGATCTTTTGGATATGGAGCTGTTACTATGGAAACTAAGTTTAGAGTTAGAGGAGGTATTCCTATTCCTAATGGAGCTAATCAATGGTCTAACTATTTCAATCCTAACAACCCTACCTCTTACTCTAATTTCTTTATTGATAAGGTTTCTTCTAACAGAGACGACTTTTAGCGCAGCGTGC	ACAA	TAAC	216	TGCCGCACGTGTGTATGTCGTCTCAAATGGAATTTCAACAACAGCAAGATGAAGAAATGATTAACCATGTTGGGAAGATGTCTAACAACACCTCGAACAATAATAATAACAATAACAACTACCTTTGTAGACAATCTTCTACTAGATGGACTCCTACCACTGAGCAAATTAAGCTCTTGAAGGATCTTTATTATCTTCAAGGAATTAGATCTCCTACTGCTGATCAAATTCAATCTATTTGTGCTAGGCTTAGAAGATACGGAAAGATTGAAGGGAAGAATGTTTTTTATTGGTTTCAAAATCATAAGGCTAGAGAAAGGCAGAAGAAGAAGTTGACTCCAACTTCTCCGAACAACAACAACAACAACAATAACAACAACTTCATTCGGAACAACAATA…
AHYPO20116-RA	AHYPO20116-RA	AHYPO_020116-RA_5	5_C04_set350	TGCCGCACGTGTGTATGTCGTCTCATAACGTGGATCATCATTACCCTTACATTAACCATCATGACCACGATCACGACCATGATCACCACGATCATGATCATTATGGACCTCAATCTCCTCATGAAATTCAAACTCTTCCTCTTTTTCCTATGCACAATGATCATCATGATCTTGATTTGGATCTTGATAGAGACGACTTTTAGCGCAGCGTGC	TAAC	TGAT	213	TGCCGCACGTGTGTATGTCGTCTCAAATGGAATTTCAACAACAGCAAGATGAAGAAATGATTAACCATGTTGGGAAGATGTCTAACAACACCTCGAACAATAATAATAACAATAACAACTACCTTTGTAGACAATCTTCTACTAGATGGACTCCTACCACTGAGCAAATTAAGCTCTTGAAGGATCTTTATTATCTTCAAGGAATTAGATCTCCTACTGCTGATCAAATTCAATCTATTTGTGCTAGGCTTAGAAGATACGGAAAGATTGAAGGGAAGAATGTTTTTTATTGGTTTCAAAATCATAAGGCTAGAGAAAGGCAGAAGAAGAAGTTGACTCCAACTTCTCCGAACAACAACAACAACAACAATAACAACAACTTCATTCGGAACAACAATA…
AHYPO20116-RA	AHYPO20116-RA	AHYPO_020116-RA_6	5_C04_set350	TGCCGCACGTGTGTATGTCGTCTCATGATCTCGATCACGATCAAGGATTTTATACTTATAAGCCTCAATCTGATGGATGTAATTATACTGGAGGATATAGATGGTCATCTAATGTTAATGGAGGACATACTTCTCTTGAACTTTCTCTTAATTCTTATGGATTTGGATGCTATTCTCCTAATTGAGCTTAGAGACGACTTTTAGCGCAGCGTGC	TGAT	GCTT	214	TGCCGCACGTGTGTATGTCGTCTCAAATGGAATTTCAACAACAGCAAGATGAAGAAATGATTAACCATGTTGGGAAGATGTCTAACAACACCTCGAACAATAATAATAACAATAACAACTACCTTTGTAGACAATCTTCTACTAGATGGACTCCTACCACTGAGCAAATTAAGCTCTTGAAGGATCTTTATTATCTTCAAGGAATTAGATCTCCTACTGCTGATCAAATTCAATCTATTTGTGCTAGGCTTAGAAGATACGGAAAGATTGAAGGGAAGAATGTTTTTTATTGGTTTCAAAATCATAAGGCTAGAGAAAGGCAGAAGAAGAAGTTGACTCCAACTTCTCCGAACAACAACAACAACAACAATAACAACAACTTCATTCGGAACAACAATA…
DCAR32388	DCAR32388	DCAR_032388_1	5_C05_set351	ACGAGCCGGCTTGTATGTCGTCTCAAATGGAAGCTCAACAGAACAATGTGCATGATCAAGATGGAAATAATAATAACAATATGAAGGCTCCTTCTTTTCTTTGTAGGCAAACTTCTACTAGATGGACTCCTACATCAGATCAAATTAGAATTTTGAAGGAACTTTACTATAACAATGGAATTAGGTCACCTTCTGCTGATCAAATAGAGACGAGTGTACCGCGCGTAACT	AATG	AAAT	230	ACGAGCCGGCTTGTATGTCGTCTCAAATGGAAGCTCAACAGAACAATGTGCATGATCAAGATGGAAATAATAATAACAATATGAAGGCTCCTTCTTTTCTTTGTAGGCAAACTTCTACTAGATGGACTCCTACATCAGATCAAATTAGAATTTTGAAGGAACTTTACTATAACAATGGAATTAGGTCACCTTCTGCTGATCAAATTCAAAGAATTTCTGCTAGACTTAGACAATATGGAAAGATTGAAGGAAAGAATGTGTTTTACTGGTTTCAAAATCACAAGGCTAGAGAAAGACAAAAGAAGAGATTTACTACTTCTACTGCCAATGATCATTTCATGAATATCTCTTCTGCTCCTACAGCTGCTCAACCTCCTTCTTCTTTTCATAGAAATATTA…
DCAR32388	DCAR32388	DCAR_032388_2	5_C05_set351	ACGAGCCGGCTTGTATGTCGTCTCAAAATTCAAAGAATTTCTGCTAGACTTAGACAATATGGAAAGATTGAAGGAAAGAATGTGTTTTACTGGTTTCAAAATCACAAGGCTAGAGAAAGACAAAAGAAGAGATTTACTACTTCTACTGCCAATGATCATTTCATGAATATCTCTTCTGCTCCTACAGCTGCTCAACCTCCTAGAGACGAGTGTACCGCGCGTAACT	AAAT	TCCT	226	ACGAGCCGGCTTGTATGTCGTCTCAAATGGAAGCTCAACAGAACAATGTGCATGATCAAGATGGAAATAATAATAACAATATGAAGGCTCCTTCTTTTCTTTGTAGGCAAACTTCTACTAGATGGACTCCTACATCAGATCAAATTAGAATTTTGAAGGAACTTTACTATAACAATGGAATTAGGTCACCTTCTGCTGATCAAATTCAAAGAATTTCTGCTAGACTTAGACAATATGGAAAGATTGAAGGAAAGAATGTGTTTTACTGGTTTCAAAATCACAAGGCTAGAGAAAGACAAAAGAAGAGATTTACTACTTCTACTGCCAATGATCATTTCATGAATATCTCTTCTGCTCCTACAGCTGCTCAACCTCCTTCTTCTTTTCATAGAAATATTA…
DCAR32388	DCAR32388	DCAR_032388_3	5_C05_set351	ACGAGCCGGCTTGTATGTCGTCTCATCCTTCTTCTTTTCATAGAAATATTAATACTCTTAATCCTGGACATTGGAGATCTACTGAAGATCATTCTATTCTCTATAATACTCCTTATCCTCCATCTTATATTACTCATCATTCTCCTGGAATGATTCCTTCTTCATCTCATGCTCCTCCTTTTGCTGCTGTTGGACATCATATGGCTTCAGAGACGAGTGTACCGCGCGTAACT	TCCT	CTTC	233	ACGAGCCGGCTTGTATGTCGTCTCAAATGGAAGCTCAACAGAACAATGTGCATGATCAAGATGGAAATAATAATAACAATATGAAGGCTCCTTCTTTTCTTTGTAGGCAAACTTCTACTAGATGGACTCCTACATCAGATCAAATTAGAATTTTGAAGGAACTTTACTATAACAATGGAATTAGGTCACCTTCTGCTGATCAAATTCAAAGAATTTCTGCTAGACTTAGACAATATGGAAAGATTGAAGGAAAGAATGTGTTTTACTGGTTTCAAAATCACAAGGCTAGAGAAAGACAAAAGAAGAGATTTACTACTTCTACTGCCAATGATCATTTCATGAATATCTCTTCTGCTCCTACAGCTGCTCAACCTCCTTCTTCTTTTCATAGAAATATTA…
DCAR32388	DCAR32388	DCAR_032388_4	5_C05_set351	ACGAGCCGGCTTGTATGTCGTCTCACTTCTTATGGATATGGATCTATGGCTATGGAACAATCTTTTAGAGAATGTTCTATTTCTCCTAAGGATGAAGATTCTTCTGGAATTTCTAACAACATTTGTCCTTATCCATTTCTTGAGATGATTAACTCTACACTTGACGAAGAAGAAGATGAGGATGGAGGAGATGAATCTAGGGAAAGAGACGAGTGTACCGCGCGTAACT	CTTC	GGAA	229	ACGAGCCGGCTTGTATGTCGTCTCAAATGGAAGCTCAACAGAACAATGTGCATGATCAAGATGGAAATAATAATAACAATATGAAGGCTCCTTCTTTTCTTTGTAGGCAAACTTCTACTAGATGGACTCCTACATCAGATCAAATTAGAATTTTGAAGGAACTTTACTATAACAATGGAATTAGGTCACCTTCTGCTGATCAAATTCAAAGAATTTCTGCTAGACTTAGACAATATGGAAAGATTGAAGGAAAGAATGTGTTTTACTGGTTTCAAAATCACAAGGCTAGAGAAAGACAAAAGAAGAGATTTACTACTTCTACTGCCAATGATCATTTCATGAATATCTCTTCTGCTCCTACAGCTGCTCAACCTCCTTCTTCTTTTCATAGAAATATTA…
DCAR32388	DCAR32388	DCAR_032388_5	5_C05_set351	ACGAGCCGGCTTGTATGTCGTCTCAGGAAATGGCTACTCTTCCTCTTTTTCCTATGCATGGAGAAGAAGAATATAATTTTACTTCTTCTAGTAGAGGACATTTCTATGGAGGATGGTATCCTTCTGATTCTTTTGCTGGATCTTCTGCTAGGGCTTCTCTTGAACTTTCTCTTAATTCTGGAGGAACTTCTTGAGCTTAGAGACGAGTGTACCGCGCGTAACT	GGAA	GCTT	223	ACGAGCCGGCTTGTATGTCGTCTCAAATGGAAGCTCAACAGAACAATGTGCATGATCAAGATGGAAATAATAATAACAATATGAAGGCTCCTTCTTTTCTTTGTAGGCAAACTTCTACTAGATGGACTCCTACATCAGATCAAATTAGAATTTTGAAGGAACTTTACTATAACAATGGAATTAGGTCACCTTCTGCTGATCAAATTCAAAGAATTTCTGCTAGACTTAGACAATATGGAAAGATTGAAGGAAAGAATGTGTTTTACTGGTTTCAAAATCACAAGGCTAGAGAAAGACAAAAGAAGAGATTTACTACTTCTACTGCCAATGATCATTTCATGAATATCTCTTCTGCTCCTACAGCTGCTCAACCTCCTTCTTCTTTTCATAGAAATATTA…
Dca61065.1	Dca61065.1	Dca61065.1_1	5_C06_set352	AAAGGCCGCACACTGTCTCGTCTCAAATGGAAAATCCTGTTGAACAAAATGGAGAACAGAATGTTGAAAAGATTGGAACATCTTCTTCTTCATCTTATGTTTGTAGACAATCTTCTACTAGATGGACTCCTACTACTGAACAAATTAAGATGCTTAAGGAACTTTATTATATCAATGGAGTTAGAAGAGACGTGTCGAGTACTGCGTCCA	AATG	TAGA	210	AAAGGCCGCACACTGTCTCGTCTCAAATGGAAAATCCTGTTGAACAAAATGGAGAACAGAATGTTGAAAAGATTGGAACATCTTCTTCTTCATCTTATGTTTGTAGACAATCTTCTACTAGATGGACTCCTACTACTGAACAAATTAAGATGCTTAAGGAACTTTATTATATCAATGGAGTTAGATCTCCTACTGCTGATCAAATTCAAGCTATTTGTTCTAGGCTTAGAAGATATGGAAAGATTGAAGGAAAGAATGTTTTTTACTGGTTTCAGAATCATAAGGCTAGAGAAAGACAAAAGAAGAGACTTACCCCTACCTCTATTAACATTAATAATAACATCAACTGTTGGAAGCAAGATGATTTCACCAAGTATCCTACTTCTTCTACCTCAATCA…
Dca61065.1	Dca61065.1	Dca61065.1_2	5_C06_set352	AAAGGCCGCACACTGTCTCGTCTCATAGATCTCCTACTGCTGATCAAATTCAAGCTATTTGTTCTAGGCTTAGAAGATATGGAAAGATTGAAGGAAAGAATGTTTTTTACTGGTTTCAGAATCATAAGGCTAGAGAAAGACAAAAGAAGAGACTTACCCCTACCTCTATTAACATTAATAATAACATCAAGAGACGTGTCGAGTACTGCGTCCA	TAGA	ATCA	214	AAAGGCCGCACACTGTCTCGTCTCAAATGGAAAATCCTGTTGAACAAAATGGAGAACAGAATGTTGAAAAGATTGGAACATCTTCTTCTTCATCTTATGTTTGTAGACAATCTTCTACTAGATGGACTCCTACTACTGAACAAATTAAGATGCTTAAGGAACTTTATTATATCAATGGAGTTAGATCTCCTACTGCTGATCAAATTCAAGCTATTTGTTCTAGGCTTAGAAGATATGGAAAGATTGAAGGAAAGAATGTTTTTTACTGGTTTCAGAATCATAAGGCTAGAGAAAGACAAAAGAAGAGACTTACCCCTACCTCTATTAACATTAATAATAACATCAACTGTTGGAAGCAAGATGATTTCACCAAGTATCCTACTTCTTCTACCTCAATCA…
Dca61065.1	Dca61065.1	Dca61065.1_3	5_C06_set352	AAAGGCCGCACACTGTCTCGTCTCAATCAACTGTTGGAAGCAAGATGATTTCACCAAGTATCCTACTTCTTCTACCTCAATCAATAACAATAATTTTACCACTACCACCACGAACAACAACAACAATAACAACAACATTAACAATATCAACAATAACAACAACAACCCAGCTGCTGGAGGAGGAAGAGACGTGTCGAGTACTGCGTCCA	ATCA	AGGA	209	AAAGGCCGCACACTGTCTCGTCTCAAATGGAAAATCCTGTTGAACAAAATGGAGAACAGAATGTTGAAAAGATTGGAACATCTTCTTCTTCATCTTATGTTTGTAGACAATCTTCTACTAGATGGACTCCTACTACTGAACAAATTAAGATGCTTAAGGAACTTTATTATATCAATGGAGTTAGATCTCCTACTGCTGATCAAATTCAAGCTATTTGTTCTAGGCTTAGAAGATATGGAAAGATTGAAGGAAAGAATGTTTTTTACTGGTTTCAGAATCATAAGGCTAGAGAAAGACAAAAGAAGAGACTTACCCCTACCTCTATTAACATTAATAATAACATCAACTGTTGGAAGCAAGATGATTTCACCAAGTATCCTACTTCTTCTACCTCAATCA…
Dca61065.1	Dca61065.1	Dca61065.1_4	5_C06_set352	AAAGGCCGCACACTGTCTCGTCTCAAGGAGGTCAACTTATGGGATCTTTTGGATATGGAGCTATGACTATGGAAAATAAGTTTAGAGATTGTTCTATTTCAGGAGGATTTAATACTACTCCTCAATGGACTTCTCCTGCTGCTGCCGCTGCTACTGGAGGAACTACTAATTATAATACTACATCTTAAGAGACGTGTCGAGTACTGCGTCCA	AGGA	CTTA	212	AAAGGCCGCACACTGTCTCGTCTCAAATGGAAAATCCTGTTGAACAAAATGGAGAACAGAATGTTGAAAAGATTGGAACATCTTCTTCTTCATCTTATGTTTGTAGACAATCTTCTACTAGATGGACTCCTACTACTGAACAAATTAAGATGCTTAAGGAACTTTATTATATCAATGGAGTTAGATCTCCTACTGCTGATCAAATTCAAGCTATTTGTTCTAGGCTTAGAAGATATGGAAAGATTGAAGGAAAGAATGTTTTTTACTGGTTTCAGAATCATAAGGCTAGAGAAAGACAAAAGAAGAGACTTACCCCTACCTCTATTAACATTAATAATAACATCAACTGTTGGAAGCAAGATGATTTCACCAAGTATCCTACTTCTTCTACCTCAATCA…
Dca61065.1	Dca61065.1	Dca61065.1_5	5_C06_set352	AAAGGCCGCACACTGTCTCGTCTCACTTATGCTTCTTTTCCGAATTTCCACGACAAGTTGTCTGCTACTTTTGATGAAGATCATGAACAAGATCATTATGTTGTTACTACAGAAATTGAGACTCTTCCTCTTTTTCCTATGCACGACAAGGATAACGATCACAACAACAACAATAATAACAAAGAGACGTGTCGAGTACTGCGTCCA	CTTA	ACAA	207	AAAGGCCGCACACTGTCTCGTCTCAAATGGAAAATCCTGTTGAACAAAATGGAGAACAGAATGTTGAAAAGATTGGAACATCTTCTTCTTCATCTTATGTTTGTAGACAATCTTCTACTAGATGGACTCCTACTACTGAACAAATTAAGATGCTTAAGGAACTTTATTATATCAATGGAGTTAGATCTCCTACTGCTGATCAAATTCAAGCTATTTGTTCTAGGCTTAGAAGATATGGAAAGATTGAAGGAAAGAATGTTTTTTACTGGTTTCAGAATCATAAGGCTAGAGAAAGACAAAAGAAGAGACTTACCCCTACCTCTATTAACATTAATAATAACATCAACTGTTGGAAGCAAGATGATTTCACCAAGTATCCTACTTCTTCTACCTCAATCA…
Dca61065.1	Dca61065.1	Dca61065.1_6	5_C06_set352	AAAGGCCGCACACTGTCTCGTCTCAACAATAATAATCAATTCTCTCGGGACCATCAATTTCCTTCTTCTGCTGGATTTTATACTGGAGGTTATTGCTGGTCTAATGGAGGAGGTAATGGAGCTTCTCTTGAACTTACTCTTAATTCTTATGGATATGGGTGTTATTCTCATAATTACTGAGCTTAGAGACGTGTCGAGTACTGCGTCCA	ACAA	GCTT	209	AAAGGCCGCACACTGTCTCGTCTCAAATGGAAAATCCTGTTGAACAAAATGGAGAACAGAATGTTGAAAAGATTGGAACATCTTCTTCTTCATCTTATGTTTGTAGACAATCTTCTACTAGATGGACTCCTACTACTGAACAAATTAAGATGCTTAAGGAACTTTATTATATCAATGGAGTTAGATCTCCTACTGCTGATCAAATTCAAGCTATTTGTTCTAGGCTTAGAAGATATGGAAAGATTGAAGGAAAGAATGTTTTTTACTGGTTTCAGAATCATAAGGCTAGAGAAAGACAAAAGAAGAGACTTACCCCTACCTCTATTAACATTAATAATAACATCAACTGTTGGAAGCAAGATGATTTCACCAAGTATCCTACTTCTTCTACCTCAATCA…
Dca39415.1	Dca39415.1	Dca39415.1_1	5_C07_set353	TGCCGCGTTGCAAGTAGACGTCTCAAATGGAACCTCATCAAAGACAACAAAATTCTTCTCAAATTGAGAAGATTTCTGCCACTAATTCTACTACTACTTCTTCTTATCTTTGTAGACAATCTTCTACTAGATGGACTCCTACTACTGAACAAATTACTCTTCTTAAGGAACTTTATTATATCAATGGAGAGAGACGATTCTATGTGCACGCGCG	AATG	GGAG	214	TGCCGCGTTGCAAGTAGACGTCTCAAATGGAACCTCATCAAAGACAACAAAATTCTTCTCAAATTGAGAAGATTTCTGCCACTAATTCTACTACTACTTCTTCTTATCTTTGTAGACAATCTTCTACTAGATGGACTCCTACTACTGAACAAATTACTCTTCTTAAGGAACTTTATTATATCAATGGAGTTAGATCTCCTACTGCTGATCAAATTCAAGCTATTTGTGCTAGACTTAGAAGATATGGAAAGATTGAAGGAAAGAATGTTTTTTACTGGTTTCAAAACCACAAGGCTAGAGAAAGACAAAAGAAGAGACTCATTTCTTCTGGAAATAATGAAGGAATTATTAACTGCTGCAAGCAAGATGAAGTGTCTAAGTGTCCTTATATTTACTCAT…
Dca39415.1	Dca39415.1	Dca39415.1_2	5_C07_set353	TGCCGCGTTGCAAGTAGACGTCTCAGGAGTTAGATCTCCTACTGCTGATCAAATTCAAGCTATTTGTGCTAGACTTAGAAGATATGGAAAGATTGAAGGAAAGAATGTTTTTTACTGGTTTCAAAACCACAAGGCTAGAGAAAGACAAAAGAAGAGACTCATTTCTTCTGGAAATAATGAAGGAATTATTAAGAGACGATTCTATGTGCACGCGCG	GGAG	ATTA	216	TGCCGCGTTGCAAGTAGACGTCTCAAATGGAACCTCATCAAAGACAACAAAATTCTTCTCAAATTGAGAAGATTTCTGCCACTAATTCTACTACTACTTCTTCTTATCTTTGTAGACAATCTTCTACTAGATGGACTCCTACTACTGAACAAATTACTCTTCTTAAGGAACTTTATTATATCAATGGAGTTAGATCTCCTACTGCTGATCAAATTCAAGCTATTTGTGCTAGACTTAGAAGATATGGAAAGATTGAAGGAAAGAATGTTTTTTACTGGTTTCAAAACCACAAGGCTAGAGAAAGACAAAAGAAGAGACTCATTTCTTCTGGAAATAATGAAGGAATTATTAACTGCTGCAAGCAAGATGAAGTGTCTAAGTGTCCTTATATTTACTCAT…
Dca39415.1	Dca39415.1	Dca39415.1_3	5_C07_set353	TGCCGCGTTGCAAGTAGACGTCTCAATTAACTGCTGCAAGCAAGATGAAGTGTCTAAGTGTCCTTATATTTACTCATCTGGAACTAATAATAATCCTGGAGAATCTTTTTCTAGCTCATCTACTAAGGAGAATAAGTATAGAGATGGATCTATTTCTGGAGGAATTTTTTATGGAACTGGAAATGTTAACGAAGAGACGATTCTATGTGCACGCGCG	ATTA	ACGA	217	TGCCGCGTTGCAAGTAGACGTCTCAAATGGAACCTCATCAAAGACAACAAAATTCTTCTCAAATTGAGAAGATTTCTGCCACTAATTCTACTACTACTTCTTCTTATCTTTGTAGACAATCTTCTACTAGATGGACTCCTACTACTGAACAAATTACTCTTCTTAAGGAACTTTATTATATCAATGGAGTTAGATCTCCTACTGCTGATCAAATTCAAGCTATTTGTGCTAGACTTAGAAGATATGGAAAGATTGAAGGAAAGAATGTTTTTTACTGGTTTCAAAACCACAAGGCTAGAGAAAGACAAAAGAAGAGACTCATTTCTTCTGGAAATAATGAAGGAATTATTAACTGCTGCAAGCAAGATGAAGTGTCTAAGTGTCCTTATATTTACTCAT…
Dca39415.1	Dca39415.1	Dca39415.1_4	5_C07_set353	TGCCGCGTTGCAAGTAGACGTCTCAACGATGCTACTCAATGGACTACTATTGGAGGAACTAATTATTTTTCTACTTATGCCGCCTACAATTTCAATGGGAACATTAGCACTATTAATGAAGATCATCATGAACAAGGACAATACTATGTTACTGCTTCTGAAATTGAAACTCTTCCTCTTTTTCCTAAGAGACGATTCTATGTGCACGCGCG	ACGA	CCTA	212	TGCCGCGTTGCAAGTAGACGTCTCAAATGGAACCTCATCAAAGACAACAAAATTCTTCTCAAATTGAGAAGATTTCTGCCACTAATTCTACTACTACTTCTTCTTATCTTTGTAGACAATCTTCTACTAGATGGACTCCTACTACTGAACAAATTACTCTTCTTAAGGAACTTTATTATATCAATGGAGTTAGATCTCCTACTGCTGATCAAATTCAAGCTATTTGTGCTAGACTTAGAAGATATGGAAAGATTGAAGGAAAGAATGTTTTTTACTGGTTTCAAAACCACAAGGCTAGAGAAAGACAAAAGAAGAGACTCATTTCTTCTGGAAATAATGAAGGAATTATTAACTGCTGCAAGCAAGATGAAGTGTCTAAGTGTCCTTATATTTACTCAT…
Dca39415.1	Dca39415.1	Dca39415.1_5	5_C07_set353	TGCCGCGTTGCAAGTAGACGTCTCACCTATGCATAACGAAGATCATTTGCATTCTGATTATCATTTCCCTTCTAATGGATATCATACTGGAGCTTATTCTTGGTCATCTGGAGGAGGATCTAATGATGAAACTTCACTTGAACTTTCTCTTAATTCTTATGGATATGGGTGTTACTCTTATACTGAATGAGCTTAGAGACGATTCTATGTGCACGCGCG	CCTA	GCTT	219	TGCCGCGTTGCAAGTAGACGTCTCAAATGGAACCTCATCAAAGACAACAAAATTCTTCTCAAATTGAGAAGATTTCTGCCACTAATTCTACTACTACTTCTTCTTATCTTTGTAGACAATCTTCTACTAGATGGACTCCTACTACTGAACAAATTACTCTTCTTAAGGAACTTTATTATATCAATGGAGTTAGATCTCCTACTGCTGATCAAATTCAAGCTATTTGTGCTAGACTTAGAAGATATGGAAAGATTGAAGGAAAGAATGTTTTTTACTGGTTTCAAAACCACAAGGCTAGAGAAAGACAAAAGAAGAGACTCATTTCTTCTGGAAATAATGAAGGAATTATTAACTGCTGCAAGCAAGATGAAGTGTCTAAGTGTCCTTATATTTACTCAT…
EPS70474.1	EPS70474.1	EPS70474.1_1	5_C08_set354	TTGCGCGCTCGTCTTACTCGTCTCAAATGGCTACTACTAATGGAGATGATAGAGCAGCTGCTTCTCTTGCTTCAAGACAAACTACTACTAGATGGACTCCTACTGCTGAACAAATTAGAATCCTTAAGGACCTTTATTACAATAATGGAGTTAGATCTCCTTCTGCTGATCAAATTCAAAGAATTTCTAGAGACGTTGAGGGGGCCAAAACGA	AATG	TTCT	213	TTGCGCGCTCGTCTTACTCGTCTCAAATGGCTACTACTAATGGAGATGATAGAGCAGCTGCTTCTCTTGCTTCAAGACAAACTACTACTAGATGGACTCCTACTGCTGAACAAATTAGAATCCTTAAGGACCTTTATTACAATAATGGAGTTAGATCTCCTTCTGCTGATCAAATTCAAAGAATTTCTGCTAAGTTGAGACAATATGGAAAGATTGAAGGGAAGAATGTTTTTTACTGGTTTCAAAATCATAAGGCTAGAGAAAGACAAAAGAAGAGGTTTACTGCTGCTGGAGAAAATCTTCATCATCATAGACAAGGACTTCAAATTTCTGATCATCTTCTTGCTTATGCTGCTAAGGCTGCTCCTCCTCATAGAAGGCATGGATCTGCTGATTTTA…
EPS70474.1	EPS70474.1	EPS70474.1_2	5_C08_set354	TTGCGCGCTCGTCTTACTCGTCTCATTCTGCTAAGTTGAGACAATATGGAAAGATTGAAGGGAAGAATGTTTTTTACTGGTTTCAAAATCATAAGGCTAGAGAAAGACAAAAGAAGAGGTTTACTGCTGCTGGAGAAAATCTTCATCATCATAGACAAGGACTTCAAATTTCTGATCATCTTCTTGCTTATGCTGCTAAGAGAGACGTTGAGGGGGCCAAAACGA	TTCT	TAAG	225	TTGCGCGCTCGTCTTACTCGTCTCAAATGGCTACTACTAATGGAGATGATAGAGCAGCTGCTTCTCTTGCTTCAAGACAAACTACTACTAGATGGACTCCTACTGCTGAACAAATTAGAATCCTTAAGGACCTTTATTACAATAATGGAGTTAGATCTCCTTCTGCTGATCAAATTCAAAGAATTTCTGCTAAGTTGAGACAATATGGAAAGATTGAAGGGAAGAATGTTTTTTACTGGTTTCAAAATCATAAGGCTAGAGAAAGACAAAAGAAGAGGTTTACTGCTGCTGGAGAAAATCTTCATCATCATAGACAAGGACTTCAAATTTCTGATCATCTTCTTGCTTATGCTGCTAAGGCTGCTCCTCCTCATAGAAGGCATGGATCTGCTGATTTTA…
EPS70474.1	EPS70474.1	EPS70474.1_3	5_C08_set354	TTGCGCGCTCGTCTTACTCGTCTCATAAGGCTGCTCCTCCTCATAGAAGGCATGGATCTGCTGATTTTAGAGATTGTTCTGCTACTCCTCCTCCTACTTTTGCTTGGGATGCTTTTCCTCCTCCATGTGGAAGATCTTTTCACGATCAAAATAGAGATGAAGAAGAAGATGCTCCTGAAATTGAAACTCTTTCTCAGAGACGTTGAGGGGGCCAAAACGA	TAAG	TCTC	220	TTGCGCGCTCGTCTTACTCGTCTCAAATGGCTACTACTAATGGAGATGATAGAGCAGCTGCTTCTCTTGCTTCAAGACAAACTACTACTAGATGGACTCCTACTGCTGAACAAATTAGAATCCTTAAGGACCTTTATTACAATAATGGAGTTAGATCTCCTTCTGCTGATCAAATTCAAAGAATTTCTGCTAAGTTGAGACAATATGGAAAGATTGAAGGGAAGAATGTTTTTTACTGGTTTCAAAATCATAAGGCTAGAGAAAGACAAAAGAAGAGGTTTACTGCTGCTGGAGAAAATCTTCATCATCATAGACAAGGACTTCAAATTTCTGATCATCTTCTTGCTTATGCTGCTAAGGCTGCTCCTCCTCATAGAAGGCATGGATCTGCTGATTTTA…
EPS70474.1	EPS70474.1	EPS70474.1_4	5_C08_set354	TTGCGCGCTCGTCTTACTCGTCTCATCTCTTTTTCCTATGCATTCAGCTGGTGATGATCACCATAGACTTCCTTGGCAAAGAAGGCTTTTTTCTTCTTCTAGTTCTTCTGATTGTTCAGGAGCTGGAGGATCTCTTGAACTTACTCTTAATTCTTATGGAAATTCTCCTCTTCATTTTCATTCTGGAGCTTCTTGAGCTTAGAGACGTTGAGGGGGCCAAAACGA	TCTC	GCTT	225	TTGCGCGCTCGTCTTACTCGTCTCAAATGGCTACTACTAATGGAGATGATAGAGCAGCTGCTTCTCTTGCTTCAAGACAAACTACTACTAGATGGACTCCTACTGCTGAACAAATTAGAATCCTTAAGGACCTTTATTACAATAATGGAGTTAGATCTCCTTCTGCTGATCAAATTCAAAGAATTTCTGCTAAGTTGAGACAATATGGAAAGATTGAAGGGAAGAATGTTTTTTACTGGTTTCAAAATCATAAGGCTAGAGAAAGACAAAAGAAGAGGTTTACTGCTGCTGGAGAAAATCTTCATCATCATAGACAAGGACTTCAAATTTCTGATCATCTTCTTGCTTATGCTGCTAAGGCTGCTCCTCCTCATAGAAGGCATGGATCTGCTGATTTTA…
Han008978	Han008978	Han008978_1	5_C09_set355	AACTAGGGGCGCGTACTACGTCTCAAATGGAAACTCAACAACAACAAGCTGATATTCAAGATTTTGGAAATAAGAATAGTAACACCTATGCTTGTAGACAAAGCTCTACTAGATGGACTCCTACAAGTGATCAAATTAGAATCCTTAAGGAACTTTATTACAACAATGGAATTAGATCTCCAACTGCTGATCAGATTCAAGAGACGATTCTACCAACGCGCGGT	AATG	TTCA	224	AACTAGGGGCGCGTACTACGTCTCAAATGGAAACTCAACAACAACAAGCTGATATTCAAGATTTTGGAAATAAGAATAGTAACACCTATGCTTGTAGACAAAGCTCTACTAGATGGACTCCTACAAGTGATCAAATTAGAATCCTTAAGGAACTTTATTACAACAATGGAATTAGATCTCCAACTGCTGATCAGATTCAAAGAATTGCTGCTCAACTTAGACAATATGGAAAGATTGAAGGAAAGAATGTGTTTTATTGGTTTCAGAACCATAAGGCTAGAGAAAGACAAAAGAAGAGATTTACTCCTACTGCTCCTCCTCCACCTTCTCATTTTTCTGATCATATTAATCATCATCTTCCTAATGCTGCTCCTATGCAAATTCCTTCTCATCATCATC…
Han008978	Han008978	Han008978_2	5_C09_set355	AACTAGGGGCGCGTACTACGTCTCATTCAAAGAATTGCTGCTCAACTTAGACAATATGGAAAGATTGAAGGAAAGAATGTGTTTTATTGGTTTCAGAACCATAAGGCTAGAGAAAGACAAAAGAAGAGATTTACTCCTACTGCTCCTCCTCCACCTTCTCATTTTTCTGATCATATTAATCATCATCTTCCTAATGCTGCTCCTATGCAAATTCCTAGAGACGATTCTACCAACGCGCGGT	TTCA	TCCT	241	AACTAGGGGCGCGTACTACGTCTCAAATGGAAACTCAACAACAACAAGCTGATATTCAAGATTTTGGAAATAAGAATAGTAACACCTATGCTTGTAGACAAAGCTCTACTAGATGGACTCCTACAAGTGATCAAATTAGAATCCTTAAGGAACTTTATTACAACAATGGAATTAGATCTCCAACTGCTGATCAGATTCAAAGAATTGCTGCTCAACTTAGACAATATGGAAAGATTGAAGGAAAGAATGTGTTTTATTGGTTTCAGAACCATAAGGCTAGAGAAAGACAAAAGAAGAGATTTACTCCTACTGCTCCTCCTCCACCTTCTCATTTTTCTGATCATATTAATCATCATCTTCCTAATGCTGCTCCTATGCAAATTCCTTCTCATCATCATC…
Han008978	Han008978	Han008978_3	5_C09_set355	AACTAGGGGCGCGTACTACGTCTCATCCTTCTCATCATCATCACTATCACCATCAAGAACCTCCTCATGTTTATGCTCATCCTCATAAGTTGTATACTACTCATCATATTGGAGTTGGATCTTCTTCTCAAGGAGTTATGGGAGTTGGTTGTGGATATGGATCTGTTGCTATGGAAAAGTCTTTTAGAAAGTGTTCTATTTCTCAGAGACGATTCTACCAACGCGCGGT	TCCT	TCTC	229	AACTAGGGGCGCGTACTACGTCTCAAATGGAAACTCAACAACAACAAGCTGATATTCAAGATTTTGGAAATAAGAATAGTAACACCTATGCTTGTAGACAAAGCTCTACTAGATGGACTCCTACAAGTGATCAAATTAGAATCCTTAAGGAACTTTATTACAACAATGGAATTAGATCTCCAACTGCTGATCAGATTCAAAGAATTGCTGCTCAACTTAGACAATATGGAAAGATTGAAGGAAAGAATGTGTTTTATTGGTTTCAGAACCATAAGGCTAGAGAAAGACAAAAGAAGAGATTTACTCCTACTGCTCCTCCTCCACCTTCTCATTTTTCTGATCATATTAATCATCATCTTCCTAATGCTGCTCCTATGCAAATTCCTTCTCATCATCATC…
Han008978	Han008978	Han008978_4	5_C09_set355	AACTAGGGGCGCGTACTACGTCTCATCTCCTCCTGGAGAATCTAAGGCTACAGGAGGAATTGGAAGAAATATTGGATCAAGATCTAGGATTTCTGTTGATTCTTGTTCTTTCTTCGACACTATTAAGCCTAAGACTTATGAAATGTTTGAAAATCGTGATCAAGATGAAGAACAAGGAGAACCTTCTACTGAAATTGAAACTCTAGAGACGATTCTACCAACGCGCGGT	TCTC	CTCT	229	AACTAGGGGCGCGTACTACGTCTCAAATGGAAACTCAACAACAACAAGCTGATATTCAAGATTTTGGAAATAAGAATAGTAACACCTATGCTTGTAGACAAAGCTCTACTAGATGGACTCCTACAAGTGATCAAATTAGAATCCTTAAGGAACTTTATTACAACAATGGAATTAGATCTCCAACTGCTGATCAGATTCAAAGAATTGCTGCTCAACTTAGACAATATGGAAAGATTGAAGGAAAGAATGTGTTTTATTGGTTTCAGAACCATAAGGCTAGAGAAAGACAAAAGAAGAGATTTACTCCTACTGCTCCTCCTCCACCTTCTCATTTTTCTGATCATATTAATCATCATCTTCCTAATGCTGCTCCTATGCAAATTCCTTCTCATCATCATC…
Han008978	Han008978	Han008978_5	5_C09_set355	AACTAGGGGCGCGTACTACGTCTCACTCTTCCTCTTTTTCCTATTCATGATGGAAATCATCATGATTTCTTTGGAATGAGAACTGCTAATCTTCCTTTGGAACAAGGAACTGGAGGATATTATACTGGAGGAAGTTGGTATAGATCTGATGAAAGAGCTTCTCTTGAACTTTCTCTTAACTCTTATGGTTATTATAACTGAGCTTAGAGACGATTCTACCAACGCGCGGT	CTCT	GCTT	230	AACTAGGGGCGCGTACTACGTCTCAAATGGAAACTCAACAACAACAAGCTGATATTCAAGATTTTGGAAATAAGAATAGTAACACCTATGCTTGTAGACAAAGCTCTACTAGATGGACTCCTACAAGTGATCAAATTAGAATCCTTAAGGAACTTTATTACAACAATGGAATTAGATCTCCAACTGCTGATCAGATTCAAAGAATTGCTGCTCAACTTAGACAATATGGAAAGATTGAAGGAAAGAATGTGTTTTATTGGTTTCAGAACCATAAGGCTAGAGAAAGACAAAAGAAGAGATTTACTCCTACTGCTCCTCCTCCACCTTCTCATTTTTCTGATCATATTAATCATCATCTTCCTAATGCTGCTCCTATGCAAATTCCTTCTCATCATCATC…
Lsa010911	Lsa010911	Lsa010911_1	5_C10_set356	AACCTGGCTTAGCGCGTACGTCTCAAATGGAAACTCAACAACAAGAACAAGACCTTGGAAATAAGAATAATACCTCTTATCTTTGTAGACAATCTTCTACTAGATGGACTCCTACTAGCGATCAAATTAGAATCCTTAAGGAACTTTATTATAACAATGGAATTAGATCTCCTACTGCTGATCAAATTCAGAGAATTGCTGCTAGACTTAAGAGACGTAGGCACCCGCGAACAAT	AATG	CTTA	235	AACCTGGCTTAGCGCGTACGTCTCAAATGGAAACTCAACAACAAGAACAAGACCTTGGAAATAAGAATAATACCTCTTATCTTTGTAGACAATCTTCTACTAGATGGACTCCTACTAGCGATCAAATTAGAATCCTTAAGGAACTTTATTATAACAATGGAATTAGATCTCCTACTGCTGATCAAATTCAGAGAATTGCTGCTAGACTTAGACATTATGGAAAGATTGAAGGGAAGAATGTTTTTTATTGGTTTCAGAACCATAAGGCTAGAGAAAGACAGAAGAAGAGATTTACTCCTGTTCCTGTTACTCCTCCTCCACCACCACCACCTCCACCTCCTCCTCCTTCTACTGCTATTCTTCTTCCTTCTCCTTTTTCTGATCATAGACATCATCATC…
Lsa010911	Lsa010911	Lsa010911_2	5_C10_set356	AACCTGGCTTAGCGCGTACGTCTCACTTAGACATTATGGAAAGATTGAAGGGAAGAATGTTTTTTATTGGTTTCAGAACCATAAGGCTAGAGAAAGACAGAAGAAGAGATTTACTCCTGTTCCTGTTACTCCTCCTCCACCACCACCACCTCCACCTCCTCCTCCTTCTACTGCTATTCTTCTTCCTTCTCCTTTTTCTGATCATAGACATCAAGAGACGTAGGCACCCGCGAACAAT	CTTA	ATCA	238	AACCTGGCTTAGCGCGTACGTCTCAAATGGAAACTCAACAACAAGAACAAGACCTTGGAAATAAGAATAATACCTCTTATCTTTGTAGACAATCTTCTACTAGATGGACTCCTACTAGCGATCAAATTAGAATCCTTAAGGAACTTTATTATAACAATGGAATTAGATCTCCTACTGCTGATCAAATTCAGAGAATTGCTGCTAGACTTAGACATTATGGAAAGATTGAAGGGAAGAATGTTTTTTATTGGTTTCAGAACCATAAGGCTAGAGAAAGACAGAAGAAGAGATTTACTCCTGTTCCTGTTACTCCTCCTCCACCACCACCACCTCCACCTCCTCCTCCTTCTACTGCTATTCTTCTTCCTTCTCCTTTTTCTGATCATAGACATCATCATC…
Lsa010911	Lsa010911	Lsa010911_3	5_C10_set356	AACCTGGCTTAGCGCGTACGTCTCAATCATCATCACCATATGCATGTTAATTCTCATCATCCTCCTCAATTTTATTCACAACAACATAAGTTGTACACTACTCATCAAATTTCTCCTTCTGAAGGAGGTTCTTCTTCTACTGGATTTATGCCTGTTGGATATGGTTATGGATCTGTTGCTATGGAAAAGTCTTTTAAGGAATGTTCTATTTCAGAGACGTAGGCACCCGCGAACAAT	ATCA	TTTC	237	AACCTGGCTTAGCGCGTACGTCTCAAATGGAAACTCAACAACAAGAACAAGACCTTGGAAATAAGAATAATACCTCTTATCTTTGTAGACAATCTTCTACTAGATGGACTCCTACTAGCGATCAAATTAGAATCCTTAAGGAACTTTATTATAACAATGGAATTAGATCTCCTACTGCTGATCAAATTCAGAGAATTGCTGCTAGACTTAGACATTATGGAAAGATTGAAGGGAAGAATGTTTTTTATTGGTTTCAGAACCATAAGGCTAGAGAAAGACAGAAGAAGAGATTTACTCCTGTTCCTGTTACTCCTCCTCCACCACCACCACCTCCACCTCCTCCTCCTTCTACTGCTATTCTTCTTCCTTCTCCTTTTTCTGATCATAGACATCATCATC…
Lsa010911	Lsa010911	Lsa010911_4	5_C10_set356	AACCTGGCTTAGCGCGTACGTCTCATTTCTCAAGGAGAATCTAGGGTTGTTGGAGGAACATCTCAAAATTTTGGATCTTGGGTTGGATCTGATTCTTATTCTTACGAAAAGATTAAGCCTGAATATGAAGCTCCTGAAGAAGATGATGATAGAGGAGGAGAACTTTCTGCTCAAATGGAGACTCTTCCTCTTTTTCCTGTTAATGGAGGAAGAGACGTAGGCACCCGCGAACAAT	TTTC	AGGA	235	AACCTGGCTTAGCGCGTACGTCTCAAATGGAAACTCAACAACAAGAACAAGACCTTGGAAATAAGAATAATACCTCTTATCTTTGTAGACAATCTTCTACTAGATGGACTCCTACTAGCGATCAAATTAGAATCCTTAAGGAACTTTATTATAACAATGGAATTAGATCTCCTACTGCTGATCAAATTCAGAGAATTGCTGCTAGACTTAGACATTATGGAAAGATTGAAGGGAAGAATGTTTTTTATTGGTTTCAGAACCATAAGGCTAGAGAAAGACAGAAGAAGAGATTTACTCCTGTTCCTGTTACTCCTCCTCCACCACCACCACCTCCACCTCCTCCTCCTTCTACTGCTATTCTTCTTCCTTCTCCTTTTTCTGATCATAGACATCATCATC…
Lsa010911	Lsa010911	Lsa010911_5	5_C10_set356	AACCTGGCTTAGCGCGTACGTCTCAAGGAGCTACTATGGGATCTTCACATCATGATATTATTAATATGAAGGCTCCTGTTGCTGTTGAATCTCCTCTTATGTCTGAACATTCTAATGGAGGTTGTTATACTGGAGGAAATTGGTTTAGATCTGATGGAAGAACTTCTCTTGAACTTTCTCTTAACTCTTATGGATATTATAACTGAGCTTAGAGACGTAGGCACCCGCGAACAAT	AGGA	GCTT	235	AACCTGGCTTAGCGCGTACGTCTCAAATGGAAACTCAACAACAAGAACAAGACCTTGGAAATAAGAATAATACCTCTTATCTTTGTAGACAATCTTCTACTAGATGGACTCCTACTAGCGATCAAATTAGAATCCTTAAGGAACTTTATTATAACAATGGAATTAGATCTCCTACTGCTGATCAAATTCAGAGAATTGCTGCTAGACTTAGACATTATGGAAAGATTGAAGGGAAGAATGTTTTTTATTGGTTTCAGAACCATAAGGCTAGAGAAAGACAGAAGAAGAGATTTACTCCTGTTCCTGTTACTCCTCCTCCACCACCACCACCTCCACCTCCTCCTCCTTCTACTGCTATTCTTCTTCCTTCTCCTTTTTCTGATCATAGACATCATCATC…
Kalax.0129s0063.1.p	Kalax.0129s0063.1.p	Kalax.0129s0063.1.p_1	5_C11_set357	ATGCACCGCACACATGGACGTCTCAAATGGAAGCTCAACAACAACAGCATAATACTATGATGGGAGATGATCTTGGAGGAGGAAAGTTGGCTGCTACTTCTTTCACTAGAACCCAAACCAGCTCTACTAATAATAATTCTCTTGTTAATAACAATGGAGGTGGATCTTCTTCTTCTACTAGAAGAGACGTTCGTACGAGTTTGCCGC	AATG	TAGA	207	ATGCACCGCACACATGGACGTCTCAAATGGAAGCTCAACAACAACAGCATAATACTATGATGGGAGATGATCTTGGAGGAGGAAAGTTGGCTGCTACTTCTTTCACTAGAACCCAAACCAGCTCTACTAATAATAATTCTCTTGTTAATAACAATGGAGGTGGATCTTCTTCTTCTACTAGATGGACTCCTACTACTGATCAAATTAGAATCTTGAAGGATCTTTATTACAATAATGGAGTTAGATCTCCTACTGCTGAACAAATTCAAAGAATTTCTGCTAGACTTAGACAATATGGAAAGATTGAAGGGAAGAATGTTTTTTACTGGTTTCAAAATCACAAGGCTAGAGAAAGACAAAAGAGAAGATTTAACACTACTAGCACTACTAACAATAATA…
Kalax.0129s0063.1.p	Kalax.0129s0063.1.p	Kalax.0129s0063.1.p_2	5_C11_set357	ATGCACCGCACACATGGACGTCTCATAGATGGACTCCTACTACTGATCAAATTAGAATCTTGAAGGATCTTTATTACAATAATGGAGTTAGATCTCCTACTGCTGAACAAATTCAAAGAATTTCTGCTAGACTTAGACAATATGGAAAGATTGAAGGGAAGAATGTTTTTTACTGGTTTCAAAATCACAAAGAGACGTTCGTACGAGTTTGCCGC	TAGA	ACAA	215	ATGCACCGCACACATGGACGTCTCAAATGGAAGCTCAACAACAACAGCATAATACTATGATGGGAGATGATCTTGGAGGAGGAAAGTTGGCTGCTACTTCTTTCACTAGAACCCAAACCAGCTCTACTAATAATAATTCTCTTGTTAATAACAATGGAGGTGGATCTTCTTCTTCTACTAGATGGACTCCTACTACTGATCAAATTAGAATCTTGAAGGATCTTTATTACAATAATGGAGTTAGATCTCCTACTGCTGAACAAATTCAAAGAATTTCTGCTAGACTTAGACAATATGGAAAGATTGAAGGGAAGAATGTTTTTTACTGGTTTCAAAATCACAAGGCTAGAGAAAGACAAAAGAGAAGATTTAACACTACTAGCACTACTAACAATAATA…
Kalax.0129s0063.1.p	Kalax.0129s0063.1.p	Kalax.0129s0063.1.p_3	5_C11_set357	ATGCACCGCACACATGGACGTCTCAACAAGGCTAGAGAAAGACAAAAGAGAAGATTTAACACTACTAGCACTACTAACAATAATAATACTGCTCCTGCTCCTCTTCCTCCTGCTTCTACTGTTTGGAAGCCTTCTTCACTTGATTCTTCAACTCCTCATATTCATACTGCCGCAGCTGCTGCTGCTTCTAAGAGAGACGTTCGTACGAGTTTGCCGC	ACAA	TAAG	217	ATGCACCGCACACATGGACGTCTCAAATGGAAGCTCAACAACAACAGCATAATACTATGATGGGAGATGATCTTGGAGGAGGAAAGTTGGCTGCTACTTCTTTCACTAGAACCCAAACCAGCTCTACTAATAATAATTCTCTTGTTAATAACAATGGAGGTGGATCTTCTTCTTCTACTAGATGGACTCCTACTACTGATCAAATTAGAATCTTGAAGGATCTTTATTACAATAATGGAGTTAGATCTCCTACTGCTGAACAAATTCAAAGAATTTCTGCTAGACTTAGACAATATGGAAAGATTGAAGGGAAGAATGTTTTTTACTGGTTTCAAAATCACAAGGCTAGAGAAAGACAAAAGAGAAGATTTAACACTACTAGCACTACTAACAATAATA…
Kalax.0129s0063.1.p	Kalax.0129s0063.1.p	Kalax.0129s0063.1.p_4	5_C11_set357	ATGCACCGCACACATGGACGTCTCATAAGTATTCTGATATTAATAATAACCAAAATCTTATTTACCCTGCTGGGCACAATCAGATGTCTGGATTTGGATACGCTGCTTCTGTTACTATGGAAAAGTCTTTTAGAGATTGTTCTATTTCTACTGGAGGATCATCTTTTAGATGGGCTAAGGGAGGAATAGAGACGTTCGTACGAGTTTGCCGC	TAAG	GAAT	212	ATGCACCGCACACATGGACGTCTCAAATGGAAGCTCAACAACAACAGCATAATACTATGATGGGAGATGATCTTGGAGGAGGAAAGTTGGCTGCTACTTCTTTCACTAGAACCCAAACCAGCTCTACTAATAATAATTCTCTTGTTAATAACAATGGAGGTGGATCTTCTTCTTCTACTAGATGGACTCCTACTACTGATCAAATTAGAATCTTGAAGGATCTTTATTACAATAATGGAGTTAGATCTCCTACTGCTGAACAAATTCAAAGAATTTCTGCTAGACTTAGACAATATGGAAAGATTGAAGGGAAGAATGTTTTTTACTGGTTTCAAAATCACAAGGCTAGAGAAAGACAAAAGAGAAGATTTAACACTACTAGCACTACTAACAATAATA…
Kalax.0129s0063.1.p	Kalax.0129s0063.1.p	Kalax.0129s0063.1.p_5	5_C11_set357	ATGCACCGCACACATGGACGTCTCAGAATGGCTGATCATCATCTTTCTCATCATCCTTGTCCTCATACTTCTCCTTATGCTATTTATAATCAAAGGAAGTCTATGAATAGTGATGAGTATCATGAGCTTCTTGCTTCAACTTCAGATCATCATGAACATGGAGATAATAGAGGAGCTGTTATTGAAACTCTTCCTAGAGACGTTCGTACGAGTTTGCCGC	GAAT	TCCT	220	ATGCACCGCACACATGGACGTCTCAAATGGAAGCTCAACAACAACAGCATAATACTATGATGGGAGATGATCTTGGAGGAGGAAAGTTGGCTGCTACTTCTTTCACTAGAACCCAAACCAGCTCTACTAATAATAATTCTCTTGTTAATAACAATGGAGGTGGATCTTCTTCTTCTACTAGATGGACTCCTACTACTGATCAAATTAGAATCTTGAAGGATCTTTATTACAATAATGGAGTTAGATCTCCTACTGCTGAACAAATTCAAAGAATTTCTGCTAGACTTAGACAATATGGAAAGATTGAAGGGAAGAATGTTTTTTACTGGTTTCAAAATCACAAGGCTAGAGAAAGACAAAAGAGAAGATTTAACACTACTAGCACTACTAACAATAATA…
Kalax.0129s0063.1.p	Kalax.0129s0063.1.p	Kalax.0129s0063.1.p_6	5_C11_set357	ATGCACCGCACACATGGACGTCTCATCCTCTTTTTCCTATGCATGGAGAGGATATTAATTATGGATTTTGTCATCTTAATTCAGCTGAAACTGATGGATGGTTTAATCGTGATGTTGGAGGTGGTTCTAGGGCTTCTCTTGAACTTTCTCTTAATTCTTATGCTGGAATGGATCATATTTGAGCTTAGAGACGTTCGTACGAGTTTGCCGC	TCCT	GCTT	211	ATGCACCGCACACATGGACGTCTCAAATGGAAGCTCAACAACAACAGCATAATACTATGATGGGAGATGATCTTGGAGGAGGAAAGTTGGCTGCTACTTCTTTCACTAGAACCCAAACCAGCTCTACTAATAATAATTCTCTTGTTAATAACAATGGAGGTGGATCTTCTTCTTCTACTAGATGGACTCCTACTACTGATCAAATTAGAATCTTGAAGGATCTTTATTACAATAATGGAGTTAGATCTCCTACTGCTGAACAAATTCAAAGAATTTCTGCTAGACTTAGACAATATGGAAAGATTGAAGGGAAGAATGTTTTTTACTGGTTTCAAAATCACAAGGCTAGAGAAAGACAAAAGAGAAGATTTAACACTACTAGCACTACTAACAATAATA…
Lus10041909	Lus10041909	Lus10041909_1	5_C12_set358	ACGGCCTTTCCTTGGAGTCGTCTCAAATGGAACAACCTCAACAACTTCTTAATCATCACCATAATATGGATGACGGGGGGAATAATAATAATTCTAACAATAATGGATCAGCTGCTAAGGGAGGATCTGGATCTTCTTTTCTTTGTAGACAATCTTCTACTAGATGGACTCCTACTACTGATCAAATTAGAAGAGACGTGACTCCCTGATGCGCTT	AATG	TAGA	216	ACGGCCTTTCCTTGGAGTCGTCTCAAATGGAACAACCTCAACAACTTCTTAATCATCACCATAATATGGATGACGGGGGGAATAATAATAATTCTAACAATAATGGATCAGCTGCTAAGGGAGGATCTGGATCTTCTTTTCTTTGTAGACAATCTTCTACTAGATGGACTCCTACTACTGATCAAATTAGAATTTTGAAGGATATTTACTACAATGATGGAGTTAGATCTCCTTCTGCTGAACAAATTCAAAGAATTTCTGCTGATCTTAGAAAGTATGGAAAGATTGAAGGAAAGAATGTGTTCTATTGGTTTCAAAATCACAAGGCTAGAGAAAGACAAAAGAAGAGATTTACTAATGATCCTCCTACTCAACAACAACAAGTTATCATTCCTCAAA…
Lus10041909	Lus10041909	Lus10041909_2	5_C12_set358	ACGGCCTTTCCTTGGAGTCGTCTCATAGAATTTTGAAGGATATTTACTACAATGATGGAGTTAGATCTCCTTCTGCTGAACAAATTCAAAGAATTTCTGCTGATCTTAGAAAGTATGGAAAGATTGAAGGAAAGAATGTGTTCTATTGGTTTCAAAATCACAAGGCTAGAGAAAGACAAAAGAAGAGATTTACTAATGATCCTCCTACTCAGAGACGTGACTCCCTGATGCGCTT	TAGA	ACTC	235	ACGGCCTTTCCTTGGAGTCGTCTCAAATGGAACAACCTCAACAACTTCTTAATCATCACCATAATATGGATGACGGGGGGAATAATAATAATTCTAACAATAATGGATCAGCTGCTAAGGGAGGATCTGGATCTTCTTTTCTTTGTAGACAATCTTCTACTAGATGGACTCCTACTACTGATCAAATTAGAATTTTGAAGGATATTTACTACAATGATGGAGTTAGATCTCCTTCTGCTGAACAAATTCAAAGAATTTCTGCTGATCTTAGAAAGTATGGAAAGATTGAAGGAAAGAATGTGTTCTATTGGTTTCAAAATCACAAGGCTAGAGAAAGACAAAAGAAGAGATTTACTAATGATCCTCCTACTCAACAACAACAAGTTATCATTCCTCAAA…
Lus10041909	Lus10041909	Lus10041909_3	5_C12_set358	ACGGCCTTTCCTTGGAGTCGTCTCAACTCAACAACAACAAGTTATCATTCCTCAAAGAGCTAATATTGTTGCTAATACTACTACTACAAATCTTCTCAACTCTTCTCATAACTGGAAGCCTACTGTTGCTCCTCAATCTTCATCTGGAGTTTTTGGAATTTCTCAAATGGGATCTTATGCTGGATATGGACATCAAGAGACGTGACTCCCTGATGCGCTT	ACTC	ATCA	220	ACGGCCTTTCCTTGGAGTCGTCTCAAATGGAACAACCTCAACAACTTCTTAATCATCACCATAATATGGATGACGGGGGGAATAATAATAATTCTAACAATAATGGATCAGCTGCTAAGGGAGGATCTGGATCTTCTTTTCTTTGTAGACAATCTTCTACTAGATGGACTCCTACTACTGATCAAATTAGAATTTTGAAGGATATTTACTACAATGATGGAGTTAGATCTCCTTCTGCTGAACAAATTCAAAGAATTTCTGCTGATCTTAGAAAGTATGGAAAGATTGAAGGAAAGAATGTGTTCTATTGGTTTCAAAATCACAAGGCTAGAGAAAGACAAAAGAAGAGATTTACTAATGATCCTCCTACTCAACAACAACAAGTTATCATTCCTCAAA…
Lus10041909	Lus10041909	Lus10041909_4	5_C12_set358	ACGGCCTTTCCTTGGAGTCGTCTCAATCAAGTTACTATGGAAAAGTCTTTTAGAGATTGTTCTATTTCTTCTGCTGGAGGATCTAAGGTTGTTGGAGGAGGAGGTGGACAATATAATTATGGACTTGTTGGATTTGATCAATGTGGAGGAGGTTCTGGAGGAAATTATTTCTTTGATCACAAGATGAAATCTTCTTCTTCTACAAGAGACGTGACTCCCTGATGCGCTT	ATCA	TACA	229	ACGGCCTTTCCTTGGAGTCGTCTCAAATGGAACAACCTCAACAACTTCTTAATCATCACCATAATATGGATGACGGGGGGAATAATAATAATTCTAACAATAATGGATCAGCTGCTAAGGGAGGATCTGGATCTTCTTTTCTTTGTAGACAATCTTCTACTAGATGGACTCCTACTACTGATCAAATTAGAATTTTGAAGGATATTTACTACAATGATGGAGTTAGATCTCCTTCTGCTGAACAAATTCAAAGAATTTCTGCTGATCTTAGAAAGTATGGAAAGATTGAAGGAAAGAATGTGTTCTATTGGTTTCAAAATCACAAGGCTAGAGAAAGACAAAAGAAGAGATTTACTAATGATCCTCCTACTCAACAACAACAAGTTATCATTCCTCAAA…
Lus10041909	Lus10041909	Lus10041909_5	5_C12_set358	ACGGCCTTTCCTTGGAGTCGTCTCATACAATCCATGATCATGAAGCTCAAGTTGTTGCACTTGAAGATGATGACGACGATGACGATGAATATGATGATGAAGATAGGACTTATAATAATCACCATCAAGAGATTGAAACTCTTCCTCTTTTTCCTACTCATAGAGAAGATATGATTGGAGGATTTTATGGAGGAAGAGACGTGACTCCCTGATGCGCTT	TACA	AGGA	219	ACGGCCTTTCCTTGGAGTCGTCTCAAATGGAACAACCTCAACAACTTCTTAATCATCACCATAATATGGATGACGGGGGGAATAATAATAATTCTAACAATAATGGATCAGCTGCTAAGGGAGGATCTGGATCTTCTTTTCTTTGTAGACAATCTTCTACTAGATGGACTCCTACTACTGATCAAATTAGAATTTTGAAGGATATTTACTACAATGATGGAGTTAGATCTCCTTCTGCTGAACAAATTCAAAGAATTTCTGCTGATCTTAGAAAGTATGGAAAGATTGAAGGAAAGAATGTGTTCTATTGGTTTCAAAATCACAAGGCTAGAGAAAGACAAAAGAAGAGATTTACTAATGATCCTCCTACTCAACAACAACAAGTTATCATTCCTCAAA…
Lus10041909	Lus10041909	Lus10041909_6	5_C12_set358	ACGGCCTTTCCTTGGAGTCGTCTCAAGGAGGGATTAAACAACAATATGGATCTAGTTCTTCTTCATCAGCAGCTGCTTATCAATGGTATGGTGGAGATCATTGTCATGATGGAGGTGGAGCTACAACTACTCCTTTTGCTCTTGAACTTTCTCTTAATTCTTTTACAGGACAGTACTCTTCCAATATGTATTGAGCTTAGAGACGTGACTCCCTGATGCGCTT	AGGA	GCTT	223	ACGGCCTTTCCTTGGAGTCGTCTCAAATGGAACAACCTCAACAACTTCTTAATCATCACCATAATATGGATGACGGGGGGAATAATAATAATTCTAACAATAATGGATCAGCTGCTAAGGGAGGATCTGGATCTTCTTTTCTTTGTAGACAATCTTCTACTAGATGGACTCCTACTACTGATCAAATTAGAATTTTGAAGGATATTTACTACAATGATGGAGTTAGATCTCCTTCTGCTGAACAAATTCAAAGAATTTCTGCTGATCTTAGAAAGTATGGAAAGATTGAAGGAAAGAATGTGTTCTATTGGTTTCAAAATCACAAGGCTAGAGAAAGACAAAAGAAGAGATTTACTAATGATCCTCCTACTCAACAACAACAAGTTATCATTCCTCAAA…

## Sheet: 18_fragment_GFP_test
accession	pop_id	frag_id	primer_index	oligo	left_oh	right_oh	frag_length	assembled sequence	comment
J23119_rbs_sfGFP_3180_bp_v1	J23119_rbs_sfGFP_3180_bp_v1	J23119_rbs_sfGFP_3180_bp_v1_1	3_A02_set132	ACCCTGCGCCACAAATGTCGTCTCAAATGTAGGTTTGTCCCACATGCCGCGGTCGAAATATAAAGCCTGCCGTTTATTGCCAAACACTTAGAACCTTGATCGTGCATAGTGAAAGCTCCTTGGATTGCGCGGATCTATAGTTGCCGACAAATAGGGTCGATGGCTTCAATATTTAACGGGTTACCAGATTTAGTCTAAGAGACGAACGTCTAGCGCAGCGTT	AATG	TCTA	222	ACCCTGCGCCACAAATGTCGTCTCAAATGTAGGTTTGTCCCACATGCCGCGGTCGAAATATAAAGCCTGCCGTTTATTGCCAAACACTTAGAACCTTGATCGTGCATAGTGAAAGCTCCTTGGATTGCGCGGATCTATAGTTGCCGACAAATAGGGTCGATGGCTTCAATATTTAACGGGTTACCAGATTTAGTCTACTTAAAGGTCAAGTACCTCAGGAAGAGTTTGCCCTCACCTACTACCCTGGAGTATTCACGGGTATGTCTCTTAGCTACGGAGTCATAACGAAGTACAGGCACGGGTCTGAAAGTTAGCATTCTACCCCAGTGAGTCGGTCAGATGGTGATAGGTCCAGATTCTCCTAACTACCTCTTTGGAGGCCGTAAGCCAATTTTACGG…	central GFP cassette same in all costructs
J23119_rbs_sfGFP_3180_bp_v1	J23119_rbs_sfGFP_3180_bp_v1	J23119_rbs_sfGFP_3180_bp_v1_2	3_A02_set132	ACCCTGCGCCACAAATGTCGTCTCATCTACTTAAAGGTCAAGTACCTCAGGAAGAGTTTGCCCTCACCTACTACCCTGGAGTATTCACGGGTATGTCTCTTAGCTACGGAGTCATAACGAAGTACAGGCACGGGTCTGAAAGTTAGCATTCTACCCCAGTGAGTCGGTCAGATGGTGATAGGTCCAGATTCTCCTAACTACCTCTTTGGAGGCCGTAAGAGACGAACGTCTAGCGCAGCGTT	TCTA	CGTA	242
J23119_rbs_sfGFP_3180_bp_v1	J23119_rbs_sfGFP_3180_bp_v1	J23119_rbs_sfGFP_3180_bp_v1_3	3_A02_set132	ACCCTGCGCCACAAATGTCGTCTCACGTAAGCCAATTTTACGGAACTTAAGGTCGGGTTCGTTAGTATCGTGCTAGGGACCCGACTTAGGTTCATCACAGTCGGAAATCCTCTCTTCCATCTCGCGCCGCACTCCAAAAGCGGTGGAAGTGCCAATTGCTTAGTGCCCACAGACTCAAATGTTAACCAACACGGTAAAGAGACGAACGTCTAGCGCAGCGTT	CGTA	GTAA	222
J23119_rbs_sfGFP_3180_bp_v1	J23119_rbs_sfGFP_3180_bp_v1	J23119_rbs_sfGFP_3180_bp_v1_4	3_A02_set132	ACCCTGCGCCACAAATGTCGTCTCAGTAACTAATTGTGGTCTAGCGTATTAGCCGCTAGTCAGAGTCCACAGTCGTAATACTCCTAGTCGAGAGTTGTAATGATGTTAGGCAGCGTCCCAGTTGCCGCCTATCGAACTGGCATATTAACTAATGAGGCCGCTTGTGACAATGTAGTCCCGCGATTCGGTCCCGGGGCCCAGCATTGTTGACTTACAAAGAGACGAACGTCTAGCGCAGCGTT	GTAA	ACAA	242
J23119_rbs_sfGFP_3180_bp_v1	J23119_rbs_sfGFP_3180_bp_v1	J23119_rbs_sfGFP_3180_bp_v1_5	3_A02_set132	ACCCTGCGCCACAAATGTCGTCTCAACAACCTAAGAGTCCGTAATGATCCATAGGAAATGAAGAAACTGTGCTAACCATCAATAGGACTGCGGAACACTTTACCTGGGGATTTAGTACGGAGCCGTTAAAGTCCAGTACACTGAACCCGTAAGATATAGGAATCCGAAACGTCACAGAGTATATAGTCGAGGCCTTTTGTTAGTTAGAGACGAACGTCTAGCGCAGCGTT	ACAA	AGTT	230
J23119_rbs_sfGFP_3180_bp_v1	J23119_rbs_sfGFP_3180_bp_v1	J23119_rbs_sfGFP_3180_bp_v1_6	3_A02_set132	ACCCTGCGCCACAAATGTCGTCTCAAGTTGTACAGTAATTCGTGACCAAACAAACGATCAATAGAGTAATGGCGGGGCATTACCAAACTCGCATGAGATATCCACCATCAGGTTCCAAATACAGAAAGGAGCGATCGTAGCACCAGCGCGGACCTGATTCAAGGAGACACAGTCCTAAGAAGCAAATTTCCGATAGAGACGAACGTCTAGCGCAGCGTT	AGTT	CGAT	219
J23119_rbs_sfGFP_3180_bp_v1	J23119_rbs_sfGFP_3180_bp_v1	J23119_rbs_sfGFP_3180_bp_v1_7	3_A02_set132	ACCCTGCGCCACAAATGTCGTCTCACGATAGATGCTGCTAAGAATGCACTAGCGGGACAACCGTCCACATACGCCAATATGGGGTTCTTTAATGAGTAGTGGCGGCCTATATCTCTAGGACCGCTCCTCATTGGTGAAAAGTTGTTGCTCCTGCGTAGATGAGTTTACAAAAAAACACCTACAATAAGATTTTCAATGGGCAGAAGTCTTGACAAGAGACGAACGTCTAGCGCAGCGTT	CGAT	GACA	239
J23119_rbs_sfGFP_3180_bp_v1	J23119_rbs_sfGFP_3180_bp_v1	J23119_rbs_sfGFP_3180_bp_v1_8	3_A02_set132	ACCCTGCGCCACAAATGTCGTCTCAGACAGCTAGCTCAGTCCTAGGTATAATGCTAGCACTAGTGAAAGAGGAGAAATACTAGATGCGTAAAGGCGAAGAGTTGTTCACTGGTGTCGTCCCTATTCTGGTGGAACTGGATGGTGATGTCAACGGTCATAAGTTTTCCGTGCGTGGCGAGGGTGAAGGTGACGCAACTAATGGTAAACTCAGAGACGAACGTCTAGCGCAGCGTT	GACA	ACTC	234
J23119_rbs_sfGFP_3180_bp_v1	J23119_rbs_sfGFP_3180_bp_v1	J23119_rbs_sfGFP_3180_bp_v1_9	3_A02_set132	ACCCTGCGCCACAAATGTCGTCTCAACTCACGCTGAAGTTCATCTGTACTACTGGTAAACTGCCAGTACCTTGGCCGACTCTGGTAACGACGCTGACTTATGGTGTTCAGTGCTTTGCTCGTTATCCGGACCACATGAAGCAGCATGACTTCTTCAAGTCCGCCATGCCGGAAGGCTATGTGCAGGAACGCACGATTTCATAGAGACGAACGTCTAGCGCAGCGTT	ACTC	TCAT	226
J23119_rbs_sfGFP_3180_bp_v1	J23119_rbs_sfGFP_3180_bp_v1	J23119_rbs_sfGFP_3180_bp_v1_10	3_A02_set132	ACCCTGCGCCACAAATGTCGTCTCATCATTTAAGGATGACGGCACGTACAAAACGCGTGCGGAAGTGAAATTTGAAGGCGATACCCTGGTAAACCGCATTGAGCTGAAAGGCATTGACTTTAAAGAAGATGGCAATATCCTGGGCCATAAGCTGGAATACAATTTTAACAGCCACAATGTTTACATCACCGCCGATAAACAAAAAAAAGAGACGAACGTCTAGCGCAGCGTT	TCAT	AAAA	232
J23119_rbs_sfGFP_3180_bp_v1	J23119_rbs_sfGFP_3180_bp_v1	J23119_rbs_sfGFP_3180_bp_v1_11	3_A02_set132	ACCCTGCGCCACAAATGTCGTCTCAAAAATGGCATTAAAGCGAATTTCAAAATTCGCCACAACGTGGAGGATGGCAGCGTGCAGCTGGCTGATCACTACCAGCAAAACACTCCAATCGGTGATGGTCCTGTTCTGCTGCCAGACAATCACTATCTGAGCACGCAAAGCGTTCTGTCTAAAGATCCGAACGAGAAACGCGAAGAGACGAACGTCTAGCGCAGCGTT	AAAA	GCGA	225
J23119_rbs_sfGFP_3180_bp_v1	J23119_rbs_sfGFP_3180_bp_v1	J23119_rbs_sfGFP_3180_bp_v1_12	3_A02_set132	ACCCTGCGCCACAAATGTCGTCTCAGCGATCACATGGTTCTGCTGGAGTTCGTAACCGCAGCGGGCATCACGCACGGTATGGATGAATTGTACAAATAATAACGCTGATAGTGCTAGTGTAGATCGCTACTAGAGCCAGGCATCAAATAAAACGAAAGGCTCAGTCGAAAGACTGGGCCTTTCGTTTTATCTGTTGTTTGTCGGTGAACGCTCTCTGGAGAGACGAACGTCTAGCGCAGCGTT	GCGA	CTGG	243
J23119_rbs_sfGFP_3180_bp_v1	J23119_rbs_sfGFP_3180_bp_v1	J23119_rbs_sfGFP_3180_bp_v1_13	3_A02_set132	ACCCTGCGCCACAAATGTCGTCTCACTGGACTCCTGTTGATAGATCCAGTAATGACCTCAGAACTCCATCTGGATTTGTTCAGAACGCTCGGTTGCCGCCGGGCGTTTTTTATTGGTGAGAATCGGCCTGTCCGTCAACACTGACAACCTGAACTCATGAGACTATTTATCAGGACAGGCTTGAGTATGCCCGCGCGACGGAGAGACGAACGTCTAGCGCAGCGTT	CTGG	ACGG	226
J23119_rbs_sfGFP_3180_bp_v1	J23119_rbs_sfGFP_3180_bp_v1	J23119_rbs_sfGFP_3180_bp_v1_14	3_A02_set132	ACCCTGCGCCACAAATGTCGTCTCAACGGGTCCGTGTGGTAAATTTTTGCTGATTGAGCACCTCCTATATCCACGATGCCTTCACTATAAAGGCTTAAAGTTCCCTAATCCCTAGGCGATTATATTTACGACGCGGTGTGAAGAGAGAATTGCGTTTCGAAAGAAACTTAGGAGTCTGAGCGGGGCTACATAAAATGAGGCCTTCGCGTCCTAGAGACGAACGTCTAGCGCAGCGTT	ACGG	TCCT	237
J23119_rbs_sfGFP_3180_bp_v1	J23119_rbs_sfGFP_3180_bp_v1	J23119_rbs_sfGFP_3180_bp_v1_15	3_A02_set132	ACCCTGCGCCACAAATGTCGTCTCATCCTTCATTGTATCAAGGTAATCCACTAGACCTTATACGGGGCTACCGTAAACGCCAACTCTGCTGGGCATATTGTCACCTAAAGCTCATCACTTCTGCAGTTCTTTTACTGACTAACGATCTGGACTATACCTACGCCATAGTTGCACGGCGTAGCGCATCTATACCAGAGACGAACGTCTAGCGCAGCGTT	TCCT	TACC	218
J23119_rbs_sfGFP_3180_bp_v1	J23119_rbs_sfGFP_3180_bp_v1	J23119_rbs_sfGFP_3180_bp_v1_16	3_A02_set132	ACCCTGCGCCACAAATGTCGTCTCATACCGTTGTCGAATCCTATTCCCTCCTCAGTCTTAAAGAGTTTTACCCATATTCGGGTAGACGTACCCGAAGCATGACTCGCCGGATAGATCACCACGCAATCAGATTGCGAAATAGTTGTTGGTTCCGATATGGGTATGCCAATAGGGCACGATAGTAACCCTGTAGACATCGGCCGCTGTAATAGAGACGAACGTCTAGCGCAGCGTT	TACC	TAAT	235
J23119_rbs_sfGFP_3180_bp_v1	J23119_rbs_sfGFP_3180_bp_v1	J23119_rbs_sfGFP_3180_bp_v1_17	3_A02_set132	ACCCTGCGCCACAAATGTCGTCTCATAATGGCCAGAGGGCGATCCTGAAGGAGCGCTGAAAATTGAACAGTCCGATCGCGGGATCACAGCCCTGCCCAAAATCCGTTCGAATAGATTGGCTAATTTGGGATAGGGACTTTGAATCCAGGAGTACATTACGAGGGCTTTCGGACCTTGTGCCCACCAAGACCGATCTCGTGGCTGAAATCTTCAAGAGACGAACGTCTAGCGCAGCGTT	TAAT	TTCA	238
J23119_rbs_sfGFP_3180_bp_v1	J23119_rbs_sfGFP_3180_bp_v1	J23119_rbs_sfGFP_3180_bp_v1_18	3_A02_set132	ACCCTGCGCCACAAATGTCGTCTCATTCAGTCTAGTTATGTAAAGATTATCTGATCGCCCAGTACCCTACCCTGAGTTCACACACGAATTTCCAGGCGAGGGCAAGCCCACGTTTAGTCTCAACGATGTGATTCCTTCTACGTCATAGCGTTCATCCATTCCTAAAGCCCGACAAGACCTTCCCATTTGACGAATTGGCTTAGAGACGAACGTCTAGCGCAGCGTT	TTCA	GCTT	226
J23119_rbs_sfGFP_3180_bp_v2	J23119_rbs_sfGFP_3180_bp_v2	J23119_rbs_sfGFP_3180_bp_v2_1	3_A03_set133	TGCGCAGTTGTCCCAAGACGTCTCAAATGTAGGTGCCTCCGACCGGAATCCTCCACAATAGTTAGCCTGCCGGCAATTGTCAGGGACGTAGGAACTCGATCGTGCATAGTGTGAGCCCATTGTATTGCACGGTTCTATTCCTGCCGAAAGATAAGGACGCTGGCTTCAATATTTCACGGGTTCTTAGGAATAATCTGCTTGCAGGAAAGAGACGTGACTCGGACGACACGAA	AATG	GGAA	232	TGCGCAGTTGTCCCAAGACGTCTCAAATGTAGGTGCCTCCGACCGGAATCCTCCACAATAGTTAGCCTGCCGGCAATTGTCAGGGACGTAGGAACTCGATCGTGCATAGTGTGAGCCCATTGTATTGCACGGTTCTATTCCTGCCGAAAGATAAGGACGCTGGCTTCAATATTTCACGGGTTCTTAGGAATAATCTGCTTGCAGGAATATTCCCCCAAGCCGTGATTACCCCGGCTGATCTCACTGCGGCAATTCGACTTACGGGTCCTTACGATAGGTACACAACTTAGGGGTGAAACCTGTGAGCAAGATAGCATTCTACCCCACTCAGTCCGCCGGACGGTGATGGGTCCACATTCTCCGAACTACATCTTTGGAGGCAATAAGCCAGTGTTCCAG…
J23119_rbs_sfGFP_3180_bp_v2	J23119_rbs_sfGFP_3180_bp_v2	J23119_rbs_sfGFP_3180_bp_v2_2	3_A03_set133	TGCGCAGTTGTCCCAAGACGTCTCAGGAATATTCCCCCAAGCCGTGATTACCCCGGCTGATCTCACTGCGGCAATTCGACTTACGGGTCCTTACGATAGGTACACAACTTAGGGGTGAAACCTGTGAGCAAGATAGCATTCTACCCCACTCAGTCCGCCGGACGGTGATGGGTCCACATTCTCCGAACTACATCTTTGGAGGCAATAAGAGAGACGTGACTCGGACGACACGAA	GGAA	TAAG	234
J23119_rbs_sfGFP_3180_bp_v2	J23119_rbs_sfGFP_3180_bp_v2	J23119_rbs_sfGFP_3180_bp_v2_3	3_A03_set133	TGCGCAGTTGTCCCAAGACGTCTCATAAGCCAGTGTTCCAGAAACTTAAGTCGACGATGTCGGTATGAAGATTCCGACTAGACCTCGGTTGAGCACAGTATGAAATCGAATGTTCCACAAAGGGCCGCACACAAAAATCGATGTAAGGGCCGACTTGGCGCTGCCCCCAGACTTCAATGCTAATCTACTCAGTACGAAAGAGACGTGACTCGGACGACACGAA	TAAG	CGAA	223
J23119_rbs_sfGFP_3180_bp_v2	J23119_rbs_sfGFP_3180_bp_v2	J23119_rbs_sfGFP_3180_bp_v2_4	3_A03_set133	TGCGCAGTTGTCCCAAGACGTCTCACGAAAAAGTACTCTTAGGTATTACCTTCTCGTCAGAGTTCACAGTCCTTAATCTCCTAGTCCAGAGTTGTACTGAAGTTAGGTCTGTACCCTGTTCGGGTTTATACAAAAGGGTTAATAAGTAACGAGGCCGATAGTTAGCACGTTGTGCCAGGAGTCTGCCCCCTGGCAGATCAAGAGACGTGACTCGGACGACACGAA	CGAA	ATCA	225
J23119_rbs_sfGFP_3180_bp_v2	J23119_rbs_sfGFP_3180_bp_v2	J23119_rbs_sfGFP_3180_bp_v2_5	3_A03_set133	TGCGCAGTTGTCCCAAGACGTCTCAATCATTGTTGACTTGCCCACTAATAGCCAGTAAAAATCCACAGGAGATCTAAAGAGTGTGCTACCCATCAACAGGGCTGGGGTAAACTTCACCTGGGGATTTCGTTCGAAGCCATCAAACTCCAGGCCACCGTGTCCAAAATATGTAGAGATCCGCACCTTTACAGAGTGTAAAGACGCGCCTTCTTTTTAGAGACGTGACTCGGACGACACGAA	ATCA	TTTT	240
J23119_rbs_sfGFP_3180_bp_v2	J23119_rbs_sfGFP_3180_bp_v2	J23119_rbs_sfGFP_3180_bp_v2_6	3_A03_set133	TGCGCAGTTGTCCCAAGACGTCTCATTTTCTTTTGACGGTAGATGGTTACCGATCAAACATCGAATAGCATCATTGCCCGACATTGCTAAACTCGGAGTAGCTCTCCGGATTCATATTTCAAATAGTGATAGTAGCTATCTACGCACCGCCGCGGCCCTGTTTCTTTGACCCACTGGGCTAAGGAGGAGATTTCTGGAGAGACGTGACTCGGACGACACGAA	TTTT	CTGG	222
J23119_rbs_sfGFP_3180_bp_v2	J23119_rbs_sfGFP_3180_bp_v2	J23119_rbs_sfGFP_3180_bp_v2_7	3_A03_set133	TGCGCAGTTGTCCCAAGACGTCTCACTGGTAGATGCATTTAAGAATGCACTATCATGACTACCGTCCAGGGGGAGTAATTTGGCGTACGTTACCGTCTGAGGACGAGTTATTGTTCGGAAATCGCCCAGTGTTTGTGGAAAGCCAGCGGCCTAGCCTGGACGATTTGCTCCAAGATTACGTAAAATAAATATTTCGCGCCGCAGCGTTGTTGAAGAGACGTGACTCGGACGACACGAA	CTGG	TTGA	238
J23119_rbs_sfGFP_3180_bp_v2	J23119_rbs_sfGFP_3180_bp_v2	J23119_rbs_sfGFP_3180_bp_v2_8	3_A03_set133	TGCGCAGTTGTCCCAAGACGTCTCATTGACAGCTAGCTCAGTCCTAGGTATAATGCTAGCACTAGTGAAAGAGGAGAAATACTAGATGCGTAAAGGCGAAGAGTTGTTCACTGGTGTCGTCCCTATTCTGGTGGAACTGGATGGTGATGTCAACGGTCATAAGTTTTCCGTGCGTGGCGAGGGTGAAGGTGACGCAACTAATGGTAAACTAGAGACGTGACTCGGACGACACGAA	TTGA	AACT	235
J23119_rbs_sfGFP_3180_bp_v2	J23119_rbs_sfGFP_3180_bp_v2	J23119_rbs_sfGFP_3180_bp_v2_9	3_A03_set133	TGCGCAGTTGTCCCAAGACGTCTCAAACTCACGCTGAAGTTCATCTGTACTACTGGTAAACTGCCAGTACCTTGGCCGACTCTGGTAACGACGCTGACTTATGGTGTTCAGTGCTTTGCTCGTTATCCGGACCACATGAAGCAGCATGACTTCTTCAAGTCCGCCATGCCGGAAGGCTATGTGCAGGAACGCACGATTTCATTTAAGGAAGAGACGTGACTCGGACGACACGAA	AACT	AGGA	234
J23119_rbs_sfGFP_3180_bp_v2	J23119_rbs_sfGFP_3180_bp_v2	J23119_rbs_sfGFP_3180_bp_v2_10	3_A03_set133	TGCGCAGTTGTCCCAAGACGTCTCAAGGATGACGGCACGTACAAAACGCGTGCGGAAGTGAAATTTGAAGGCGATACCCTGGTAAACCGCATTGAGCTGAAAGGCATTGACTTTAAAGAAGATGGCAATATCCTGGGCCATAAGCTGGAATACAATTTTAACAGCCACAATGTTTACATCACCGCCGATAAACAAAAAAATGGCAGAGACGTGACTCGGACGACACGAA	AGGA	TGGC	229
J23119_rbs_sfGFP_3180_bp_v2	J23119_rbs_sfGFP_3180_bp_v2	J23119_rbs_sfGFP_3180_bp_v2_11	3_A03_set133	TGCGCAGTTGTCCCAAGACGTCTCATGGCATTAAAGCGAATTTCAAAATTCGCCACAACGTGGAGGATGGCAGCGTGCAGCTGGCTGATCACTACCAGCAAAACACTCCAATCGGTGATGGTCCTGTTCTGCTGCCAGACAATCACTATCTGAGCACGCAAAGCGTTCTGTCTAAAGATCCGAACGAGAAACGCGATCACATAGAGACGTGACTCGGACGACACGAA	TGGC	ACAT	227
J23119_rbs_sfGFP_3180_bp_v2	J23119_rbs_sfGFP_3180_bp_v2	J23119_rbs_sfGFP_3180_bp_v2_12	3_A03_set133	TGCGCAGTTGTCCCAAGACGTCTCAACATGGTTCTGCTGGAGTTCGTAACCGCAGCGGGCATCACGCACGGTATGGATGAACTGTACAAATAATAACGCTGATAGTGCTAGTGTAGATCGCTACTAGAGCCAGGCATCAAATAAAACGAAAGGCTCAGTCGAAAGACTGGGCCTTTCGTTTTATCTGTTGTTTGTCGGTGAACGCTCTAGAGACGTGACTCGGACGACACGAA	ACAT	CTCT	233
J23119_rbs_sfGFP_3180_bp_v2	J23119_rbs_sfGFP_3180_bp_v2	J23119_rbs_sfGFP_3180_bp_v2_13	3_A03_set133	TGCGCAGTTGTCCCAAGACGTCTCACTCTCTGGACTCCTGTTGATAGATCCAGTAATGACCTCAGAACTCCATCTGGATTTGTTCAGAACGCTCGGTTGCCGCCGGGCGTTTTTTATTGGTGAGAATCTTAGTCTCTGTCAACAGAAATAGCCTAAACACATGAATATAGTTATCGCTCCTGTACTGCGAATGCCGGATGGAGGAGAGACGTGACTCGGACGACACGAA	CTCT	GAGG	229
J23119_rbs_sfGFP_3180_bp_v2	J23119_rbs_sfGFP_3180_bp_v2	J23119_rbs_sfGFP_3180_bp_v2_14	3_A03_set133	TGCGCAGTTGTCCCAAGACGTCTCAGAGGAGTCAGCGTGTTACGTTTTTTGCTATTGAGCACCTCGTAGTTTCACGAATCCAACGCCTCAAACGCGTAAGGTGCTCTAATCCCACCGCGAATAGATGTACGACGCGGCGTGAAAAGGGACCGCCGATTCGAAACTAACTTAGTACTCCGAGCGGCGATACTTATAATTAGGACCTCACAGAGACGTGACTCGGACGACACGAA	GAGG	TCAC	233
J23119_rbs_sfGFP_3180_bp_v2	J23119_rbs_sfGFP_3180_bp_v2	J23119_rbs_sfGFP_3180_bp_v2_15	3_A03_set133	TGCGCAGTTGTCCCAAGACGTCTCATCACCACCTACGTTGTATCAAGGTAAGACACAAAAACCTATACGGGGCTACCGCTAACGCCAATACAGCTGGGCGTATTCCTACATCAAGCTAGTCACTTCGGTCGTTCTCTTTCCGACTGATGCTCTGTACACCTCTATTACCAAAGTGTCACCTTCTATGGAAGCCACCCCGGCGTAGAAGGAATAGAGACGTGACTCGGACGACACGAA	TCAC	GAAT	237
J23119_rbs_sfGFP_3180_bp_v2	J23119_rbs_sfGFP_3180_bp_v2	J23119_rbs_sfGFP_3180_bp_v2_16	3_A03_set133	TGCGCAGTTGTCCCAAGACGTCTCAGAATACCCCTACTCACTTTTAACCAGTTTTCTCCCTATGCGGGTATGCGTAATTGTAGCATGACGTGCCGCATAGATAAATACGCAATTGGATTGCGAAATAGTAGGTAGGTCCACCTAAGTACTGGGAATCTAGCGAGCCAGTATCCCATTTAACGTCAGCCGCTATAATGATCCGACCGAGAGACGTGACTCGGACGACACGAA	GAAT	ACCG	231
J23119_rbs_sfGFP_3180_bp_v2	J23119_rbs_sfGFP_3180_bp_v2	J23119_rbs_sfGFP_3180_bp_v2_17	3_A03_set133	TGCGCAGTTGTCCCAAGACGTCTCAACCGAAATCCTGTTTCAGCGCTGTAAATTGAGCAGACCATGCGACGAATCACAGCCCAGACCAAAATCCTTTCGAACAAAGAGGGCCATTAGGGCTTTGAACTGTCAAAGCATGAGGACGGGACAAGGGCGTGATGTCCTGGAGTGCTGTCAGACCCAAGATGTTTCCGAAATATCAGAGACGTGACTCGGACGACACGAA	ACCG	TATC	226
J23119_rbs_sfGFP_3180_bp_v2	J23119_rbs_sfGFP_3180_bp_v2	J23119_rbs_sfGFP_3180_bp_v2_18	3_A03_set133	TGCGCAGTTGTCCCAAGACGTCTCATATCTAGGCGACAGATGTAAAGATTTCCGCTACGGCAGGTATCCTACCTTGAGTGCAACCACGAATTTTCCGCCGCCGGCAAGACCACGTGCAGTCACGCCTTTTTGTTTCCTTCGAGGCCGTAGTCCTAGACTTTTGAGAATGGCCTACGAGTTCTACCCGGTTGACCACTTGGCTTAGAGACGTGACTCGGACGACACGAA	TATC	GCTT	228
J23119_rbs_sfGFP_3180_bp_v3	J23119_rbs_sfGFP_3180_bp_v3	J23119_rbs_sfGFP_3180_bp_v3_1	3_A04_set134	TTTGCGTGGCCATACGGACGTCTCAAATGTAGGTTAGTCTGAACTGTGTACTCCGAAATAGATATCCTTCCCTCTAGTGCCGCGGACTTAGGAACGCGAACGTTGCTAGACAAAGCGCGTTCGATAGCACGGGTCTATTCGTGCCCACAAAAACGGACGCAGGCATCCGTAGTTAACGGGTTCAGATATTTCAGCTTCGTGCATGATTAAGAGACGTAACCTAACCGCCACGCA	AATG	ATTA	234	TTTGCGTGGCCATACGGACGTCTCAAATGTAGGTTAGTCTGAACTGTGTACTCCGAAATAGATATCCTTCCCTCTAGTGCCGCGGACTTAGGAACGCGAACGTTGCTAGACAAAGCGCGTTCGATAGCACGGGTCTATTCGTGCCCACAAAAACGGACGCAGGCATCCGTAGTTAACGGGTTCAGATATTTCAGCTTCGTGCATGATTACCCCCGAAGGCCGAGATTGCCCCGGCATAACTCGCTGTTTGTCAACGCCGAACGGTTACTATCCAAATAGGCACAATGTCCTGGGGAAAAGGGTGAGTAAAGTAGCATTCTACTTCAGGTACTCGGTCGGCTGGCGATGGGTCCACATCCTTTTCACTACCTCTTTGGATGCGGTAAGCCATTGTGCCGA…
J23119_rbs_sfGFP_3180_bp_v3	J23119_rbs_sfGFP_3180_bp_v3	J23119_rbs_sfGFP_3180_bp_v3_2	3_A04_set134	TTTGCGTGGCCATACGGACGTCTCAATTACCCCCGAAGGCCGAGATTGCCCCGGCATAACTCGCTGTTTGTCAACGCCGAACGGTTACTATCCAAATAGGCACAATGTCCTGGGGAAAAGGGTGAGTAAAGTAGCATTCTACTTCAGGTACTCGGTCGGCTGGCGATGGGTCCACATCCTTTTCACTACCTCTTTGGATGCGGTAAAGAGACGTAACCTAACCGCCACGCA	ATTA	GTAA	231
J23119_rbs_sfGFP_3180_bp_v3	J23119_rbs_sfGFP_3180_bp_v3	J23119_rbs_sfGFP_3180_bp_v3_3	3_A04_set134	TTTGCGTGGCCATACGGACGTCTCAGTAAGCCATTGTGCCGACACCTACGGACGAGCCTGCCAGTATAGAGATGTCGACCCGACCTGGGTTGAGAACACCTGCACATCGACTCTTTCATGACGCGCCACACACCAAAATGGGTGGAAGTCCCGATTGCGTACTGCCCCCAAGCTTCAATGCTAACCAACTCCGTAGAGACGTAACCTAACCGCCACGCA	GTAA	CCGT	219
J23119_rbs_sfGFP_3180_bp_v3	J23119_rbs_sfGFP_3180_bp_v3	J23119_rbs_sfGFP_3180_bp_v3_4	3_A04_set134	TTTGCGTGGCCATACGGACGTCTCACCGTAACTTTAGGTACACTTAGGTAATACCCTTTCTTCAGAGTGCACTACCTTGAATATTCTAGTCTAGAGTGGGCCTGTTGTTAGGCAGGTTTTCCTTTGGGGTTTATCGAACAAGCTCGATAAGAAATGAGGCAGAAAGTAAGAACGTTGAACCGCGAGTTGGTCCCGGGGCCCATCACTGTTTACTTACCAGAGACGTAACCTAACCGCCACGCA	CCGT	TACC	243
J23119_rbs_sfGFP_3180_bp_v3	J23119_rbs_sfGFP_3180_bp_v3	J23119_rbs_sfGFP_3180_bp_v3_5	3_A04_set134	TTTGCGTGGCCATACGGACGTCTCATACCCCCTAACAGTCGGTGATGACCCACACATAATGAAATACGTGTGCTACCCATCAATAAGGCAGCGCGACACTTGACGTCTGGAAGCCGTACGGAACCGTCATAGTCCAGTACACCGACTCCTTAATATATCGAAATCCTCGATGTCAGAGAGTCTCAAGATGAGGAAGAGACGTAACCTAACCGCCACGCA	TACC	AGGA	219
J23119_rbs_sfGFP_3180_bp_v3	J23119_rbs_sfGFP_3180_bp_v3	J23119_rbs_sfGFP_3180_bp_v3_6	3_A04_set134	TTTGCGTGGCCATACGGACGTCTCAAGGACTATTTTGAGTTTGACGGGCGTTGGTGCCCGATCTAAACTCTAATTGAATAATTGCCAGGCATTGGTATACTCGCAGTGGGTAACCAGCATCGCGGTTCTAATATACAAATGAGCTATCTATGCACCGGCGCGTCCCTCATTCACGGACACACAGCACGATGGAAGATAATTCCGATAGAAGAGACGTAACCTAACCGCCACGCA	AGGA	TAGA	234
J23119_rbs_sfGFP_3180_bp_v3	J23119_rbs_sfGFP_3180_bp_v3	J23119_rbs_sfGFP_3180_bp_v3_7	3_A04_set134	TTTGCGTGGCCATACGGACGTCTCATAGATGCTTCCGAGAATGCGCTACCTTGACAACCGTCCACATCTGCGAATCTGACGTTCTGTACTGAATGAAATGAGCATATTTCTCTAGGACCACCACTCGTTGGTGGAAAAACGTCCGCCTGGCCTAGATGAGTTTGAGAAGAACCACATAACCTAACAATTTGACACATGCGAGTTAGAGACGTAACCTAACCGCCACGCA	TAGA	AGTT	229
J23119_rbs_sfGFP_3180_bp_v3	J23119_rbs_sfGFP_3180_bp_v3	J23119_rbs_sfGFP_3180_bp_v3_8	3_A04_set134	TTTGCGTGGCCATACGGACGTCTCAAGTTCTTGACAGCTAGCTCAGTCCTAGGTATAATGCTAGCACTAGTGAAAGAGGAGAAATACTAGATGCGTAAAGGCGAAGAGTTGTTCACTGGTGTCGTCCCTATTCTGGTGGAACTGGATGGTGATGTCAACGGTCATAAGTTTTCCGTGCGTGGCGAGGGTGAAGGTGACGCAACTAATGGTAAACTCAGAGACGTAACCTAACCGCCACGCA	AGTT	ACTC	241
J23119_rbs_sfGFP_3180_bp_v3	J23119_rbs_sfGFP_3180_bp_v3	J23119_rbs_sfGFP_3180_bp_v3_9	3_A04_set134	TTTGCGTGGCCATACGGACGTCTCAACTCACGCTGAAGTTCATCTGTACTACTGGTAAACTGCCAGTACCTTGGCCGACTCTGGTAACGACGCTGACTTATGGTGTTCAGTGCTTTGCTCGTTATCCGGACCACATGAAGCAACATGACTTCTTCAAGTCCGCCATGCCGGAAGGCTATGTGCAGGAACGCACGATTTCATTTAAGAGAGACGTAACCTAACCGCCACGCA	ACTC	TAAG	231
J23119_rbs_sfGFP_3180_bp_v3	J23119_rbs_sfGFP_3180_bp_v3	J23119_rbs_sfGFP_3180_bp_v3_10	3_A04_set134	TTTGCGTGGCCATACGGACGTCTCATAAGGATGACGGCACGTACAAAACGCGTGCGGAAGTGAAATTTGAAGGCGATACCCTGGTAAACCGCATTGAGCTGAAAGGCATTGACTTTAAAGAAGATGGCAATATCCTGGGCCATAAGCTGGAATACAATTTTAACAGCCACAATGTTTACATCACCGCCGATAAACAAAAAAATGGCAGAGACGTAACCTAACCGCCACGCA	TAAG	TGGC	231
J23119_rbs_sfGFP_3180_bp_v3	J23119_rbs_sfGFP_3180_bp_v3	J23119_rbs_sfGFP_3180_bp_v3_11	3_A04_set134	TTTGCGTGGCCATACGGACGTCTCATGGCATTAAAGCGAATTTCAAAATTCGCCACAACGTGGAGGATGGCAGCGTGCAGCTGGCTGATCACTACCAGCAAAACACTCCAATCGGTGATGGTCCTGTTCTGCTGCCAGACAATCACTATCTGAGCACGCAAAGCGTTCTGTCTAAGGATCCGAACGAGAAACGCGATCACATAGAGACGTAACCTAACCGCCACGCA	TGGC	ACAT	227
J23119_rbs_sfGFP_3180_bp_v3	J23119_rbs_sfGFP_3180_bp_v3	J23119_rbs_sfGFP_3180_bp_v3_12	3_A04_set134	TTTGCGTGGCCATACGGACGTCTCAACATGGTTCTGCTGGAGTTCGTAACCGCAGCGGGCATCACGCACGGTATGGATGAACTGTACAAATAATAACGCTGATAGTGCTAGTGTAGATCGCTACTAGAGCCAGGCATCAAATAAAACGAAAGGCTCAGTCGAAAGACTGGGCCTTTCGTTTTATCTGTTGTTTGTCGGTGAACGCTCTAGAGACGTAACCTAACCGCCACGCA	ACAT	CTCT	233
J23119_rbs_sfGFP_3180_bp_v3	J23119_rbs_sfGFP_3180_bp_v3	J23119_rbs_sfGFP_3180_bp_v3_13	3_A04_set134	TTTGCGTGGCCATACGGACGTCTCACTCTCTGGACTCCTGTTGATAGATCCAGTAATGACCTCAGAACTCCATCTGGATTTGTTCAGAACGCTCGGTTGCCGCCGGGCGTTTTTTATTGGTGAGAATTGTACTGACTATCGACACGAACATGCTATACGTATGACGCTATATCACGGCACAGCAACGATCATACCATATCGAGAGACGTAACCTAACCGCCACGCA	CTCT	ATCG	226
J23119_rbs_sfGFP_3180_bp_v3	J23119_rbs_sfGFP_3180_bp_v3	J23119_rbs_sfGFP_3180_bp_v3_14	3_A04_set134	TTTGCGTGGCCATACGGACGTCTCAATCGAGGGGTCCATGTGGTAAGTTGTTTGTTATTGAGCGCCTCATATATTGACGTATCAATCGCAATAAACGCGTAAGGTTATCTTATCCGCCCGCGAATACGTCTACGGCGCGGTGTGAAAAGAGATTGGCGCTTCGAAAGTACCATGTTACTCTGCGTGCGGCTCCCTAAAATTACTGCTTCAAGAGACGTAACCTAACCGCCACGCA	ATCG	TTCA	235
J23119_rbs_sfGFP_3180_bp_v3	J23119_rbs_sfGFP_3180_bp_v3	J23119_rbs_sfGFP_3180_bp_v3_15	3_A04_set134	TTTGCGTGGCCATACGGACGTCTCATTCAGGACCTCCGTTGTATCAGGGTAAAACACATAACCCTTTACGGGGTTACCGTGGACCAGATCTCGACTCGCCCTATTGATACATAAAGGTAGTCAGTTCTGACGATCGTTTTCGGATTCATGCTCTGGACACATCCCATATCAAACTATCAACTCGTACCGAATCGACCCCCTAGCCGAAGAACAGAGACGTAACCTAACCGCCACGCA	TTCA	GAAC	237
J23119_rbs_sfGFP_3180_bp_v3	J23119_rbs_sfGFP_3180_bp_v3	J23119_rbs_sfGFP_3180_bp_v3_16	3_A04_set134	TTTGCGTGGCCATACGGACGTCTCAGAACAAACCCTATGCACCATTAACGAGTTTTAGACAGACTCCTGTACACGTATACGACGCAAGACCAGCCGCTTAGATGGTCACACAATCAGTTTGCGAAATAGGTTTTATTTCCACATAAGTATTCGAACTTTAGCAATACACTATCCCTTTTCACGTTACCCGCGCTAATGGCCTGACGAGAGACGTAACCTAACCGCCACGCA	GAAC	GACG	231
J23119_rbs_sfGFP_3180_bp_v3	J23119_rbs_sfGFP_3180_bp_v3	J23119_rbs_sfGFP_3180_bp_v3_17	3_A04_set134	TTTGCGTGGCCATACGGACGTCTCAGACGTAGATCATGAAGCAGCGCTGAAAAGTGCGCAGACCTTTCGCCGAATGACGGCCCCAGCAATAAACCTTTCGAAGAGATAGGCGCCTTAAGTCTTTGGACTTTCAACTGAGGAGGAATGGAGCATGGCGTCCAGCCCTCAATGGCAGCCAGCCCTAACTTTTAGCCGCAAAAAGAGACGTAACCTAACCGCCACGCA	GACG	AAAA	225
J23119_rbs_sfGFP_3180_bp_v3	J23119_rbs_sfGFP_3180_bp_v3	J23119_rbs_sfGFP_3180_bp_v3_18	3_A04_set134	TTTGCGTGGCCATACGGACGTCTCAAAAATCTAGACTACTGATGTAACAATTCTCTCGACGACCAGGATCCTACCTTAAGCTAAGACCAGACTTTGCCGGCGCCTGCAACACCACGAAGAGTCGCACTAATGTGACCCCTAGTCAGGCTTAGCCGTCAACATTTGCGAAAGCTCGACGCGTGCTTCCCATTTGACTACTTGGCTTAGAGACGTAACCTAACCGCCACGCA	AAAA	GCTT	230

## Sheet: STARBURST_gene_order
accession	pop_id	frag_id	primer_index	oligo	left_oh	right_oh	frag_length	gene_order	assembled sequence	comment
FB3_2Aified_di_mcu-1	FB3_2Aified_di_mcu-1_L0_1	FB3_2Aified_di_mcu-1_L0_1_1	1_A01_set1	TCCGCATGCACGTAAGGAGAAGACAAAATGCGTCTCAAATGCGGTCTCTAATGGTCCAAGACACCTCAAGCGCTAGTACGAGTCCAATTCTAACACGCTGGTATATAGATACTAGACCTTTGACGGCTTCTACCGCAGCTTTGCCACTGTTGGAAACTCTGCAGCCTGCAGACCAGATCAGTGTTCAAAAGTACTATCATTTAAAGGATAAAGTCTTCACTAGGATCGCGGCGAAA	AATG	GATA	236	npgA_hispS_H3H_Luz_CPH	AATGCGGTCTCTAATGGTCCAAGACACCTCAAGCGCTAGTACGAGTCCAATTCTAACACGCTGGTATATAGATACTAGACCTTTGACGGCTTCTACCGCAGCTTTGCCACTGTTGGAAACTCTGCAGCCTGCAGACCAGATCAGTGTTCAAAAGTACTATCATTTAAAGGATAAACATATGTCGCTCGCGTCCAATTTACTCAAGTACTTGTTTGTTCACCGAAATTGCCGAATCCCTTGGTCGAGCATTGTAATATCAAGAACTCCAGATCCCCATAGAAGGCCCTGTTATATACCGCCGTCTGGTTCTCAAGAGGATAGCTTTAAAGATGGCTACACTGGAATTAATGTCGAGTTCAATGTTTCCCATCAAGCAAGCATGGTAGCAATAGCAGGCAC…	codon opt v1 (clone 1; figure 3); 2-step assembly
FB3_2Aified_di_mcu-1	FB3_2Aified_di_mcu-1_L0_1	FB3_2Aified_di_mcu-1_L0_1_2	1_A01_set1	TCCGCATGCACGTAAGGAGAAGACAAGATAAACATATGTCGCTCGCGTCCAATTTACTCAAGTACTTGTTTGTTCACCGAAATTGCCGAATCCCTTGGTCGAGCATTGTAATATCAAGAACTCCAGATCCCCATAGAAGGCCCTGTTATATACCGCCGTCTGGTTCTCAAGAGGATAGCTTTAAAGATGGCTACACTGGAAAAGTCTTCACTAGGATCGCGGCGAAA	GATA	GGAA	227	npgA_hispS_H3H_Luz_CPH
FB3_2Aified_di_mcu-1	FB3_2Aified_di_mcu-1_L0_1	FB3_2Aified_di_mcu-1_L0_1_3	1_A01_set1	TCCGCATGCACGTAAGGAGAAGACAAGGAATTAATGTCGAGTTCAATGTTTCCCATCAAGCAAGCATGGTAGCAATAGCAGGCACTGCATTTACACCCAACTCTGGAGGTGATTCCAAACTTAAGCCAGAGGTTGGCATAGACATTACTTGCGTTAATGAGCGACAGGGGCGAAACGGTGAGGAGCGATCCCTTGAAAGTTTGAGGCAGTACATAGAAAGTCTTCACTAGGATCGCGGCGAAA	GGAA	TAGA	243	npgA_hispS_H3H_Luz_CPH
FB3_2Aified_di_mcu-1	FB3_2Aified_di_mcu-1_L0_1	FB3_2Aified_di_mcu-1_L0_1_4	1_A01_set1	TCCGCATGCACGTAAGGAGAAGACAATAGATATTTTCTCAGAGGTTTTTTCCACCGCAGAGATGGCAAACATCCGCCGCTTAGATGGGGTCAGTAGTAGCTCGTTAAGCGCCGATAGGCTTGTTGACTATGGTTACCGATTGTTTTACACTTATTGGGCTCTTAAGGAAGCATACATTAAGATGACAGGGGAAGCCCTGCTGGCGCCGTAAGTCTTCACTAGGATCGCGGCGAAA	TAGA	CCGT	235	npgA_hispS_H3H_Luz_CPH
FB3_2Aified_di_mcu-1	FB3_2Aified_di_mcu-1_L0_1	FB3_2Aified_di_mcu-1_L0_1_5	1_A01_set1	TCCGCATGCACGTAAGGAGAAGACAACCGTGGCTCCGTGAATTAGAATTTAGTAATGTCGTTGCACCAGCTGCAGTGGCTGAATCCGGAGATTCCGCCGGAGATTTTGGAGAGCCTTATACCGGTGTACGAACAACCCTTTATAAAAATTTAGTAGAGGATGTTCGAATAGAGGTTGCCGCTCTCGGAGGTGACTATCTATTTAAGTCTTCACTAGGATCGCGGCGAAA	CCGT	ATTT	229	npgA_hispS_H3H_Luz_CPH
FB3_2Aified_di_mcu-1	FB3_2Aified_di_mcu-1_L0_1	FB3_2Aified_di_mcu-1_L0_1_6	1_A01_set1	TCCGCATGCACGTAAGGAGAAGACAAATTTGCGACTGCTGCACGTGGGGGTGGTATAGGTGCTTCAAGTAGACCTGGTGGAGGTCCGGATGGCAGTGGAATTAGGAGTCAAGATCCCTGGCGACCATTTAAAAAGCTCGACATAGAACGCGATATACAGCCTTGCGCTACTGGAGTTTGTAATTGTCTGTCTCGAGGGAGTAGAGACGGCTTAAGTCTTCACTAGGATCGCGGCGAAA	ATTT	GCTT	238	npgA_hispS_H3H_Luz_CPH
FB3_2Aified_di_mcu-1	FB3_2Aified_di_mcu-1_L0_2	FB3_2Aified_di_mcu-1_L0_2_1	1_A02_set2	ACTGCGGCTTCCCCTAATGAAGACAAAATGCGTCTCAGAGTGGCAGTAATGCTGCGGATGAAGTAGCTACACGGCAACTGCTGAATTTTGATCTACTGAAACTCGCGGGGGATGTAGAAAGTAATCCGGGCCCGATGAGTGCGTCGAGTTCTTATTCTGAACTAGAATCTCCAACTTCCCTTCTTGACGTTTTTGTGCATGCTGCTAGGAAGTCTTCTCCTAAGCGTGTGGTGGT	AATG	TAGG	235	npgA_hispS_H3H_Luz_CPH
FB3_2Aified_di_mcu-1	FB3_2Aified_di_mcu-1_L0_2	FB3_2Aified_di_mcu-1_L0_2_2	1_A02_set2	ACTGCGGCTTCCCCTAATGAAGACAATAGGGATCCTCATACCGCATCAAGACGTGTGCTTGAATGCGGATCTGACACATGGACATACGCGGCGTTAGATGCTGTTAGTGATGGCATAGCGCGCGAATTAGCTCCTTTCGGGTTAGCGCCAAAGGTTGCTGTTGTCTCTGAGAACCATCCATTTGTTTTCGCTTTATTATTTGCCGTCTGGAAAAGTCTTCTCCTAAGCGTGTGGTGGT	TAGG	GGAA	238	npgA_hispS_H3H_Luz_CPH
FB3_2Aified_di_mcu-1	FB3_2Aified_di_mcu-1_L0_2	FB3_2Aified_di_mcu-1_L0_2_3	1_A02_set2	ACTGCGGCTTCCCCTAATGAAGACAAGGAAGTTGGGTGGAACTTTCATTCCAATCGACGCACATGTTCCTTTTGCTATGTTGACAGGGATGGTGAACATTGTGAAGCCAACATGTCTTTACCTTCCTGCCTCCGCCACATCAAACATATCTCTTGTTAAGGCTTTCGACATAAGAACGGTCGTGTTTGGACACAAGGAGAAAGTCTTCTCCTAAGCGTGTGGTGGT	GGAA	GAGA	226	npgA_hispS_H3H_Luz_CPH
FB3_2Aified_di_mcu-1	FB3_2Aified_di_mcu-1_L0_2	FB3_2Aified_di_mcu-1_L0_2_4	1_A02_set2	ACTGCGGCTTCCCCTAATGAAGACAAGAGAATAGCATGCAAGCTTTGTTCGATAAATATAGTTTACATGCTGCCCCATTGCACGCTGCACCACTCCATTATGCGCCTCCATCAGCTGATCATGCGTGTCTATATCTTTTCACTTCTAGTGCGTCGTCGACAAAAAATTTAAAGGCCGTCCCTCTTACGCATACACTTGTTTTGAGAGGTTGTAAGTCTTCTCCTAAGCGTGTGGTGGT	GAGA	TTGT	238	npgA_hispS_H3H_Luz_CPH
FB3_2Aified_di_mcu-1	FB3_2Aified_di_mcu-1_L0_2	FB3_2Aified_di_mcu-1_L0_2_5	1_A02_set2	ACTGCGGCTTCCCCTAATGAAGACAATTGTCAATCTAAACTGGCTTGGTGGCGCCGCGTACAACCGGGGAAAAATCTCGACGCTATCAGAATCCTTGGATGGGCGCCTTGGTCCCACGTTCTTGCCTATATGCAAGATATCGGAACAGCTACACTTCTTAACGCCGGTTGCTACGTATTTGCTACAATCCCTTCTTCATACCCTCAGCTTCCTAAGTCTTCTCCTAAGCGTGTGGTGGT	TTGT	TCCT	239	npgA_hispS_H3H_Luz_CPH
FB3_2Aified_di_mcu-1	FB3_2Aified_di_mcu-1_L0_2	FB3_2Aified_di_mcu-1_L0_2_6	1_A02_set2	ACTGCGGCTTCCCCTAATGAAGACAATCCTACGACTACCCCAGTTGATTTGACTACTTCACTTATCGACGCTTTGGTCACCAGAAGAGTCGCAGCATTCGCTTGTGTCCCTTTCGTCCTTGCTAACCTTAAAGCCGCTTGCCAATCAAACCATCCGGCGCGCTCACAGTTGCTAGAGGCCCTTCAAAAGACCATTAAGAGACGGCTTAAGTCTTCTCCTAAGCGTGTGGTGGT	TCCT	GCTT	233	npgA_hispS_H3H_Luz_CPH
FB3_2Aified_di_mcu-1	FB3_2Aified_di_mcu-1_L0_3	FB3_2Aified_di_mcu-1_L0_3_1	1_A03_set3	ATGCACGCGACTTAGGCTGAAGACAAAATGCGTCTCAATTATGCTAGAGTGTGGAGGTGCTGTGTTGGATGACGCTACTGTTGATTGGGCGGAGCGTAACGGGATCAGGATTTTCACCGGAATCGGTATGACGGAGACTGGTGGAGCCGTTTTCGTAGGGCTGGCTTCTGAATCTAGACGCGGCTTTTTGCCTGAAGGTTTATTAAAGTCTTCACGTCTTAGCCACCGCAA	AATG	ATTA	231	npgA_hispS_H3H_Luz_CPH
FB3_2Aified_di_mcu-1	FB3_2Aified_di_mcu-1_L0_3	FB3_2Aified_di_mcu-1_L0_3_2	1_A03_set3	ATGCACGCGACTTAGGCTGAAGACAAATTAGGGGATGCATCATTCTCTATTAGTTCGGATACTGACGCTCTGGATGAAGGTGAACTTGTTGTGAAATCAAAATTGATTGCACCTGGATATGTTGGATACGACGATGGAGCCCATTCTGTTGACTGCGACGGATGGGTTACATTCAGGACTGGAGATAGGTATCGGCAGACACAACCGGACGGAAAAGTCTTCACGTCTTAGCCACCGCAA	ATTA	GGAA	240	npgA_hispS_H3H_Luz_CPH
FB3_2Aified_di_mcu-1	FB3_2Aified_di_mcu-1_L0_3	FB3_2Aified_di_mcu-1_L0_3_3	1_A03_set3	ATGCACGCGACTTAGGCTGAAGACAAGGAAGGTTTACCTGGTTGGGACGTATCACAGATTTCATTCAAATGGTGAGCGGGGAATATCTGGATCCGCGCCCGTTAGAGGAGTCTCTTAGAGCCTCTCCATTGATCGCGAATGCGTGCATTGTTGGGGACGCCTTCCTATCTTCTGCCTCAACTAGCATTCTCGCTATTATTGAATTAGCAACCCCTGAAGTCTTCACGTCTTAGCCACCGCAA	GGAA	CCTG	242	npgA_hispS_H3H_Luz_CPH
FB3_2Aified_di_mcu-1	FB3_2Aified_di_mcu-1_L0_3	FB3_2Aified_di_mcu-1_L0_3_4	1_A03_set3	ATGCACGCGACTTAGGCTGAAGACAACCTGATCTTGCACACACCGCCTCAATCAGGGCACAGCTAGCAAGAGTCCTTGCCCCTCTGAATCGCGATTTGCCTCCACCACTTAGGATTGCAGCGTCGTCCATTCTTGTTCTTGATGGAATGAGAAAGATCCCTAAGACAAAGAAGGGTGACATCTTCAGAAAAAAGCTTGAGGAAAGTCTTCACGTCTTAGCCACCGCAA	CCTG	AGGA	228	npgA_hispS_H3H_Luz_CPH
FB3_2Aified_di_mcu-1	FB3_2Aified_di_mcu-1_L0_3	FB3_2Aified_di_mcu-1_L0_3_5	1_A03_set3	ATGCACGCGACTTAGGCTGAAGACAAAGGACACATTCGGTGCTGAGTTTGAGCAGATGCTAAGAACGGAGAAAGTCGGACTCGGTGACTTGGCTGATGTGGATGCCGGTATTACTAGAATCATCGGAAACTTGTTGGGAATCAGCGACGACGAGCTGCTGTCGACAATGTCTTTTGCTGAGTTGGGTATGACCTCTCTTCTGGCCGTCAAGTCTTCACGTCTTAGCCACCGCAA	AGGA	CGTC	234	npgA_hispS_H3H_Luz_CPH
FB3_2Aified_di_mcu-1	FB3_2Aified_di_mcu-1_L0_3	FB3_2Aified_di_mcu-1_L0_3_6	1_A03_set3	ATGCACGCGACTTAGGCTGAAGACAACGTCAAGATCGCATCAGAACTCAATAAATTTCTGGATGGTCGAGCTGTGTTGCCAACAAACATTTGTTACATACACTTTGACGTGCCTAGTTTAACTAGTTCCGTCAGAGAAAGGCTTTCTTCTGCACCATCTTCTATTACATCTGCTGCATCTGAGCCAGCTGCTTCGAGTCCAGGAAGAGACGGCTTAAGTCTTCACGTCTTAGCCACCGCAA	CGTC	GCTT	241	npgA_hispS_H3H_Luz_CPH
FB3_2Aified_di_mcu-1	FB3_2Aified_di_mcu-1_L0_4	FB3_2Aified_di_mcu-1_L0_4_1	1_A04_set4	ATTGCGCCGCACTGTAGAGAAGACAAAATGCGTCTCAAGGAACCCCTAGGGCCGACGAAATCGTGATTGTGGGAAAAGCTTTCAGACTTCCTGACGGTGTGAACGACGACGCCGCTCTATGGGATGTATTAACAGGGGAGTCGGCGTCGATCATCAAAGATATTCCAGCTGATAGATGGGATCATGCGAGCTTTTATCCAAAGGATATTCAAAGTCTTCTGTGTAAGACGGGCAGCA	AATG	TTCA	237	npgA_hispS_H3H_Luz_CPH
FB3_2Aified_di_mcu-1	FB3_2Aified_di_mcu-1_L0_4	FB3_2Aified_di_mcu-1_L0_4_2	1_A04_set4	ATTGCGCCGCACTGTAGAGAAGACAATTCATTTTGGGCGCGCTGGTCTAGTGGATGTCGCTAGATTCGACTACGGTTTTTTCGGAATGACCGCTTCTGAGGCATATTCTCTTTCACCAACCATGAGATTAGCTCTGGAAGTAGCTTATGAGGCGTTGGAGGACGCAAACATTCCTTTCAGAGCCGTCAAGGGTTCACGTAAAGTCTTCTGTGTAAGACGGGCAGCA	TTCA	CGTA	226	npgA_hispS_H3H_Luz_CPH
FB3_2Aified_di_mcu-1	FB3_2Aified_di_mcu-1_L0_4	FB3_2Aified_di_mcu-1_L0_4_3	1_A04_set4	ATTGCGCCGCACTGTAGAGAAGACAACGTATGGGTGTGTTCGTTGCTGTGAAAGACGATGGATTCGAAACGTTGTTACATGCGGGACAGGGTTATGATGCTTACACAAGATTCTATGGAACTGGACGGGCTCCTTCAACCGCCTCTGGTAGAATCAACTATTTGCTAGATTTGCACGGACCTTCAATCACCGTTGATACAGCCTGTTCAGGAGAAGTCTTCTGTGTAAGACGGGCAGCA	CGTA	GGAG	239	npgA_hispS_H3H_Luz_CPH
FB3_2Aified_di_mcu-1	FB3_2Aified_di_mcu-1_L0_4	FB3_2Aified_di_mcu-1_L0_4_4	1_A04_set4	ATTGCGCCGCACTGTAGAGAAGACAAGGAGGAATCGTGTGCATTGACCAAGCTGTCACCTATCTGCAATCCGGAGCTGCGGAAACTGCCATCGTGTGTTCATCTAACACACACTGCTGGCCTGGATCTTTCATGTTCTTGACCGCTCAAGGCATGGCTTCACCTAACGGTAGATGTGCGAGCTTCACATCAGACGCCGACGGATATGCTCCTAAGTCTTCTGTGTAAGACGGGCAGCA	GGAG	TCCT	238	npgA_hispS_H3H_Luz_CPH
FB3_2Aified_di_mcu-1	FB3_2Aified_di_mcu-1_L0_4	FB3_2Aified_di_mcu-1_L0_4_5	1_A04_set4	ATTGCGCCGCACTGTAGAGAAGACAATCCTTCTGAGGGAGCTGTGGGTTTCGTGCTTAAGACCAGGTCTGCAGCTGTTAGGGACGGAGATAGAATACTTGCTACTATTCGGGCCACCGAGATCGGACACAATGGAAGATCGCAAGGACTTGCTGCTCCTAATGTCCGCTCGCAAGCAGCTGCTCATAGAGCCGTGTTGCGTAGAAAGTCTTCTGTGTAAGACGGGCAGCA	TCCT	TAGA	230	npgA_hispS_H3H_Luz_CPH
FB3_2Aified_di_mcu-1	FB3_2Aified_di_mcu-1_L0_4	FB3_2Aified_di_mcu-1_L0_4_6	1_A04_set4	ATTGCGCCGCACTGTAGAGAAGACAATAGAGCGCGTTTAGATCCATCTGAGATTGATTTTATTGAAGCACATGGGACTGGGACCACATTGGGAGATCTCTGCGAAGTTCAGGGTATTAACGACTCGTTTGTCTCTCCTAAGAAAAGAGCGAATCCTCTTGTAGTATCGGCGTCCAAGTCAACCATCGGTCACACCGAGCCAAGAGACGGCTTAAGTCTTCTGTGTAAGACGGGCAGCA	TAGA	GCTT	238	npgA_hispS_H3H_Luz_CPH
FB3_2Aified_di_mcu-1	FB3_2Aified_di_mcu-1_L0_5	FB3_2Aified_di_mcu-1_L0_5_1	1_A05_set5	ACGTGCCGCCTACCTAATGAAGACAAAATGCGTCTCAGCCATCGGCTGGTTTGGTCGGAATTCTTTCAGCTCTTATGTCATTTGAAAAAAGAATCGTGCCTAGATTGGCATATCTTACTGAATCTAATGTTAACCCAGCATTGGACGCATCAGTCGTTCCATTGCACTTTCCTACAAAGCATATTGAACTGAGAGCTGATGTGCCTTAAAGTCTTCACACGGATACCCATCGCA	AATG	CTTA	234	npgA_hispS_H3H_Luz_CPH
FB3_2Aified_di_mcu-1	FB3_2Aified_di_mcu-1_L0_5	FB3_2Aified_di_mcu-1_L0_5_2	1_A05_set5	ACGTGCCGCCTACCTAATGAAGACAACTTACAAGGCCGTGGTGATGTCTTACGGATTCGCAGGTACCCTTGCCGACATCGTGCTTGAGTCAGAGGTTCCACAACCAACTCCAGCCGTCGCTCAGGACACAGCCGGTCAACAGCCTATGCTTTTCGTGTTGTCAGCCAAAACCCCACGGGCACTTGCAGCCTACATTGAATTATACTAAGTCTTCACACGGATACCCATCGCA	CTTA	TACT	232	npgA_hispS_H3H_Luz_CPH
FB3_2Aified_di_mcu-1	FB3_2Aified_di_mcu-1_L0_5	FB3_2Aified_di_mcu-1_L0_5_3	1_A05_set5	ACGTGCCGCCTACCTAATGAAGACAATACTTAGGGTTTTTAAGGCATGCGGACCCTGGACTTTTCGCAAGAATCTGTTACACCGCATGTGTCGCAAGGGAGCACTACAAGCACAGGGTCGCTTGCGTTGCAACAGATTTAGTTGACCTTATAGCTCAACTTGAGACTCGTCTTGTGCAAACTGCTTATGCTGGAGGTGGTGGAGCTCGGGCTGCTCGTAAGTCTTCACACGGATACCCATCGCA	TACT	TCGT	244	npgA_hispS_H3H_Luz_CPH
FB3_2Aified_di_mcu-1	FB3_2Aified_di_mcu-1_L0_5	FB3_2Aified_di_mcu-1_L0_5_4	1_A05_set5	ACGTGCCGCCTACCTAATGAAGACAATCGTACAGGTCCTCTAGTTTTTGCATTTTCTGGACAGGGTACTCAATTCCCTGCTATGGCGGCACCGCTTGCTAGGAGATACGCAAGATTCGGGGAAATTGTTGGCGGTTGTGCTAGGATGGCGAGAGAACTTTCAGGTTTCCCAGTGGATGGTATTCTTCTTGGTGATGATGTGACACCTGAAGTCTTCACACGGATACCCATCGCA	TCGT	CCTG	234	npgA_hispS_H3H_Luz_CPH
FB3_2Aified_di_mcu-1	FB3_2Aified_di_mcu-1_L0_5	FB3_2Aified_di_mcu-1_L0_5_5	1_A05_set5	ACGTGCCGCCTACCTAATGAAGACAACCTGTGAAGGATAATTCGGCTGCAGCTGAGGTGCACTCTGAGGTTGACCAAATCTGCATATTTGTGTACCAGTATGCTATGTGTAGATGGTTGGGTGAATTAGGGGTTGAGCCTAAAGCTGCGATAGGTCACTCGTTAGGGGAAATCACAGCAGCTGTGATTGCAGGAGCGTTACCTTTCGAAAAGTCTTCACACGGATACCCATCGCA	CCTG	CGAA	235	npgA_hispS_H3H_Luz_CPH
FB3_2Aified_di_mcu-1	FB3_2Aified_di_mcu-1_L0_5	FB3_2Aified_di_mcu-1_L0_5_6	1_A05_set5	ACGTGCCGCCTACCTAATGAAGACAACGAAGCGGCGCTCGATTTAGTCGTCACTAGAGCGCGGTTACTTAAACCATGTGCTGAGCAACCTTCTGGAATGGCGGCTTTAGCCTGCACACCGGATGTCGCATCAAAGCTCACACTTGGTGCTTCAGTTTCTGTGAGCGTTTACAACGGACCTCAGTCTATCTGCTTGTAGAGACGGCTTAAGTCTTCACACGGATACCCATCGCA	CGAA	GCTT	233	npgA_hispS_H3H_Luz_CPH
FB3_2Aified_di_mcu-1	FB3_2Aified_di_mcu-1_L0_6	FB3_2Aified_di_mcu-1_L0_6_1	1_A06_set6	TGCGCGTGTCTCTAGTGTGAAGACAAAATGCGTCTCATTGTCTGGTGCTTCTGCCGAGTTAGATGATGCCGTGCGGGCGGCTAAGGCCAGGAACATCAAGGCAACTAGACTACAGGTTGATCAGGGTTTCCACAGTCCCTGTGTTGATGCTGCAGTGCCAGGTTTACAAGCTTGGTGTGCAGCTCACCGGGCTTCCGCTGCTCCTCTAAAAAAGTCTTCTATACATTGGCGCGCGCT	AATG	AAAA	237	npgA_hispS_H3H_Luz_CPH
FB3_2Aified_di_mcu-1	FB3_2Aified_di_mcu-1_L0_6	FB3_2Aified_di_mcu-1_L0_6_2	1_A06_set6	TGCGCGTGTCTCTAGTGTGAAGACAAAAAAATGCCTCTTTACTCTACTGTGAGAGGGGATGTTGTTCCAAAAGGAGCGGCTCTAGATCCAGAGCACTGGGTTGCCCATGCTAGAAATCCTGTTTTATTCGCGCAGACAGCCCAGGCTCTCAAAGAGTCACTTCCACATGGAATCACTTTGGACGTCGGTCCTCAGGCCGTGGCTTGGAAGTCTTCTATACATTGGCGCGCGCT	AAAA	TTGG	233	npgA_hispS_H3H_Luz_CPH
FB3_2Aified_di_mcu-1	FB3_2Aified_di_mcu-1_L0_6	FB3_2Aified_di_mcu-1_L0_6_3	1_A06_set6	TGCGCGTGTCTCTAGTGTGAAGACAATTGGTCTTTGCTTCTTTTAAACGGGTTAAGCGCTACCAGGACAGTAGCTGCAGGAGCTAAGAAAGGAGCAGATCAAGAACGGGCTTTATTAGGTGCTCTTGGAGCCCTATTCGAGCAACACAAGGTCACTCCTGACTTTGGTAGACTTTACGCTCCTTTAGAAAAGACAAGGATCCCAACCTACCAAGTCTTCTATACATTGGCGCGCGCT	TTGG	TACC	237	npgA_hispS_H3H_Luz_CPH
FB3_2Aified_di_mcu-1	FB3_2Aified_di_mcu-1_L0_6	FB3_2Aified_di_mcu-1_L0_6_4	1_A06_set6	TGCGCGTGTCTCTAGTGTGAAGACAATACCCATTTGAGAGAGCTAGATGCTACCCAACCTTCATACCAAGTCGTTTTGCCCATGGAGCTGCTGCGGCTGCTAAGACAGATGGTGAAGTACTCTCCGCTGAAGAAGAAAATGTGGCACCTGTGGGACTCTTGACAAAGGAGGATTTGCGTGCAGCTTTGGTCGCTTGTTTGAGAAGTCTTCTATACATTGGCGCGCGCT	TACC	TGAG	228	npgA_hispS_H3H_Luz_CPH
FB3_2Aified_di_mcu-1	FB3_2Aified_di_mcu-1_L0_6	FB3_2Aified_di_mcu-1_L0_6_5	1_A06_set6	TGCGCGTGTCTCTAGTGTGAAGACAATGAGGGCCACATTGGAGCTTAGGCCTGACGAAGAACTAGATGAAGCAGAACCTTTGACAGTGCATGGAGTGGACTCTATTGGATTTGCAAAGCTTAGGAAGCACGTTGAGGATAGATGGGGTCTTGATATCCCAGTCGTGTACTGGTCAGATGCCTTCACCGTTGGAGAAATGTTGGGTAACCTCGTAAGTCTTCTATACATTGGCGCGCGCT	TGAG	TCGT	239	npgA_hispS_H3H_Luz_CPH
FB3_2Aified_di_mcu-1	FB3_2Aified_di_mcu-1_L0_6	FB3_2Aified_di_mcu-1_L0_6_6	1_A06_set6	TGCGCGTGTCTCTAGTGTGAAGACAATCGTTGGACAGTACGATGTGGTGTCTACTGCTGCCCGGGGGAGCGGAAGTAATGCAGCTGATGAAGTTGCGACGAGACAACTTCTTAATTTCGATTTACTAAAACTGGCTGGCGATGTTGAATCGAATCCTGGACCGATGGCCTCTTTTGAAAATTCACTCTCTGTCCTAATCGAGAGACGGCTTAAGTCTTCTATACATTGGCGCGCGCT	TCGT	GCTT	237	npgA_hispS_H3H_Luz_CPH
FB3_2Aified_di_mcu-1	FB3_2Aified_di_mcu-1_L0_7	FB3_2Aified_di_mcu-1_L0_7_1	1_A07_set8	ACCGCGCACGTCTAAACAGAAGACAAAATGCGTCTCAATCGTTGGAGCCGGTTTGGGTGGTCTAGCAGCAGCTATCGCTCTCAGGCGACAAGGACACGTTGTTAAGATCTACGAATCATCTTCGTTTAAAGCGGAACTCGGCGCAGGCCTCGCAGTTCCACCGAATACACTGCGTAGTCTACAGCAATTGGGTTGTAACACTGAAAACCTTAAAGTCTTCTCGAATCACGCACCTCCA	AATG	CTTA	238	npgA_hispS_H3H_Luz_CPH
FB3_2Aified_di_mcu-1	FB3_2Aified_di_mcu-1_L0_7	FB3_2Aified_di_mcu-1_L0_7_2	1_A07_set8	ACCGCGCACGTCTAAACAGAAGACAACTTAACGGCGTTGATAATCTCTGTTTTACTGCTATGGGATATGATGGGTCAGTGGGCATGATGAACAATATGACTGATTACCGTGAAGCATATGGCACTAGTTGGATCATGGTTCATCGTGTCGATTTGCATAACGAGTTGATGAGAGTTGCACTAGACCCAGGGGGACTAGGCCCTCCAAAGTCTTCTCGAATCACGCACCTCCA	CTTA	TCCA	232	npgA_hispS_H3H_Luz_CPH
FB3_2Aified_di_mcu-1	FB3_2Aified_di_mcu-1_L0_7	FB3_2Aified_di_mcu-1_L0_7_3	1_A07_set8	ACCGCGCACGTCTAAACAGAAGACAATCCAGCAACGCTTCACCTGAATCATCGAGTGACGTTTTGTGATGTAGATGCTTGTACGGTGACATTTACAAACGGTACAACTCAAAGTGCAGATCTTATAGTTGGGGCTGACGGGATACGTTCCACTATCCGTAGATTTGTCCTCGAGGAGGACGTTACGATTCCCGCAAGCGGAATTGTAGGGTAAGTCTTCTCGAATCACGCACCTCCA	TCCA	GGGT	237	npgA_hispS_H3H_Luz_CPH
FB3_2Aified_di_mcu-1	FB3_2Aified_di_mcu-1_L0_7	FB3_2Aified_di_mcu-1_L0_7_4	1_A07_set8	ACCGCGCACGTCTAAACAGAAGACAAGGGTTTCGATGGTTGGTACAGGCTGATGCGCTCGATCCATATCCTGAACTCGATTGGATAGTTAAAAAGCCTCCGCTCGGAGCTAGGCTAATTTCTACGCCCCAGAATCCACAATCTGGAGTGGGACTGGCAGATCGTAGAACTATTATTATATACGCTTGTCGTGGGGGGACAATGGTAAAAGTCTTCTCGAATCACGCACCTCCA	GGGT	GTAA	233	npgA_hispS_H3H_Luz_CPH
FB3_2Aified_di_mcu-1	FB3_2Aified_di_mcu-1_L0_7	FB3_2Aified_di_mcu-1_L0_7_5	1_A07_set8	ACCGCGCACGTCTAAACAGAAGACAAGTAAATGTGCTGGCCGTTCATGATGATGAGCGAGATCAGAATACTGCAGATTGGAGCGTTCCAGCATCAAAGGATGACTTGTTTCGAGTATTCCATGACTACCATCCGAGATTCAGACGGCTCTTGGAACTCGCTCAAGATATAAATCTCTGGCAGATGCGGGTTGTGCCGGTGCTCAAGAAATGGGTGAACAAAAGTCTTCTCGAATCACGCACCTCCA	GTAA	ACAA	246	npgA_hispS_H3H_Luz_CPH
FB3_2Aified_di_mcu-1	FB3_2Aified_di_mcu-1_L0_7	FB3_2Aified_di_mcu-1_L0_7_6	1_A07_set8	ACCGCGCACGTCTAAACAGAAGACAAACAAAAGGGTGTGTCTGCTTGGAGATGCAGCTCATGCCATGCTTCCGACTCTCGGCCAGGGTTTTGGGATGGGATTGGAGGATGCAGTTGCTCTTGGTACTCTCCTCCCCAAAGGGACGACTGCTAGTCAAATAGAGACAAGACTGGCTGTCTACGAACAGCTTCGAAAAGAGACGGCTTAAGTCTTCTCGAATCACGCACCTCCA	ACAA	GCTT	232	npgA_hispS_H3H_Luz_CPH
FB3_2Aified_di_mcu-1	FB3_2Aified_di_mcu-1_L0_8	FB3_2Aified_di_mcu-1_L0_8_1	1_A08_set9	TGCTCGCCGACCTAAACAGAAGACAAAATGCGTCTCAGAAAAGATAGAGCAGAGTTTGTTGCCGCTGAAAGTTATGAGGAGCAGTATGTCCCCGAAAAACGGGGCTTGTACTTGCGTAGCAAGGAACTTAGAGATAGAGTTATGGGGTATGACATAAAAGTAGAGTCTGAGAAAGTACTGGAAACCTTACTTAGGAGCTCTAACTCAAGTCTTCACTAGAGCCGCACACGTT	AATG	ACTC	232	npgA_hispS_H3H_Luz_CPH
FB3_2Aified_di_mcu-1	FB3_2Aified_di_mcu-1_L0_8	FB3_2Aified_di_mcu-1_L0_8_2	1_A08_set9	TGCTCGCCGACCTAAACAGAAGACAAACTCAGCAGGAAGCGGTTCCAATGCGGCAGATGAAGTCGCTACGCGGCAACTCCTCAATTTCGACCTCCTCAAACTAGCGGGCGATGTAGAATCCAATCCGGGACCCATGCGGTCTACTATTTCGCTGTCTAGTCTCCTTGAGAGACTGAGCAAACTATCATCCCGATCCATCGCAATTAAAGTCTTCACTAGAGCCGCACACGTT	ACTC	ATTA	232	npgA_hispS_H3H_Luz_CPH
FB3_2Aified_di_mcu-1	FB3_2Aified_di_mcu-1_L0_8	FB3_2Aified_di_mcu-1_L0_8_3	1_A08_set9	TGCTCGCCGACCTAAACAGAAGACAAATTACCTGTGGCGTAGTCCTTGCAAGTGCAATAGCATTCCCAATTATCCGAAGAGACTATCAAACGTTCCTCGAAGTTGGTCCGAGCTATGCGCCGCAGAACTTCCGAGGCTATATCACTGTTTGTGTCTTGTCACTTTTTCGACAAGAGCAGAAAGGGCTCGCAATCTATGACAGACTTCCAAAGTCTTCACTAGAGCCGCACACGTT	ATTA	TCCA	235	npgA_hispS_H3H_Luz_CPH
FB3_2Aified_di_mcu-1	FB3_2Aified_di_mcu-1_L0_8	FB3_2Aified_di_mcu-1_L0_8_4	1_A08_set9	TGCTCGCCGACCTAAACAGAAGACAATCCAGAAAAACGTCGTTGGTTAGCCGATTTGCCGTTTCGTGAAGGGCCGCGTCCTTCCATAACGTCCCATATTATACAGCGTCAGCGTACTCAGCTGGTAGATCAAGAGTTTGCAACAAGAGAACTCATTGATAAAGTGATCCCGCGTGTGCAAGCAAGACATACAGACAAAACTTTTCTCAGTACGAAGTCTTCACTAGAGCCGCACACGTT	TCCA	TACG	239	npgA_hispS_H3H_Luz_CPH
FB3_2Aified_di_mcu-1	FB3_2Aified_di_mcu-1_L0_8	FB3_2Aified_di_mcu-1_L0_8_5	1_A08_set9	TGCTCGCCGACCTAAACAGAAGACAATACGTCAAAATTTGAGTTTCATGCAAAGGCCATCTTCCTTCTCCCCTCTATTCCTATTAATGATCCGCTCAACATTCCCTCCCACGATACGGTCAGAAGAACCAAGCGTGAGATCGCTCACATGCATGATTACCATGATTGCTCTCTGCATCTCGCTCTAGCTCCTCAAGATGGAAAAGAAAAGTCTTCACTAGAGCCGCACACGTT	TACG	AGAA	233	npgA_hispS_H3H_Luz_CPH
FB3_2Aified_di_mcu-1	FB3_2Aified_di_mcu-1_L0_8	FB3_2Aified_di_mcu-1_L0_8_6	1_A08_set9	TGCTCGCCGACCTAAACAGAAGACAAAGAAGTTCTTAAGAAAGGGTGGGGTCAACGACATCCATTAGCTGGACCAGGAGTCCCAGGTCCTCCTACTGAATGGACTTTCCTTTATGCACCAAGGAACGAAGAGGAGGCGAGAGTTGTTGAGATGATAGTAGAAGCTAGTATTGGCTACATGACTAACGATCCTGCTGGAGAGACGGCTTAAGTCTTCACTAGAGCCGCACACGTT	AGAA	GCTT	234	npgA_hispS_H3H_Luz_CPH
FB3_2Aified_di_mcu-1	FB3_2Aified_di_mcu-1_L0_9	FB3_2Aified_di_mcu-1_L0_9_1	1_A09_set10	TGCACCGGTTCTGACACAGAAGACAAAATGCGTCTCACTGGGAAGATTGTCGAAAATGCCAAAGGTAGCGGAAGCAATGCTGCTGATGAGGTTGCGACGCGTCAACTCCTAAATTTCGATCTGTTAAAACTAGCAGGAGATGTTGAAAGCAATCCTGGCCCCATGGCACCTATTTCGTCCACGTGGAGCAGGTTGATACGGTTCGAAGTCTTCACTAGAATGCGCGGCACA	AATG	TTCG	231	npgA_hispS_H3H_Luz_CPH
FB3_2Aified_di_mcu-1	FB3_2Aified_di_mcu-1_L0_9	FB3_2Aified_di_mcu-1_L0_9_2	1_A09_set10	TGCACCGGTTCTGACACAGAAGACAATTCGTGGCTGTTGAAACTTCCCTGGTTCATATTGGTGAACCGATTGATGCAACGATGGACGTTGGCCTCGCTCGTAGAGAAGGCAAGACAATTCAAGCATACGAAATAATCGGAAGCGGCAGCGCTCTCGATCTATCTGCACAAGTGTCTAAGAACGTACTCACAGTTAGGGAACTATTGATGCCGCTCAGAAGTCTTCACTAGAATGCGCGGCACA	TTCG	TCAG	243	npgA_hispS_H3H_Luz_CPH
FB3_2Aified_di_mcu-1	FB3_2Aified_di_mcu-1_L0_9	FB3_2Aified_di_mcu-1_L0_9_3	1_A09_set10	TGCACCGGTTCTGACACAGAAGACAATCAGTCGAGAAGAGATTAAAACGGTTCGATGCCTCGGCTTGAACTATCCGGTCCACGCTACAGAAGCTAACGTTGCGGTTCCGAAGTTTCCTAACCTGTTCTATAAGCCCGTAACATCATTGATTGGTCCAGGCGGTCTAATTACTATTCCCTCCGTCGTTCAACCCCCCAAGGAAAGTCTTCACTAGAATGCGCGGCACA	TCAG	AGGA	227	npgA_hispS_H3H_Luz_CPH
FB3_2Aified_di_mcu-1	FB3_2Aified_di_mcu-1_L0_9	FB3_2Aified_di_mcu-1_L0_9_4	1_A09_set10	TGCACCGGTTCTGACACAGAAGACAAAGGAGCACCAGTCAGATTACGAGGCTGAGCTGGTTATAGTAATAGGGAAGGCAGCAAAGAACGTATCAGAGGATGAGGCTTTGGATTATGTATTGGGCTATACCGCTGCAAACGATATATCTTTCCGTAAACATCAACTAGCTGTTAGTCAATGGAGCTTCAGCAAGGGCTTTGATGGAACTAATAAGTCTTCACTAGAATGCGCGGCACA	AGGA	TAAT	237	npgA_hispS_H3H_Luz_CPH
FB3_2Aified_di_mcu-1	FB3_2Aified_di_mcu-1_L0_9	FB3_2Aified_di_mcu-1_L0_9_5	1_A09_set10	TGCACCGGTTCTGACACAGAAGACAATAATCCACTTGGTCCCTGTCTCGTTTCCGCTTCCAGTATCCCTGACCCACAGGATATTCCAATACAGTGCAAATTGAATGGTGGAGTCGTTCAAAATGGCAACACCAGAGATCAAATCTTCAACGTTAAGAAAACGATAAGCTTTCTTTCCCAGGGGACTACTTTGGAGCCCGGTTCCATTATTCTCAAGTCTTCACTAGAATGCGCGGCACA	TAAT	TCTC	239	npgA_hispS_H3H_Luz_CPH
FB3_2Aified_di_mcu-1	FB3_2Aified_di_mcu-1_L0_9	FB3_2Aified_di_mcu-1_L0_9_6	1_A09_set10	TGCACCGGTTCTGACACAGAAGACAATCTCACGGGGACTCCGGATGGGGTAGGGTTTGTACGTAACCCGCCCCTTTATTTGAAAGATGGCGATGAGGTTATGACTTGGATCGGTAGTGGAATCGGAACTCTCGCAAATACAGTTCGAGAAGAACAAACGTGCTTTGCATCAGGCGGCCACGAATGAGCTTAGAGACCGCTTAGAGACGGCTTAAGTCTTCACTAGAATGCGCGGCACA	TCTC	GCTT	238	npgA_hispS_H3H_Luz_CPH
FB3_2Aified_di_mcu-2	FB3_2Aified_di_mcu-2_L0_1	FB3_2Aified_di_mcu-2_L0_1_1	1_A10_set11	AACGGCGCAACTAGCTCAGAAGACAAAATGCGTCTCAAATGCGGTCTCTAATGGTCCAAGATACCTCAAGCGCTAGTACCAGTCCAATTTTGACACGCTGGTATATAGATACTAGACCTTTGACTGCTTCTACGGCAGCACTACCACTGTTGGAAACTCTGCAGCCTGCAGACCAGATCAGTGTACAAAAGTACTATCATTTAAAGGAAAGTCTTCTAACGAGGAACCGCGGTT	AATG	AGGA	234	npgA_hispS_H3H_Luz_CPH	AATGCGGTCTCTAATGGTCCAAGATACCTCAAGCGCTAGTACCAGTCCAATTTTGACACGCTGGTATATAGATACTAGACCTTTGACTGCTTCTACGGCAGCACTACCACTGTTGGAAACTCTGCAGCCTGCAGACCAGATCAGTGTACAAAAGTACTATCATTTAAAGGATAAGCATATGTCGCTCGCGTCCAATTTACTCAAATACTTGTTTGTTCACCGTAATTGCCGAATTCCATGGTCTAGCATTGTAATATCAAGAACTCCAGATCCCCATAGACGGCCCTGTTATATACCACCCTCTGGTTCTCAAGAGGACAGCTTTAAAGATGGCTACACTGGAATTAATGTGGAGTTCAATGTATCCCATCAAGCAAGCATGGTGGCAATAGCAGGCAC…	codon opt v2 (clone 2; figure 3); 2-step assembly
FB3_2Aified_di_mcu-2	FB3_2Aified_di_mcu-2_L0_1	FB3_2Aified_di_mcu-2_L0_1_2	1_A10_set11	AACGGCGCAACTAGCTCAGAAGACAAAGGATAAGCATATGTCGCTCGCGTCCAATTTACTCAAATACTTGTTTGTTCACCGTAATTGCCGAATTCCATGGTCTAGCATTGTAATATCAAGAACTCCAGATCCCCATAGACGGCCCTGTTATATACCACCCTCTGGTTCTCAAGAGGACAGCTTTAAAGATGGCTACACTGGAATTAATAAGTCTTCTAACGAGGAACCGCGGTT	AGGA	TAAT	234	npgA_hispS_H3H_Luz_CPH
FB3_2Aified_di_mcu-2	FB3_2Aified_di_mcu-2_L0_1	FB3_2Aified_di_mcu-2_L0_1_3	1_A10_set11	AACGGCGCAACTAGCTCAGAAGACAATAATGTGGAGTTCAATGTATCCCATCAAGCAAGCATGGTGGCAATAGCAGGCACTGCATTTACACCCAACTCTGGAGGTGATTCCAAACTTAAGCCAGAGGTTGGCATAGACATTACTTGCGTGAATGAGCGACAGGGGCGAAACGGTGAGGAGCGATCCCTTGAAAGTTTGAGGCAGTACATAGAAAGTCTTCTAACGAGGAACCGCGGTT	TAAT	TAGA	238	npgA_hispS_H3H_Luz_CPH
FB3_2Aified_di_mcu-2	FB3_2Aified_di_mcu-2_L0_1	FB3_2Aified_di_mcu-2_L0_1_4	1_A10_set11	AACGGCGCAACTAGCTCAGAAGACAATAGATATTTTCTCAGAGGTTTTTTCCACCGCAGAGATGGCAAACATCCGCAGACTGGATGGGGTTAGCAGTAGCTCCTTAAGCGCCGATAGGCTTGTGGACTATGGTTACCGACTATTTTACACTTATTGGGCTCTTAAGGAAGCTTATATAAAAATGACAGGGGAAGCGCTGCTGGCGCCGTAAGTCTTCTAACGAGGAACCGCGGTT	TAGA	CCGT	235	npgA_hispS_H3H_Luz_CPH
FB3_2Aified_di_mcu-2	FB3_2Aified_di_mcu-2_L0_1	FB3_2Aified_di_mcu-2_L0_1_5	1_A10_set11	AACGGCGCAACTAGCTCAGAAGACAACCGTGGCTCCGCGAATTAGAATTTAGTAACGTTGTTGCTCCTGCTGCGGTTGCTGAAAGTGGTGATAGTGCCGGAGACTTTGGAGAGCCGTATACTGGGGTCCGAACAACCCTTTATAAAAATTTAGTAGAGGATGTTCGGATCGAAGTGGCTGCATTAGGCGGTGATTATCTATTTGCCAAGTCTTCTAACGAGGAACCGCGGTT	CCGT	TGCC	232	npgA_hispS_H3H_Luz_CPH
FB3_2Aified_di_mcu-2	FB3_2Aified_di_mcu-2_L0_1	FB3_2Aified_di_mcu-2_L0_1_6	1_A10_set11	AACGGCGCAACTAGCTCAGAAGACAATGCCACTGCTGCAAGAGGTGGCGGTATTGGTGCATCTAGCCGACCAGGTGGAGGACCTGATGGATCAGGAATTAGGAGTCAAGATCCCTGGCGACCATTTAAAAAGCTCGATATAGAACGCGATATACAGCCTTGCGCTACTGGAGTCTGTAATTGTCTGTCTCGTGGGAGTAGAGACGGCTTAAGTCTTCTAACGAGGAACCGCGGTT	TGCC	GCTT	235	npgA_hispS_H3H_Luz_CPH
FB3_2Aified_di_mcu-2	FB3_2Aified_di_mcu-2_L0_2	FB3_2Aified_di_mcu-2_L0_2_1	1_A11_set12	TGCGCAACAGGACTAGGTGAAGACAAAATGCGTCTCAGAGTGGCAGTAATGCGGCGGATGAAGTAGCTACACGGCAACTGCTGAATTTTGATCTACTGAAACTCGCGGGGGATGTTGAAAGTAATCCGGGCCCGATGAGTGCGTCGAGTTCTTATTCGGAACTAGAGTCTCCAACTTCTCTGCTGGATGTATTCGTGCATGCTGCTCGTGATAAGTCTTCAGGGATGTGCGATTGCGT	AATG	TGAT	238	npgA_hispS_H3H_Luz_CPH
FB3_2Aified_di_mcu-2	FB3_2Aified_di_mcu-2_L0_2	FB3_2Aified_di_mcu-2_L0_2_2	1_A11_set12	TGCGCAACAGGACTAGGTGAAGACAATGATCCTCATACGGCTAGTAGACGTGTTTTAGAATGTGGCTCGGATACATGGACATACGCGGCGTTAGATGCTGTTTCTGATGGTATAGCGCGCGAACTGGCCCCTTTCGGATTGGCCCCAAAGGTCGCTGTTGTCTCTGAGAACCATCCATTTGTTTTTGCTTTACTCTTCGCAGTCTGGAAAAGTCTTCAGGGATGTGCGATTGCGT	TGAT	GGAA	235	npgA_hispS_H3H_Luz_CPH
FB3_2Aified_di_mcu-2	FB3_2Aified_di_mcu-2_L0_2	FB3_2Aified_di_mcu-2_L0_2_3	1_A11_set12	TGCGCAACAGGACTAGGTGAAGACAAGGAAGTTGGGTGGAACTTTCATCCCAATTGACGCACATGTTCCTTTTGCTATGTTGACAGGGATGGTTAACATCGTGAAACCAACATGTCTTTACCTTCCTGCTTCAGCCACATCAAACATATCTCTTGTGAAGGCCTTCGACATAAGAACCGTAGTGTTTGGACACAAAGAGAATTCAAAAGTCTTCAGGGATGTGCGATTGCGT	GGAA	TCAA	232	npgA_hispS_H3H_Luz_CPH
FB3_2Aified_di_mcu-2	FB3_2Aified_di_mcu-2_L0_2	FB3_2Aified_di_mcu-2_L0_2_4	1_A11_set12	TGCGCAACAGGACTAGGTGAAGACAATCAATGCAAGCTCTATTCGATAAGTATAGTTTACATGCAGCTCCATTACACGCTGCACCACTACATTATGCCCCTCCGTCAGCTGACCATGCCTGTCTTTATCTTTTCACTTCTAGTGCGTCGTCGACAAAAAATTTAAAGGCCGTCCCTCTTACCCATACACTTGTCCTAAGAGGTTGTCAATCTAAACTAAGTCTTCAGGGATGTGCGATTGCGT	TCAA	AACT	243	npgA_hispS_H3H_Luz_CPH
FB3_2Aified_di_mcu-2	FB3_2Aified_di_mcu-2_L0_2	FB3_2Aified_di_mcu-2_L0_2_5	1_A11_set12	TGCGCAACAGGACTAGGTGAAGACAAAACTGGCTTGGTGGAGGAGAGTACAACCAGGAAAGAATCTTGATGCTATCAGAATCCTTGGATGGGCGCCTTGGTCCCACGTTCTTGCCTATATGCAAGATATTGGAACAGCTACACTTCTTAACGCCGGTTGCTACGTCTTTGCGACAATACCTTCGAGTTACCCTCAGCTTCCTAAGTCTTCAGGGATGTGCGATTGCGT	AACT	TCCT	228	npgA_hispS_H3H_Luz_CPH
FB3_2Aified_di_mcu-2	FB3_2Aified_di_mcu-2_L0_2	FB3_2Aified_di_mcu-2_L0_2_6	1_A11_set12	TGCGCAACAGGACTAGGTGAAGACAATCCTACGACTACGCCAGTTGATTTGACCACTTCACTCATCGATGCTTTGGTCACCAGAAGAGTCGCAGCATTCGCTTGTGTCCCTTTCGTCCTTGCCAACCTTAAAGCCGCTTGCCAGAGTAATCATCCGGCGCGCTCACAGTTGCTTGAGGCCCTTCAAAAAACCATCATGTTAGAAGAGACGGCTTAAGTCTTCAGGGATGTGCGATTGCGT	TCCT	GCTT	240	npgA_hispS_H3H_Luz_CPH
FB3_2Aified_di_mcu-2	FB3_2Aified_di_mcu-2_L0_3	FB3_2Aified_di_mcu-2_L0_3_1	1_A12_set13	AGGTGTGCAAGAGTCCCTGAAGACAAAATGCGTCTCATAGAATGCGGTGGTGCCGTTTTGGATGACGCTACTGTTGATTGGGCGGAAAGGAACGGTATTAGGATCTTCACCGGAATCGGTATGACCGAGACTGGTGGAGCCGTTTTCGTCGGTTTGGCCTCTGAATCTAGACGCGGGTTTTTGCCTGAAGGTTTATTAGGGGATGCATCAAAGTCTTCACTAATCACTGCGCGGCA	AATG	ATCA	236	npgA_hispS_H3H_Luz_CPH
FB3_2Aified_di_mcu-2	FB3_2Aified_di_mcu-2_L0_3	FB3_2Aified_di_mcu-2_L0_3_2	1_A12_set13	AGGTGTGCAAGAGTCCCTGAAGACAAATCATTCTCTATCTCATCTGACACTGACGCTCTGGATGAAGGTGAACTTGTCGTTAAATCAAAATTGATCGCACCAGGATATGTTGGATACGATGATGGAGCCCACTCTGTTGACTGCGATGGATGGGTTACATTTCGGACAGGAGATAGGTATAGGCAAACACAACCGGACGGAAGGTTTACAAGTCTTCACTAATCACTGCGCGGCA	ATCA	TTAC	235	npgA_hispS_H3H_Luz_CPH
FB3_2Aified_di_mcu-2	FB3_2Aified_di_mcu-2_L0_3	FB3_2Aified_di_mcu-2_L0_3_3	1_A12_set13	AGGTGTGCAAGAGTCCCTGAAGACAATTACCTGGTTGGGAAGGATCACAGACTTCATTCAAATGGTTTCTGGTGAGTATTTAGATCCGCGCCCGTTAGAGGAGTCTCTTAGAGCCTCTCCATTGATTGCGAATGCGTGCATAGTTGGGGACGCTTTCCTATCTTCTGCCAGCACTTCAATCTTGGCCATTATTGAATTAGCAACCCCTGAAGTCTTCACTAATCACTGCGCGGCA	TTAC	CCTG	235	npgA_hispS_H3H_Luz_CPH
FB3_2Aified_di_mcu-2	FB3_2Aified_di_mcu-2_L0_3	FB3_2Aified_di_mcu-2_L0_3_4	1_A12_set13	AGGTGTGCAAGAGTCCCTGAAGACAACCTGATCTTGCACACACCGCCTCAATCAGGGCACAGCTTGCAAGAGTCCTTGCCCCTTTAAATCGGGATTTGCCTCCACCACTCAGGATCGCAGCGTCGAGCATTCTTGTTTTAGATGGAATGAGAAAGATCCCTAAGACAAAAAAAGGGGACATCTTCAGAAAAAAGCTTGAGGACACATTCGAAGTCTTCACTAATCACTGCGCGGCA	CCTG	TTCG	236	npgA_hispS_H3H_Luz_CPH
FB3_2Aified_di_mcu-2	FB3_2Aified_di_mcu-2_L0_3	FB3_2Aified_di_mcu-2_L0_3_5	1_A12_set13	AGGTGTGCAAGAGTCCCTGAAGACAATTCGGTGCTGAGTTTGAGCAAATGTTGAGAACCGAGAAAGTCGGACTAGGTGACTTGGCTGATGTGGATGCCGGTATCACTAGAATCATCGGAAACTTGCTGGGAATCTCAGACGACGAGCTGCTGTCGACAATGTCTTTTGCTGAGTTGGGTATGACTTCTCTTTTGGCCGTTAAGAAGTCTTCACTAATCACTGCGCGGCA	TTCG	TAAG	229	npgA_hispS_H3H_Luz_CPH
FB3_2Aified_di_mcu-2	FB3_2Aified_di_mcu-2_L0_3	FB3_2Aified_di_mcu-2_L0_3_6	1_A12_set13	AGGTGTGCAAGAGTCCCTGAAGACAATAAGATCGCATCCGAATTGAATAAATTTCTCGATGGTCGGGCTGTGTTGCCAACAAACATTTGTTACATACACTTTGACGTGCCTAGTTTAACTAGTAGTGTCAGAGAAAGGCTTTCTTCTGCACCGTCATCTATCACATCAGCAGCCTCTGAACCTGCGGCTTCCAGTCCAGGAAGAGACGGCTTAAGTCTTCACTAATCACTGCGCGGCA	TAAG	GCTT	238	npgA_hispS_H3H_Luz_CPH
FB3_2Aified_di_mcu-2	FB3_2Aified_di_mcu-2_L0_4	FB3_2Aified_di_mcu-2_L0_4_1	1_B01_set14	ACGCGCAACCTGAGATGTGAAGACAAAATGCGTCTCAAGGAACCCCTAGGGCTGATGAAATTGTAATTGTTGGAAAAGCCTTCAGACTTCCTGACGGTGTGAACGATGATGCGGCTTTGTGGGACGTATTAACAGGGGAGTCGGCGTCGATCATCAAAGATATTCCGGCCGACAGATGGGACCATGCGTCGTTTTACCCAAAAGTCTTCTAGGGTTCTGCGTTGCGT	AATG	CCAA	227	npgA_hispS_H3H_Luz_CPH
FB3_2Aified_di_mcu-2	FB3_2Aified_di_mcu-2_L0_4	FB3_2Aified_di_mcu-2_L0_4_2	1_B01_set14	ACGCGCAACCTGAGATGTGAAGACAACCAAAGGATATTCATTTTGGGCGCGCTGGTCTTGTGGATGTCGCTAGATTCGACTACGGTTTTTTCGGAATGACGGCTTCTGAGGCATATTCTCTTTCACCAACCATGAGATTAGCTCTGGAAGTAGCTTATGAGGCCTTAGAAGATGCAAACATTCCTTTCAGAGCCGTCAAGGGTAGCAGGATAAGTCTTCTAGGGTTCTGCGTTGCGT	CCAA	GGAT	237	npgA_hispS_H3H_Luz_CPH
FB3_2Aified_di_mcu-2	FB3_2Aified_di_mcu-2_L0_4	FB3_2Aified_di_mcu-2_L0_4_3	1_B01_set14	ACGCGCAACCTGAGATGTGAAGACAAGGATGGGTGTGTTCGTCGCTGTGAAAGACGATGGATTTGAAACATTATTGCATGCAGGACAGGGTTATGACGCTTACACAAGATTCTATGGAACTGGACGGGCTCCTTCAACCGCCTCTGGTAGAATCAACTATCTCCTTGATTTGCACGGACCTTCAATTACCGTTGACACAGCCTGCTCCGGAGGAATCGTAAGTCTTCTAGGGTTCTGCGTTGCGT	GGAT	TCGT	245	npgA_hispS_H3H_Luz_CPH
FB3_2Aified_di_mcu-2	FB3_2Aified_di_mcu-2_L0_4	FB3_2Aified_di_mcu-2_L0_4_4	1_B01_set14	ACGCGCAACCTGAGATGTGAAGACAATCGTGTGCATCGATCAGGCTGTTACGTATCTGCAATCCGGAGCTGCGGAAACTGCCATCGTGTGTTCATCTAACACACACTGCTGGCCAGGATCTTTCATGTTCTTGACTGCTCAAGGAATGGCCTCACCTAACGGTAGATGTGCGAGCTTCACATCAGACGCTGACGGATACGAAGTCTTCTAGGGTTCTGCGTTGCGT	TCGT	TACG	226	npgA_hispS_H3H_Luz_CPH
FB3_2Aified_di_mcu-2	FB3_2Aified_di_mcu-2_L0_4	FB3_2Aified_di_mcu-2_L0_4_5	1_B01_set14	ACGCGCAACCTGAGATGTGAAGACAATACGCTCCTAGTGAGGGAGCTGTGGGTTTCGTGCTTAAAACCAGGTCTGCAGCTGTGAGGGACGGAGATAGAATACTTGCTACTATTCGCGCGACCGAGATCGGACACAATGGAAGATCGCAAGGACTTGCTGCTCCTAATGTCAGATCGCAGGCAGCTGCTCATCGCGCTGTGCTACGTAGAGCAAGATTAAAGTCTTCTAGGGTTCTGCGTTGCGT	TACG	ATTA	244	npgA_hispS_H3H_Luz_CPH
FB3_2Aified_di_mcu-2	FB3_2Aified_di_mcu-2_L0_4	FB3_2Aified_di_mcu-2_L0_4_6	1_B01_set14	ACGCGCAACCTGAGATGTGAAGACAAATTAGATCCATCTGAGATTGATTTTATTGAAGCACATGGGACTGGAACCACATTGGGAGATCTTTGCGAAGTGCAGGGTATCAACGACTCTTTTGTCTCTCCTAAGAAAAGAGCGAACCCTCTTGTAGTATCGGCGTCCAAGTCAACGATCGGTCACACGGAGCCAAGAGACGGCTTAAGTCTTCTAGGGTTCTGCGTTGCGT	ATTA	GCTT	229	npgA_hispS_H3H_Luz_CPH
FB3_2Aified_di_mcu-2	FB3_2Aified_di_mcu-2_L0_5	FB3_2Aified_di_mcu-2_L0_5_1	1_B02_set15	ACCGGCGTGCTCCTAAATGAAGACAAAATGCGTCTCAGCCATCTGCTGGTTTGGTCGGAATTCTTTCAGCTCTTATGTCATTTGAAAAACGCATCGTGCCTAGATTGGCATATCTTACTGAGTCTAATGTGAACCCAGCATTGGACGCATCAGTTGTTCCATTGCACTTTCCTACAAAGCATATTGAACTCAGAGCTGATGTGCCTTACAAAAGTCTTCAGTGGACTAAGGCGCGAA	AATG	ACAA	237	npgA_hispS_H3H_Luz_CPH
FB3_2Aified_di_mcu-2	FB3_2Aified_di_mcu-2_L0_5	FB3_2Aified_di_mcu-2_L0_5_2	1_B02_set15	ACCGGCGTGCTCCTAAATGAAGACAAACAAGGCCGTTGTTATGTCTTACGGATTCGCAGGTACCCTTGCGGATATCGTCCTAGAGTCAGAGGTTCCACAACCTACTCCAGCGGTTGCTCAGGACACAGCTGGTCAACAGCCAATGCTTTTCGTGTTGTCAGCCAAAACCCCAAGGGCACTCGCAGCTTACATTGAATTATACTTAAAGTCTTCAGTGGACTAAGGCGCGAA	ACAA	CTTA	231	npgA_hispS_H3H_Luz_CPH
FB3_2Aified_di_mcu-2	FB3_2Aified_di_mcu-2_L0_5	FB3_2Aified_di_mcu-2_L0_5_3	1_B02_set15	ACCGGCGTGCTCCTAAATGAAGACAACTTAGGGTTTTTACGGCACGCTGACCCTGGACTTTTCGCACGTATATGTTACACCGCATGTGTCGCACGGGAGCACTACAAGCACAGAGTTGCCTGCGTTGCAACAGATTTAGTTGACCTTATCGCTCAGCTTGAAACTCGGCTTGTTCAAACGGCTTATGCTGGAGGAGGTGGAGCTCGTGCTGCTAGAAAGTCTTCAGTGGACTAAGGCGCGAA	CTTA	TAGA	242	npgA_hispS_H3H_Luz_CPH
FB3_2Aified_di_mcu-2	FB3_2Aified_di_mcu-2_L0_5	FB3_2Aified_di_mcu-2_L0_5_4	1_B02_set15	ACCGGCGTGCTCCTAAATGAAGACAATAGAACGGGGCCTTTAGTTTTCGCTTTTTCTGGACAGGGTACTCAGTTCCCTGCTATGGCGGCACCACTTGCTAGGAGATACGCAAGATTCGGGGAAATTGTTGGGGGTTGTGCTAGGATGGCTCGCGAACTTTCAGGTTTCCCAGTAGATGGGATTCTTCTAGGTGACGATGTGACACCTGAAGTCTTCAGTGGACTAAGGCGCGAA	TAGA	CCTG	234	npgA_hispS_H3H_Luz_CPH
FB3_2Aified_di_mcu-2	FB3_2Aified_di_mcu-2_L0_5	FB3_2Aified_di_mcu-2_L0_5_5	1_B02_set15	ACCGGCGTGCTCCTAAATGAAGACAACCTGTGAAGGATAACTCGGCTGCAGCTGAGGTGCACTCTGAGGTGGACCAGATTTGTATATTTGTGTACCAGTATGCTATGTGTAGATGGTTGGGTGAATTAGGGGTTGAGCCAAAGGCTGCGATTGGTCACTCGTTAGGGGAAATCACAGCAGCTGTCATCGCAGGAGCACTCCCTTTCGAAAAGTCTTCAGTGGACTAAGGCGCGAA	CCTG	CGAA	235	npgA_hispS_H3H_Luz_CPH
FB3_2Aified_di_mcu-2	FB3_2Aified_di_mcu-2_L0_5	FB3_2Aified_di_mcu-2_L0_5_6	1_B02_set15	ACCGGCGTGCTCCTAAATGAAGACAACGAAGCGGCGCTCGATTTAGTGGTCACTAGAGCTCGATTGCTAAAGCCGTGTGCGGAACAACCTTCTGGAATGGCAGCATTGGCCTGCACCCCAGATGTTGCTTCCAAGTTGACACTTGGTGCTTCAGTGTCTGTGTCAGTCTACAACGGACCTCAGTCTATATGCCTTTCTGGAGAGACGGCTTAAGTCTTCAGTGGACTAAGGCGCGAA	CGAA	GCTT	237	npgA_hispS_H3H_Luz_CPH
FB3_2Aified_di_mcu-2	FB3_2Aified_di_mcu-2_L0_6	FB3_2Aified_di_mcu-2_L0_6_1	1_B03_set16	TGCGGCCGGCTATACTTTGAAGACAAAATGCGTCTCACTGGTGCTTCTGCTGAGTTAGATGATGCTGTTCGGGCGGCTAAGGCGAGGAACATCAAGGCAACTAGACTTCAGGTTGATCAAGGCTTCCATTCACCTTGTGTCGATGCCGCAGTTCCTGGTTTACAAGCTTGGTGTGCGGCTCATCGTGCTTCCGCTGCACCGTTAAAAATAAGTCTTCAGTAGACACCGCATGCGA	AATG	AAAT	235	npgA_hispS_H3H_Luz_CPH
FB3_2Aified_di_mcu-2	FB3_2Aified_di_mcu-2_L0_6	FB3_2Aified_di_mcu-2_L0_6_2	1_B03_set16	TGCGGCCGGCTATACTTTGAAGACAAAAATGCCTCTTTACTCTACCGTAAGAGGGGACGTTGTTCCTAAGGGAGCTGCACTTGATCCAGAACACTGGGTGGCTCATGCTCGTAATCCTGTACTTTTCGCCCAAACAGCGCAAGCTCTTAAAGAGAGCCTTCCACATGGAATCACTCTCGATGTTGGTCCTCAGGCCGTGGCTTGGTCGTAAGTCTTCAGTAGACACCGCATGCGA	AAAT	TCGT	235	npgA_hispS_H3H_Luz_CPH
FB3_2Aified_di_mcu-2	FB3_2Aified_di_mcu-2_L0_6	FB3_2Aified_di_mcu-2_L0_6_3	1_B03_set16	TGCGGCCGGCTATACTTTGAAGACAATCGTTGCTACTTTTGAACGGTCTTTCCGCTACGAGGACAGTCGCTGCTGGAGCTAAAAAAGGAGCAGACCAGGAGAGGGCACTACTCGGTGCTCTTGGAGCCTTGTTCGAGCAACATAAGGTCACTCCTGACTTTGGTAGACTTTACGCTCCTTTAGAAAAGACAAGGATTCCGACCTACAAGTCTTCAGTAGACACCGCATGCGA	TCGT	CTAC	232	npgA_hispS_H3H_Luz_CPH
FB3_2Aified_di_mcu-2	FB3_2Aified_di_mcu-2_L0_6	FB3_2Aified_di_mcu-2_L0_6_4	1_B03_set16	TGCGGCCGGCTATACTTTGAAGACAACTACCCATTTGAGAGAGCTAGATGCTACCCAACCTTCATACCGTCCCGTTTTGCGCACGGAGCTGCTGCTGCAGCCAAGACAGATGGTGAAGTCCTTTCTGCCGAAGAAGAAAATGTTGCACCTGTGGGATTGTTGACAAAGGAGGATTTACGGGCGGCTTTGGTCGCTTGTTTGAGGGCTACATTGGAAGTCTTCAGTAGACACCGCATGCGA	CTAC	TTGG	240	npgA_hispS_H3H_Luz_CPH
FB3_2Aified_di_mcu-2	FB3_2Aified_di_mcu-2_L0_6	FB3_2Aified_di_mcu-2_L0_6_5	1_B03_set16	TGCGGCCGGCTATACTTTGAAGACAATTGGAGCTTAGGCCTGATGAAGAATTAGATGAAGCAGAGCCTTTGACCGTGCACGGAGTGGACTCTATCGGATTTGCAAAGCTTAGGAAGCATGTCGAGGACAGATGGGGTCTTGATATACCGGTCGTGTACTGGTCAGACGCTTTTACGGTTGGAGAAATGCTCGGGAACTTAGTTGGAAAGTCTTCAGTAGACACCGCATGCGA	TTGG	TGGA	232	npgA_hispS_H3H_Luz_CPH
FB3_2Aified_di_mcu-2	FB3_2Aified_di_mcu-2_L0_6	FB3_2Aified_di_mcu-2_L0_6_6	1_B03_set16	TGCGGCCGGCTATACTTTGAAGACAATGGACAGTATGATGTGGTGTCTACTGCTGCTAGGGGTAGCGGTAGTAATGCTGCAGATGAAGTTGCTACGCGGCAACTCCTCAATTTCGATTTACTAAAACTGGCGGGCGATGTTGAATCGAATCCGGGGCCCATGGCCTCTTTTGAAAATAGCCTCTCCGTTCTCATTGTAGAGACGGCTTAAGTCTTCAGTAGACACCGCATGCGA	TGGA	GCTT	234	npgA_hispS_H3H_Luz_CPH
FB3_2Aified_di_mcu-2	FB3_2Aified_di_mcu-2_L0_7	FB3_2Aified_di_mcu-2_L0_7_1	1_B04_set17	TCGCGCGTGGTTAGTCTTGAAGACAAAATGCGTCTCATTGTTGGCGCCGGTTTAGGAGGATTAGCAGCGGCTATTGCTCTCAGACGTCAAGGGCATGTGGTAAAAATCTACGAATCATCTTCGTTTAAAGCGGAACTCGGCGCAGGCCTCGCAGTTCCACCGAATACACTGCGTAGTCTACAGCAATTGGGTTGTAACACTGAAAACCTTAAAGTCTTCTGGGAGACAATTGGGCCA	AATG	CTTA	237	npgA_hispS_H3H_Luz_CPH
FB3_2Aified_di_mcu-2	FB3_2Aified_di_mcu-2_L0_7	FB3_2Aified_di_mcu-2_L0_7_2	1_B04_set17	TCGCGCGTGGTTAGTCTTGAAGACAACTTAACGGCGTTGATAATCTCTGTTTTACTGCCATGGGATATGATGGGTCAGTGGGCATGATGAACAATATGACTGATTACCGTGAAGCATATGGCACTAGTTGGATCATGGTTCATCGTGTCGATTTGCATAACGAGTTGATGAGAGTTGCTTTGGACCCAGGGGGCCTAGGGCCTCCCGAAGTCTTCTGGGAGACAATTGGGCCA	CTTA	CCCG	233	npgA_hispS_H3H_Luz_CPH
FB3_2Aified_di_mcu-2	FB3_2Aified_di_mcu-2_L0_7	FB3_2Aified_di_mcu-2_L0_7_3	1_B04_set17	TCGCGCGTGGTTAGTCTTGAAGACAACCCGCAACTCTTCATCTGAATCATCGAGTCACATTTTGTGATGTTGATGCTTGTACGGTGACATTTACGAACGGTACAACTCAAAGTGCAGATCTTATTGTTGGGGCTGACGGGATTCGTTCCACTATCCGTAGATTTGTCTTGGAGGAGGACGTGACCATTCCCGCAAGCGGAATTGTAAGTCTTCTGGGAGACAATTGGGCCA	CCCG	TTGT	231	npgA_hispS_H3H_Luz_CPH
FB3_2Aified_di_mcu-2	FB3_2Aified_di_mcu-2_L0_7	FB3_2Aified_di_mcu-2_L0_7_4	1_B04_set17	TCGCGCGTGGTTAGTCTTGAAGACAATTGTGGGGTTTCGATGGCTAGTACAGGCTGATGCGCTCGATCCATATCCTGAACTCGATTGGATAGTCAAAAAGCCTCCGCTCGGAGCTAGGTTGATTTCTACGCCCCAGAATCCACAATCTGGAGTGGGACTGGCAGATCGTAGAACTATTATTATATACGCTTGTCGTGGGGGGACAATGGTAAAGTCTTCTGGGAGACAATTGGGCCA	TTGT	GGTA	237	npgA_hispS_H3H_Luz_CPH
FB3_2Aified_di_mcu-2	FB3_2Aified_di_mcu-2_L0_7	FB3_2Aified_di_mcu-2_L0_7_5	1_B04_set17	TCGCGCGTGGTTAGTCTTGAAGACAAGGTAAATGTGCTGGCTGTACACGATGACGAGCGAGATCAGAATACTGCAGATTGGAGCGTTCCAGCATCAAAGGATGACTTGTTTCGAGTATTCCATGACTACCATCCGAGATTCAGACGGCTCTTGGAACTCGCTCAAGATATAAATCTCTGGCAAATGCGGGTTGTGCCGGTGCTCAAGAAATAAGTCTTCTGGGAGACAATTGGGCCA	GGTA	AAAT	237	npgA_hispS_H3H_Luz_CPH
FB3_2Aified_di_mcu-2	FB3_2Aified_di_mcu-2_L0_7	FB3_2Aified_di_mcu-2_L0_7_6	1_B04_set17	TCGCGCGTGGTTAGTCTTGAAGACAAAAATGGGTGAACAAGCGAGTGTGCCTGCTTGGAGATGCTGCTCATGCCATGCTTCCGACTCTCGGTCAAGGATTCGGTATGGGACTCGAGGATGCCGTAGCCCTTGGTACTCTACTCCCGAAAGGGACGACTGCTAGTCAAATAGAGACAAGACTGGCTGTTTACGAACAGCTTAAGAGACGGCTTAAGTCTTCTGGGAGACAATTGGGCCA	AAAT	GCTT	238	npgA_hispS_H3H_Luz_CPH
FB3_2Aified_di_mcu-2	FB3_2Aified_di_mcu-2_L0_8	FB3_2Aified_di_mcu-2_L0_8_1	1_B05_set18	AGCCGGTCATGTATGGGTGAAGACAAAATGCGTCTCACTTAGAAAGGACCGAGCAGAGTTTGTAGCCGCTGAAAGTTATGAGGAGCAGTATGTCCCCGAGAAACGGGGCTTGTACTTGCGTAGCAAGGAACTTAGAGATAGAGTTATGGGGTATGACATAAAAGTGGAGTCGGAGAAAGTTCTGGAAACCCTACTTCGGAGCTCTAACAGCGAAGTCTTCATTCTAGCTTGCCGCGCA	AATG	AGCG	238	npgA_hispS_H3H_Luz_CPH
FB3_2Aified_di_mcu-2	FB3_2Aified_di_mcu-2_L0_8	FB3_2Aified_di_mcu-2_L0_8_2	1_B05_set18	AGCCGGTCATGTATGGGTGAAGACAAAGCGCAGGAAGCGGTTCCAATGCGGCTGATGAGGTTGCTACTCGTCAACTCCTGAACTTCGATCTCCTCAAACTAGCAGGGGATGTAGAATCCAATCCTGGCCCCATGAGGTCTACTATCTCTTTGTCGAGTCTCCTTGAGAGACTGAGCAAATTGTCATCCCGATCCATTGCAATTACCAAGTCTTCATTCTAGCTTGCCGCGCA	AGCG	TACC	232	npgA_hispS_H3H_Luz_CPH
FB3_2Aified_di_mcu-2	FB3_2Aified_di_mcu-2_L0_8	FB3_2Aified_di_mcu-2_L0_8_3	1_B05_set18	AGCCGGTCATGTATGGGTGAAGACAATACCTGCGGCGTAGTTTTGGCAAGTGCAATAGCATTCCCAATTATCCGAAGAGACTATCAAACGTTCCTCGAAGTTGGTCCGAGCTATGCCCCACAGAACTTCCGAGGCTATATTACTGTTTGTGTCTTGTCACTTTTTCGACAAGAGCAGAAAGGGCTAGCAATCTATGACAGGCTTCCAAAGTCTTCATTCTAGCTTGCCGCGCA	TACC	TCCA	233	npgA_hispS_H3H_Luz_CPH
FB3_2Aified_di_mcu-2	FB3_2Aified_di_mcu-2_L0_8	FB3_2Aified_di_mcu-2_L0_8_4	1_B05_set18	AGCCGGTCATGTATGGGTGAAGACAATCCAGAAAAGCGTCGTTGGCTAGCCGACTTGCCGTTTCGTGAAGGGCCACGTCCTTCCATAACCTCCCACATTATACAGCGTCAGCGTACTCAGCTGGTAGATCAAGAGTTTGCAACGAGAGAACTCATTGATAAAGTGATCCCACGTGTGCAAGCAAGACATACAGACAAAACTTTTCTCAAGTCTTCATTCTAGCTTGCCGCGCA	TCCA	TCTC	233	npgA_hispS_H3H_Luz_CPH
FB3_2Aified_di_mcu-2	FB3_2Aified_di_mcu-2_L0_8	FB3_2Aified_di_mcu-2_L0_8_5	1_B05_set18	AGCCGGTCATGTATGGGTGAAGACAATCTCAGTACGTCAAAATTTGAGTTTCATGCAAAGGCCATCTTCCTTCTCCCCTCTATCCCTATTAATGATCCGCTCAATATTCCCTCACACGATACGGTCAGAAGAACCAAGCGTGAGATCGCTCACATGCATGATTACCATGATTGTTCTCTGCACCTCGCTCTAGCTCCTCAAGATGGTAAAGAAGTTCTAAGTCTTCATTCTAGCTTGCCGCGCA	TCTC	TTCT	244	npgA_hispS_H3H_Luz_CPH
FB3_2Aified_di_mcu-2	FB3_2Aified_di_mcu-2_L0_8	FB3_2Aified_di_mcu-2_L0_8_6	1_B05_set18	AGCCGGTCATGTATGGGTGAAGACAATTCTCAAAAAAGGGTGGGGACAACGTCATCCTCTCGCTGGACCAGGAGTTCCAGGACCTCCTACTGAATGGACATTTCTTTATGCACCAAGGAATGAAGAGGAGGCGAGAGTTGTTGAGATGATAGTCGAAGCTAGTATTGGCTACATGACTAACGATCCTGCTGGGAAAGAGACGGCTTAAGTCTTCATTCTAGCTTGCCGCGCA	TTCT	GCTT	232	npgA_hispS_H3H_Luz_CPH
FB3_2Aified_di_mcu-2	FB3_2Aified_di_mcu-2_L0_9	FB3_2Aified_di_mcu-2_L0_9_1	1_B06_set19	TTGCGCGAAACCTAGCCTGAAGACAAAATGCGTCTCAGGAAGATTGTCGAAAATGCTAAAGGTAGCGGCTCGAATGCGGCAGACGAGGTTGCGACGCGTCAACTGCTAAATTTCGATCTCTTAAAACTAGCTGGCGATGTGGAAAGCAATCCGGGACCCATGGCACCTATTTCATCCACGTGGAGCAGGTTGATAAGGTTCGTGGCTGTAAAGTCTTCAATCCTACCGTGCGCGAT	AATG	TGTA	236	npgA_hispS_H3H_Luz_CPH
FB3_2Aified_di_mcu-2	FB3_2Aified_di_mcu-2_L0_9	FB3_2Aified_di_mcu-2_L0_9_2	1_B06_set19	TTGCGCGAAACCTAGCCTGAAGACAATGTAGAAACTTCCCTGGTTCATATTGGTGAGCCGATTGATGCAACGATGGATGTTGGCCTCGCCCGTAGAGAAGGCAAGACAATTCAAGCATACGAAATAATCGGAAGCGGCAGCGCGCTAGATCTATCTGCACAAGTTTCTAAGAACGTTCTCACAGTTAGGGAACTACTAATGCCGCTCAAAGTCTTCAATCCTACCGTGCGCGAT	TGTA	CTCA	234	npgA_hispS_H3H_Luz_CPH
FB3_2Aified_di_mcu-2	FB3_2Aified_di_mcu-2_L0_9	FB3_2Aified_di_mcu-2_L0_9_3	1_B06_set19	TTGCGCGAAACCTAGCCTGAAGACAACTCAGTCGAGAAGAGATTAAGACGGTTCGATGTCTCGGCTTGAACTATCCGGTGCACGCTACAGAAGCTAACGTGGCCGTTCCGAAGTTTCCTAACCTGTTCTATAAGCCCGTAACATCATTGATTGGTCCAGGCGGTCTTATTACTATTCCCTCCGTCGTTCAACCCCCCAAGGAGCATCAGTCAAGTCTTCAATCCTACCGTGCGCGAT	CTCA	AGTC	237	npgA_hispS_H3H_Luz_CPH
FB3_2Aified_di_mcu-2	FB3_2Aified_di_mcu-2_L0_9	FB3_2Aified_di_mcu-2_L0_9_4	1_B06_set19	TTGCGCGAAACCTAGCCTGAAGACAAAGTCAGATTACGAGGCTGAGCTGGTTATAGTAATAGGGAAGGCAGCAAAGAACGTATCAGAGGATGAGGCTTTGGATTATGTATTGGGCTATACCGCTGCAAACGATATATCTTTCCGTAAACATCAACTAGCTGTTAGTCAATGGAGCTTCAGCAAGGGCTTTGATGGAACTAATCCACTTGGAAGTCTTCAATCCTACCGTGCGCGAT	AGTC	TTGG	236	npgA_hispS_H3H_Luz_CPH
FB3_2Aified_di_mcu-2	FB3_2Aified_di_mcu-2_L0_9	FB3_2Aified_di_mcu-2_L0_9_5	1_B06_set19	TTGCGCGAAACCTAGCCTGAAGACAATTGGTCCCTGTCTCGTTTCCGCTTCCAGTATCCCTGACCCACAGGATATTCCAATACAGTGCAAATTGAATGGTGGAGTTGTACAAAATGGCAACACGAGAGATCAAATTTTCAACGTTAAGAAAACCATAAGCTTTCTTTCCCAGGGGACTACTCTAGAGCCGGGTTCCATTATTCTCAAGTCTTCAATCCTACCGTGCGCGAT	TTGG	TCTC	231	npgA_hispS_H3H_Luz_CPH
FB3_2Aified_di_mcu-2	FB3_2Aified_di_mcu-2_L0_9	FB3_2Aified_di_mcu-2_L0_9_6	1_B06_set19	TTGCGCGAAACCTAGCCTGAAGACAATCTCACGGGGACACCAGATGGGGTTGGGTTCGTACGAAATCCGCCCCTGTATCTAAAGGATGGCGATGAGGTTATGACTTGGATCGGTAGTGGAATCGGAACTCTCGCAAATACAGTTCGAGAAGAACAAACGTGCTTTGCATCAGGCGGCCACGAATGAGCTTAGAGACCGCTTAGAGACGGCTTAAGTCTTCAATCCTACCGTGCGCGAT	TCTC	GCTT	238	npgA_hispS_H3H_Luz_CPH
FBP3-2A_v2_di_mcu-2	FBP3-2A_v2_di_mcu-2_L0_1	FBP3-2A_v2_di_mcu-2_L0_1_2	1_B07_set20	AAAACCCCGCTAGTCGCTGAAGACAATCTGATGGTATTGCGCGCGAATTAGCCCCTTTTGGCTTAGCGCCGAAGGTCGCTGTTGTCTCTGAGAACCATCCGTTTGTTTTTGCTTTATTGTTCGCGGTATGGAAGTTGGGTGGAACTTTCATCCCAATTGACGCACATGTTCCTTTTGCTATGTTGACAGGGATGGTGAACATCGTGAAGCCGACATAAGTCTTCTGTATCATCGTGCGCGGA	TCTG	ACAT	242	hispS_npgA_H3H_Luz_CPH	AATGCGGTCTCTAATGAGTGCGTCGAGTTCTTATTCTGAATTGGAGTCTCCAACTTCTCTTCTTGATGTGTTCGTACATGCCGCTCGGGATCCTCACACGGCATCAAGACGTGTGCTAGAGTGCGGATCTGATACATGGACATACGCGGCGCTAGATGCAGTGTCTGATGGTATTGCGCGCGAATTAGCCCCTTTTGGCTTAGCGCCGAAGGTCGCTGTTGTCTCTGAGAACCATCCGTTTGTTTTTGCTTTATTGTTCGCGGTATGGAAGTTGGGTGGAACTTTCATCCCAATTGACGCACATGTTCCTTTTGCTATGTTGACAGGGATGGTGAACATCGTGAAGCCGACATGTCTTTACCTTCCTGCCTCAGCCACATCAAACATTTCTCTTGTGAA…	codon opt v1 (clone 3; figure 3); 2-step assembly
FBP3-2A_v2_di_mcu-2	FBP3-2A_v2_di_mcu-2_L0_1	FBP3-2A_v2_di_mcu-2_L0_1_3	1_B07_set20	AAAACCCCGCTAGTCGCTGAAGACAAACATGTCTTTACCTTCCTGCCTCAGCCACATCAAACATTTCTCTTGTGAAGGCCTTCGATATAAGAACCGTCGTATTTGGACACAAGGAGAATTCCATGCAAGCTTTGTTCGATAAATATAGTTTACATGCTGCCCCATTGCACGCTGCACCATTGCATTACGCCCCTCCATCAGCTGATCAAAGTCTTCTGTATCATCGTGCGCGGA	ACAT	ATCA	234	hispS_npgA_H3H_Luz_CPH
FBP3-2A_v2_di_mcu-2	FBP3-2A_v2_di_mcu-2_L0_1	FBP3-2A_v2_di_mcu-2_L0_1_4	1_B07_set20	AAAACCCCGCTAGTCGCTGAAGACAAATCATGCCTGTCTCTATCTTTTCACTTCTAGTGCGTCGTCGACAAAAAATTTAAAGGCTGTCCCTCTTACGCATACACTTGTCTTGAGAGGTTGTCAATCGAAACTGGCTTGGTGGAGGAGGGTACAACCAGGAAAGAATCTTGACGCTATCAGAATCCTTGGATGGGCGCCTTGGTCCCAAAGTCTTCTGTATCATCGTGCGCGGA	ATCA	CCCA	233	hispS_npgA_H3H_Luz_CPH
FBP3-2A_v2_di_mcu-2	FBP3-2A_v2_di_mcu-2_L0_1	FBP3-2A_v2_di_mcu-2_L0_1_5	1_B07_set20	AAAACCCCGCTAGTCGCTGAAGACAACCCACGTTCTTGCTTATATGCAAGATATCGGAACAGCTACACTTCTTAACGCTGGTTGCTACGTTTTTGCGACAATTCCTTCTTCATACCCTCAGTTACCTACCACTACGCCAGTCGATTTGACGACTAGCCTTATCGACGCTTTGGTCACGAGAAGAGTCGCAGCATTCGCCTGTGTTCCTTTCGTAAGTCTTCTGTATCATCGTGCGCGGA	CCCA	TCGT	239	hispS_npgA_H3H_Luz_CPH
FBP3-2A_v2_di_mcu-2	FBP3-2A_v2_di_mcu-2_L0_1	FBP3-2A_v2_di_mcu-2_L0_1_6	1_B07_set20	AAAACCCCGCTAGTCGCTGAAGACAATCGTCCTTGCTAACCTTAAAGCTGCTTGCCAGTCAAACCATCCGGCGCGCTCACAGTTGCTAGAGGCCCTTCAAAAAACAATTATGCTAGAATGTGGTGGTGCTGTATTAGACGACGCTACTGTCGACTGGGCTGAGCGGAACGGGATTCGTATTTTCACCGGAATCGGTAGAGACGGCTTAAGTCTTCTGTATCATCGTGCGCGGA	TCGT	GCTT	233	hispS_npgA_H3H_Luz_CPH
FBP3-2A_v2_di_mcu-2	FBP3-2A_v2_di_mcu-2_L0_2	FBP3-2A_v2_di_mcu-2_L0_2_1	1_B08_set21	ACGCAGAAGGTAGCACGAGAAGACAAAATGCGTCTCACGGTATGACAGAGACTGGTGGAGCCGTTTTCGTAGGGCTGGCTTCTGAATCTAGACGCGGCTTTTTGCCTGAAGGTTTATTAGGGGATGCATCATTCTCTATCTCATCTGACACTGACGCTCTGGATGAAGGTGAACTTGTCGTGAAATCAAAACTAATCGCACCGAAGTCTTCTAGGAAAGCGCGCAGTGT	AATG	ACCG	229	hispS_npgA_H3H_Luz_CPH
FBP3-2A_v2_di_mcu-2	FBP3-2A_v2_di_mcu-2_L0_1	FBP3-2A_v2_di_mcu-2_L0_1_1	1_B07_set20	AAAACCCCGCTAGTCGCTGAAGACAAAATGCGTCTCAAATGCGGTCTCTAATGAGTGCGTCGAGTTCTTATTCTGAATTGGAGTCTCCAACTTCTCTTCTTGATGTGTTCGTACATGCCGCTCGGGATCCTCACACGGCATCAAGACGTGTGCTAGAGTGCGGATCTGATACATGGACATACGCGGCGCTAGATGCAGTGTCTGAAGTCTTCTGTATCATCGTGCGCGGA	AATG	TCTG	230	hispS_npgA_H3H_Luz_CPH
FBP3-2A_v2_di_mcu-2	FBP3-2A_v2_di_mcu-2_L0_2	FBP3-2A_v2_di_mcu-2_L0_2_2	1_B08_set21	ACGCAGAAGGTAGCACGAGAAGACAAACCGGGATATGTTGGATATGACGACGGAGCTCACTCTGTGGACTGTGACGGATGGGTTACATTCAGGACAGGAGATCGGTATAGGCAGACACAACCGGACGGACGGTTTACCTGGCTCGGAAGGATCACAGATTTCATTCAAATGGTGTCTGGGGAATATCTGGATCCGCGCCCGTTAGAGGAGTCTCAAGTCTTCTAGGAAAGCGCGCAGTGT	ACCG	TCTC	240	hispS_npgA_H3H_Luz_CPH
FBP3-2A_v2_di_mcu-2	FBP3-2A_v2_di_mcu-2_L0_2	FBP3-2A_v2_di_mcu-2_L0_2_3	1_B08_set21	ACGCAGAAGGTAGCACGAGAAGACAATCTCTTAGAGCCTCTCCATTGATCGCGAATGCGTGTATTGTTGGGGACGCTTTCCTATCTTCCGCCTCGACTTCAATCCTCGCTATTATTGAATTAGCAACGCCTGATCTTGCACACACGGCCAGTATCAGGGCACAGCTTGCAAGAGTTCTTGCCCCTCTGAATCGCGATCTCCCTCCAAGTCTTCTAGGAAAGCGCGCAGTGT	TCTC	CTCC	231	hispS_npgA_H3H_Luz_CPH
FBP3-2A_v2_di_mcu-2	FBP3-2A_v2_di_mcu-2_L0_2	FBP3-2A_v2_di_mcu-2_L0_2_4	1_B08_set21	ACGCAGAAGGTAGCACGAGAAGACAACTCCACCACTAAGGATCGCAGCGTCGAGCATTCTTGTTTTAGATGGAATGAGAAAGATCCCTAAGACAAAGAAGGGTGACATCTTCAGAAAAAAGCTAGAGGATACATTCGGTGCTGAGTTTGAGCAGATGTTGAGAACCGAGAAAGTCGGATTGGGTGACTTGGCTGATGTGGATGCCGGTATCAAAGTCTTCTAGGAAAGCGCGCAGTGT	CTCC	ATCA	238	hispS_npgA_H3H_Luz_CPH
FBP3-2A_v2_di_mcu-2	FBP3-2A_v2_di_mcu-2_L0_2	FBP3-2A_v2_di_mcu-2_L0_2_5	1_B08_set21	ACGCAGAAGGTAGCACGAGAAGACAAATCACTAGAATTATCGGAAACTTGTTGGGAATCTCAGACGACGAGCTGCTGTCGACAATGTCTTTTGCTGAGTTGGGTATGACCTCGCTTTTGGCCGTCAAGATCGCATCAGAATTGAATAAATTTCTGGATGGTAGGGCTGTGTTGCCAACAAACATCTGTTACATACACTTTGATGTTCCTAAGTCTTCTAGGAAAGCGCGCAGTGT	ATCA	TCCT	235	hispS_npgA_H3H_Luz_CPH
FBP3-2A_v2_di_mcu-2	FBP3-2A_v2_di_mcu-2_L0_2	FBP3-2A_v2_di_mcu-2_L0_2_6	1_B08_set21	ACGCAGAAGGTAGCACGAGAAGACAATCCTAGTTTAACTAGTAGTGTCAGAGAACGTCTTAGCTCTGCACCGAGCTCTATTACTTCTGCCGCGTCTGAACCTGCAGCGAGTAGTCCTGGAACCCCTAGGGCTGACGAAATTGTGATTGTTGGAAAGGCCTTTAGACTTCCTGACGGTGTTAACGACGACGCCGCTCTCTAGAGACGGCTTAAGTCTTCTAGGAAAGCGCGCAGTGT	TCCT	GCTT	236	hispS_npgA_H3H_Luz_CPH
FBP3-2A_v2_di_mcu-2	FBP3-2A_v2_di_mcu-2_L0_3	FBP3-2A_v2_di_mcu-2_L0_3_1	1_B09_set22	ATTCGCGTGTCACTCGGAGAAGACAAAATGCGTCTCACTCTGGGATGTACTGACAGGAGAGTCGGCGAGTATCATCAAAGATATTCCGGCTGACAGATGGGACCATGCGTCGTTTTATCCAAAGGATATTCATTTTGGGCGCGCTGGTCTTGTTGATGTCGCTAGATTCGACTACGGTTTTTTCGGAATGACCGCTTCTGAGGCATATTCTCAAGTCTTCTACATGTGGCCCAAGCGA	AATG	TCTC	238	hispS_npgA_H3H_Luz_CPH
FBP3-2A_v2_di_mcu-2	FBP3-2A_v2_di_mcu-2_L0_3	FBP3-2A_v2_di_mcu-2_L0_3_2	1_B09_set22	ATTCGCGTGTCACTCGGAGAAGACAATCTCTTTCACCAACCATGCGGTTAGCTCTGGAAGTAGCTTATGAGGCTTTAGAAGATGCAAACATTCCTTTCAGAGCCGTCAAGGGTAGCAGGATGGGTGTTTTCGTCGCTGTGAAAGATGATGGATTTGAAACATTATTACATGCGGGACAAGGTTATGATGCTTACACAAGATTCTATGGAAAGTCTTCTACATGTGGCCCAAGCGA	TCTC	TGGA	235	hispS_npgA_H3H_Luz_CPH
FBP3-2A_v2_di_mcu-2	FBP3-2A_v2_di_mcu-2_L0_3	FBP3-2A_v2_di_mcu-2_L0_3_3	1_B09_set22	ATTCGCGTGTCACTCGGAGAAGACAATGGAACTGGACGGGCTCCTTCAACCGCCTCTGGTAGAATTAACTATTTGCTTGATTTGCATGGACCTTCAATCACCGTCGACACAGCCTGCTCAGGAGGAATCGTGTGCATTGACCAGGCTGTAACCTATTTACAAAGTGGAGCTGCGGAAACTGCCATTGTTTGTTCATCTAACACACACTGCAAGTCTTCTACATGTGGCCCAAGCGA	TGGA	CTGC	236	hispS_npgA_H3H_Luz_CPH
FBP3-2A_v2_di_mcu-2	FBP3-2A_v2_di_mcu-2_L0_3	FBP3-2A_v2_di_mcu-2_L0_3_4	1_B09_set22	ATTCGCGTGTCACTCGGAGAAGACAACTGCTGGCCAGGATCTTTCATGTTCTTGACCGCTCAAGGCATGGCCTCACCTAACGGTAGATGTGCGAGTTTCACATCAGACGCTGATGGATATGCTCCTAGTGAGGGAGCTGTGGGTTTCGTGCTTAAGACCAGGTCTGCCGCTGTGAGGGATGGAGATAGAATACTTGCTACTATTAAAGTCTTCTACATGTGGCCCAAGCGA	CTGC	ATTA	231	hispS_npgA_H3H_Luz_CPH
FBP3-2A_v2_di_mcu-2	FBP3-2A_v2_di_mcu-2_L0_3	FBP3-2A_v2_di_mcu-2_L0_3_5	1_B09_set22	ATTCGCGTGTCACTCGGAGAAGACAAATTAGGGCCACGGAGATCGGACACAATGGAAGATCGCAAGGACTTGCTGCTCCTAATGTCAGATCCCAAGCAGCTGCTCATAGAGCCGTGCTCCGTAGAGCACGCTTAGATCCTTCTGAGATTGATTTTATTGAAGCACATGGGACTGGGACCACACTCGGAGATCTTTGCGAAGTGCAGGGTATCAACGAAAGTCTTCTACATGTGGCCCAAGCGA	ATTA	ACGA	243	hispS_npgA_H3H_Luz_CPH
FBP3-2A_v2_di_mcu-2	FBP3-2A_v2_di_mcu-2_L0_3	FBP3-2A_v2_di_mcu-2_L0_3_6	1_B09_set22	ATTCGCGTGTCACTCGGAGAAGACAAACGACTCTTTTGTCTCTCCTAAGAAAAGAGCGAATCCTCTTGTAGTTTCGGCGTCGAAGTCAACCATCGGTCACACCGAGCCATCGGCTGGTCTAGTCGGAATCCTTTCAGCTCTTATGTCATTTGAAAAACGCATCGTGCCTAGATTGGCATATCTTACTGAGTCTAAGAGACGGCTTAAGTCTTCTACATGTGGCCCAAGCGA	ACGA	GCTT	231	hispS_npgA_H3H_Luz_CPH
FBP3-2A_v2_di_mcu-2	FBP3-2A_v2_di_mcu-2_L0_4	FBP3-2A_v2_di_mcu-2_L0_4_1	1_B10_set23	AGCACGCGTTAGTCCGTAGAAGACAAAATGCGTCTCATCTAATGTTAACCCAGCATTGGACGCATCAGTCGTTCCATTGCACTTTCCTACAAAGCATATTGAACTCAGAGCTGATGTGCCTTACAAGGCTGTGGTGATGTCTTACGGATTCGCAGGGACGCTTGCCGACATCGTTCTTGAGTCTGAGGTTCCACAACCAACTCCAGCCGTCAAGTCTTCTATGTATCGGCCGCGCAA	AATG	CGTC	237	hispS_npgA_H3H_Luz_CPH
FBP3-2A_v2_di_mcu-2	FBP3-2A_v2_di_mcu-2_L0_4	FBP3-2A_v2_di_mcu-2_L0_4_2	1_B10_set23	AGCACGCGTTAGTCCGTAGAAGACAACGTCGCTCAGGACACAGCTGGTCAACAGCCAATGCTTTTCGTGTTGTCAGCCAAAACGCCACGGGCACTTGCAGCCTACATTGAATTATACTTAGGGTTTTTACGCCATGCCGATCCTGGACTTTTCGCAAGGATCTGCTACACCGCATGTGTCGCTAGGGAACACTACAAGCACAGGAAGTCTTCTATGTATCGGCCGCGCAA	CGTC	CAGG	230	hispS_npgA_H3H_Luz_CPH
FBP3-2A_v2_di_mcu-2	FBP3-2A_v2_di_mcu-2_L0_4	FBP3-2A_v2_di_mcu-2_L0_4_3	1_B10_set23	AGCACGCGTTAGTCCGTAGAAGACAACAGGGTTGCTTGCGTTGCAACAGATTTAGTTGACCTCATCGCTCAGCTTGAAACTAGATTAGTACAAACGGCTTATGCTGGCGGAGGAGGTGCAAGGGCTGCTAGGACTGGTCCTTTAGTATTTGCTTTTTCTGGACAGGGTACTCAGTTCCCTGCTATGGCGGCACCACTCGCTAGGAAAGTCTTCTATGTATCGGCCGCGCAA	CAGG	AGGA	231	hispS_npgA_H3H_Luz_CPH
FBP3-2A_v2_di_mcu-2	FBP3-2A_v2_di_mcu-2_L0_4	FBP3-2A_v2_di_mcu-2_L0_4_4	1_B10_set23	AGCACGCGTTAGTCCGTAGAAGACAAAGGAGATACGCAAGATTCGGAGAGATTGTTGGCGGTTGTGCTAGGATGGCAAGAGAGCTTTCAGGTTTCCCAGTGGATGGTATTCTTCTTGGTGACGATGTTACACCTGTGAAGGACAATTCGGCTGCAGCTGAGGTGCATTCTGAGGTGGACCAGATATGTATATTTGTTTACCAGTATGCCATGTGTAGAAAGTCTTCTATGTATCGGCCGCGCAA	AGGA	TAGA	244	hispS_npgA_H3H_Luz_CPH
FBP3-2A_v2_di_mcu-2	FBP3-2A_v2_di_mcu-2_L0_4	FBP3-2A_v2_di_mcu-2_L0_4_5	1_B10_set23	AGCACGCGTTAGTCCGTAGAAGACAATAGATGGTTGGGTGAATTAGGGGTTGAGCCAAAAGCTGCGATTGGTCACTCGTTAGGGGAAATCACAGCAGCTGTCATCGCAGGAGCACTTCCTTTCGAAGCGGCGTTAGATTTAGTAGTTACTAGAGCCCGCTTGCTTAAACCATGCGCAGAACAACCTTCTGGAATGGCGGCTTTAGAAGTCTTCTATGTATCGGCCGCGCAA	TAGA	TTAG	231	hispS_npgA_H3H_Luz_CPH
FBP3-2A_v2_di_mcu-2	FBP3-2A_v2_di_mcu-2_L0_4	FBP3-2A_v2_di_mcu-2_L0_4_6	1_B10_set23	AGCACGCGTTAGTCCGTAGAAGACAATTAGCTTGCACCCCAGATGTCGCGAGTAAACTAACACTAGGTGCTTCAGTGTCTGTGTCAGTCTACAACGGACCTCAGTCTATCTGCCTTTCTGGTGCATCGGCCGAACTTGACGATGCAGTGAGGGCCGCTAAAGCTAGGAATATTAAAGCGACTCGCCTTCAGGTCGATCAAGAGACGGCTTAAGTCTTCTATGTATCGGCCGCGCAA	TTAG	GCTT	236	hispS_npgA_H3H_Luz_CPH
FBP3-2A_v2_di_mcu-2	FBP3-2A_v2_di_mcu-2_L0_5	FBP3-2A_v2_di_mcu-2_L0_5_1	1_B11_set24	CCGCAAGCGCTTACATGAGAAGACAAAATGCGTCTCAATCAGGGTTTCCATTCACCTTGCGTCGATGCTGCAGTTCCAGGTTTGCAAGCTTGGTGTGCAGCTCATCGTGCTAGTGCAGCGCCGTTAAAAATGCCTCTTTACTCCACCGTGAGAGGTGACGTTGTTCCAAAAGGAGCCGCTCTAGATCCAGAGCACTGGGTGGCACATAAGTCTTCACACGAGACAAGCGCGAA	AATG	ACAT	233	hispS_npgA_H3H_Luz_CPH
FBP3-2A_v2_di_mcu-2	FBP3-2A_v2_di_mcu-2_L0_5	FBP3-2A_v2_di_mcu-2_L0_5_2	1_B11_set24	CCGCAAGCGCTTACATGAGAAGACAAACATGCACGTAATCCTGTGCTATTCGCCCAAACAGCACAAGCTCTTAAAGAGTCCCTTCCACATGGAATCACTCTCGACGTTGGTCCTCAGGCTGTGGCTTGGTCTTTGCTTCTTTTGAACGGTTTATCAGCTACCAGAACAGTTGCTGCCGGAGCCAAAAAGGGAGCAGACCAAGAGCGTGCCCTAAGTCTTCACACGAGACAAGCGCGAA	ACAT	CCCT	238	hispS_npgA_H3H_Luz_CPH
FBP3-2A_v2_di_mcu-2	FBP3-2A_v2_di_mcu-2_L0_5	FBP3-2A_v2_di_mcu-2_L0_5_3	1_B11_set24	CCGCAAGCGCTTACATGAGAAGACAACCCTTTTGGGAGCACTTGGAGCATTGTTCGAGCAGCACAAGGTTACTCCTGATTTTGGTAGACTTTATGCTCCTTTAGAAAAGACAAGGATACCAACCTACCCATTTGAGAGAGCTAGATGCTACCCGACCTTCATACCAAGCAGGTTCGCTCACGGTGCTGCTGCTGCAGCCAAGACAGATGGTGAAAGTCTTCACACGAGACAAGCGCGAA	CCCT	GTGA	239	hispS_npgA_H3H_Luz_CPH
FBP3-2A_v2_di_mcu-2	FBP3-2A_v2_di_mcu-2_L0_5	FBP3-2A_v2_di_mcu-2_L0_5_4	1_B11_set24	CCGCAAGCGCTTACATGAGAAGACAAGTGAAGTTCTTTCTGCCGAAGAAGAAAATGTGGCACCTGTGGGATTGTTGACAAAGGAGGATTTGCGCGCTGCTTTAGTCGCTTGTCTCCGGGCCACATTGGAGCTTCGTCCTGATGAAGAATTAGATGAAGCAGAGCCTTTGACCGTGCACGGAGTGGATTCTATCGGATTTGCAAAGCTTAAAGTCTTCACACGAGACAAGCGCGAA	GTGA	CTTA	235	hispS_npgA_H3H_Luz_CPH
FBP3-2A_v2_di_mcu-2	FBP3-2A_v2_di_mcu-2_L0_5	FBP3-2A_v2_di_mcu-2_L0_5_5	1_B11_set24	CCGCAAGCGCTTACATGAGAAGACAACTTAGGAAGCACGTTGAGGACCGATGGGGACTTGATATTCCTGTCGTGTACTGGTCAGACGCTTTCACTGTAGGAGAGATGTTGGGTAATTTAGTAGGACAGTATGATGTTGTTTCTACTGCTGCAAGGGGGAGTGGGAGCAATGCTGCTGATGAAGTTGCGACACGTCAGTTACTAAGTCTTCACACGAGACAAGCGCGAA	CTTA	TACT	228	hispS_npgA_H3H_Luz_CPH
FBP3-2A_v2_di_mcu-2	FBP3-2A_v2_di_mcu-2_L0_5	FBP3-2A_v2_di_mcu-2_L0_5_6	1_B11_set24	CCGCAAGCGCTTACATGAGAAGACAATACTCAATTTCGATTTACTCAAACTCGCGGGGGATGTTGAATCGAATCCGGGCCCGATGGTCCAAGACACTTCAAGCGCTAGTACCAGTCCAATTCTCACACGCTGGTATATAGATACTAGACCTCTCACTGCTTCGACCGCAGCTTTGCCACTGTTGGAAACTCTGCAGCCTGAGAGACGGCTTAAGTCTTCACACGAGACAAGCGCGAA	TACT	GCTT	237	hispS_npgA_H3H_Luz_CPH
FBP3-2A_v2_di_mcu-2	FBP3-2A_v2_di_mcu-2_L0_6	FBP3-2A_v2_di_mcu-2_L0_6_1	1_B12_set25	AGCCGCCGCGTATGTTATGAAGACAAAATGCGTCTCACCTGCAGATCAGATCAGTGTCCAAAAGTACTACCATCTGAAGGATAAGCATATGTCGCTCGCGTCCAATCTCCTCAAGTACTTATTTGTTCATAGGAATTGCCGAATCCCATGGTCGTCCATTGTAATATCAAGAACTCCAGATCCCCATAGACGTCCCTGTTATATACCAAAGTCTTCTGTAGGAAGTGCGCAGCT	AATG	ACCA	234	hispS_npgA_H3H_Luz_CPH
FBP3-2A_v2_di_mcu-2	FBP3-2A_v2_di_mcu-2_L0_6	FBP3-2A_v2_di_mcu-2_L0_6_2	1_B12_set25	AGCCGCCGCGTATGTTATGAAGACAAACCACCCTCTGGTTCTCAAGAGGATAGCTTTAAAGATGGCTACACTGGAATTAATGTGGAGTTCAATGTATCCCATCAAGCAAGCATGGTGGCAATAGCAGGCACTGCATTTACACCCAACTCTGGAGGTGATTCCAAACTTAAGCCAGAGGTTGGCATAGACATTACTTGTGTGAATGAAAGTCTTCTGTAGGAAGTGCGCAGCT	ACCA	ATGA	232	hispS_npgA_H3H_Luz_CPH
FBP3-2A_v2_di_mcu-2	FBP3-2A_v2_di_mcu-2_L0_6	FBP3-2A_v2_di_mcu-2_L0_6_3	1_B12_set25	AGCCGCCGCGTATGTTATGAAGACAAATGAGCGACAGGGGCGAAACGGTGAGGAGCGATCCCTTGAAAGTTTGAGGCAATACATAGATATTTTCTCAGAGGTTTTTTCCACCGCAGAGATGGCAAACATACGGAGACTGGATGGGGTTTCAAGTAGCTCCCTAAGCGCCGATAGGCTAGTGGACTATGGTTACCGATTGTTTTACACTTATTGGGCTCTAAGTCTTCTGTAGGAAGTGCGCAGCT	ATGA	CTCT	245	hispS_npgA_H3H_Luz_CPH
FBP3-2A_v2_di_mcu-2	FBP3-2A_v2_di_mcu-2_L0_6	FBP3-2A_v2_di_mcu-2_L0_6_4	1_B12_set25	AGCCGCCGCGTATGTTATGAAGACAACTCTTAAGGAAGCATACATCAAGATGACAGGGGAAGCTCTGCTGGCTCCGTGGCTCAGAGAACTCGAATTTAGTAACGTGGTTGCTCCAGCGGCTGTTGCTGAATCTGGAGATTCCGCTGGAGACTTTGGAGAACCTTATACCGGGGTCCGAACAACCCTTTATAAAAACCTCGTAGAGGAAAGTCTTCTGTAGGAAGTGCGCAGCT	CTCT	AGGA	233	hispS_npgA_H3H_Luz_CPH
FBP3-2A_v2_di_mcu-2	FBP3-2A_v2_di_mcu-2_L0_6	FBP3-2A_v2_di_mcu-2_L0_6_5	1_B12_set25	AGCCGCCGCGTATGTTATGAAGACAAAGGATGTTAGGATAGAGGTTGCGGCACTTGGTGGTGACTATTTATTTGCGACTGCTGCACGAGGTGGTGGTATAGGAGCTTCCAGTCGACCAGGTGGAGGACCAGATGGTTCTGGGATTAGAAGTCAAGATCCCTGGCGACCATTTAAAAAGCTCGATATAGAAAGAGATATACAGCCTTGCGCTACAAGTCTTCTGTAGGAAGTGCGCAGCT	AGGA	CTAC	239	hispS_npgA_H3H_Luz_CPH
FBP3-2A_v2_di_mcu-2	FBP3-2A_v2_di_mcu-2_L0_6	FBP3-2A_v2_di_mcu-2_L0_6_6	1_B12_set25	AGCCGCCGCGTATGTTATGAAGACAACTACTGGAGTTTGTAATTGTCTGTCTCGTGGAAGCGGGTCCAATGCGGCGGATGAAGTAGCTACACGGCAACTCCTGAACTTCGATCTCCTAAAATTAGCGGGCGATGTTGAAAGTAATCCGGGGCCCATGGCCTCTTTTGAAAATTCACTCTCTGTGCTTATTGTAGAGACGGCTTAAGTCTTCTGTAGGAAGTGCGCAGCT	CTAC	GCTT	229	hispS_npgA_H3H_Luz_CPH
FBP3-2A_v2_di_mcu-2	FBP3-2A_v2_di_mcu-2_L0_7	FBP3-2A_v2_di_mcu-2_L0_7_1	1_C01_set26	AAGACGGCGCTTACTCGAGAAGACAAAATGCGTCTCATTGTTGGAGCCGGTTTGGGAGGACTAGCTGCTGCTATAGCTCTCCGACGACAAGGCCATGTGGTTAAAATCTACGAATCATCTTCGTTTAAAGCGGAACTCGGCGCAGGCCTAGCAGTTCCACCGAATACACTGCGTAGTCTACAGCAATTGGGTTGTAACACTGAAAACCTTAAAGTCTTCTAAGGTACGCGCCTGCAA	AATG	CTTA	237	hispS_npgA_H3H_Luz_CPH
FBP3-2A_v2_di_mcu-2	FBP3-2A_v2_di_mcu-2_L0_7	FBP3-2A_v2_di_mcu-2_L0_7_2	1_C01_set26	AAGACGGCGCTTACTCGAGAAGACAACTTAACGGCGTTGATAATCTCTGTTTTACTGCCATGGGATATGATGGGTCAGTGGGCATGATGAACAATATGACTGATTACCGTGAAGCATATGGCACTAGTTGGATCATGGTTCATCGTGTCGATTTGCATAACGAGTTGATGAGAGTTGCTCTAGACCCGGGGGGATTGGGGCCTCCTAAGTCTTCTAAGGTACGCGCCTGCAA	CTTA	TCCT	232	hispS_npgA_H3H_Luz_CPH
FBP3-2A_v2_di_mcu-2	FBP3-2A_v2_di_mcu-2_L0_7	FBP3-2A_v2_di_mcu-2_L0_7_3	1_C01_set26	AAGACGGCGCTTACTCGAGAAGACAATCCTGCAACGCTTCATCTGAATCATAGAGTGACGTTTTGTGATGTAGATGCTTGTACGGTGACATTTACGAACGGTACAACTCAAAGTGCAGATCTTATCGTTGGGGCTGACGGGATACGTTCCACTATCCGTAGATTTGTCTTGGAGGAGGACGTGACCATTCCCGCAAGCGGAATAGTTGGGTTTCGAAGTCTTCTAAGGTACGCGCCTGCAA	TCCT	TTCG	241	hispS_npgA_H3H_Luz_CPH
FBP3-2A_v2_di_mcu-2	FBP3-2A_v2_di_mcu-2_L0_7	FBP3-2A_v2_di_mcu-2_L0_7_4	1_C01_set26	AAGACGGCGCTTACTCGAGAAGACAATTCGATGGTTGGTACAGGCTGATGCGCTCGATCCATATCCTGAACTCGATTGGATAGTCAAAAAGCCCCCGCTCGGAGCTAGGTTGATTTCTACGCCCCAGAATCCGCAATCTGGAGTGGGACTGGCAGATCGTAGAACTATTATTATATACGCTTGTCGTGGGGGGACAATGGTTAAAGTCTTCTAAGGTACGCGCCTGCAA	TTCG	GTTA	229	hispS_npgA_H3H_Luz_CPH
FBP3-2A_v2_di_mcu-2	FBP3-2A_v2_di_mcu-2_L0_7	FBP3-2A_v2_di_mcu-2_L0_7_5	1_C01_set26	AAGACGGCGCTTACTCGAGAAGACAAGTTAATGTGCTGGCGGTACACGATGACGAGCGAGATCAGAATACTGCAGATTGGAGCGTTCCAGCATCAAAGGATGATTTGTTTCGAGTATTCCATGACTACCATCCGAGATTCAGACGGCTCTTGGAACTCGCTCAAGATATAAATCTCTGGCAGATGAGGGTTGTACCGGTGCTCAAGAAAAAGTCTTCTAAGGTACGCGCCTGCAA	GTTA	GAAA	235	hispS_npgA_H3H_Luz_CPH
FBP3-2A_v2_di_mcu-2	FBP3-2A_v2_di_mcu-2_L0_7	FBP3-2A_v2_di_mcu-2_L0_7_6	1_C01_set26	AAGACGGCGCTTACTCGAGAAGACAAGAAATGGGTTAATAAACGGGTGTGCCTGCTTGGAGATGCGGCTCATGCCATGCTTCCGACTTTAGGCCAAGGGTTTGGGATGGGACTCGAAGATGCCGTTGCCCTAGGTACTCTCCTGCCAAAAGGGACGACTGCTAGTCAAATAGAGACAAGACTGGCTGTCTACGAACAGCTTAAGAGACGGCTTAAGTCTTCTAAGGTACGCGCCTGCAA	GAAA	GCTT	239	hispS_npgA_H3H_Luz_CPH
FBP3-2A_v2_di_mcu-2	FBP3-2A_v2_di_mcu-2_L0_8	FBP3-2A_v2_di_mcu-2_L0_8_1	1_C02_set27	TGCGGCGCGAAACTACATGAAGACAAAATGCGTCTCACTTAGAAAGGATCGAGCAGAGTTTGTAGCCGCTGAAAGTTATGAGGAGCAGTATGTCCCCGAAAAACGGGGCTTGTACTTGCGTAGCAAGGAACTTAGAGATAGAGTTATGGGGTATGACATAAAAGTGGAGTCTGAGAAAGTACTGGAAACCTTGCTTAGGAGCTCTAAGTCTTCTGAACTAGGCCGTTGCGT	AATG	CTCT	231	hispS_npgA_H3H_Luz_CPH
FBP3-2A_v2_di_mcu-2	FBP3-2A_v2_di_mcu-2_L0_8	FBP3-2A_v2_di_mcu-2_L0_8_2	1_C02_set27	TGCGGCGCGAAACTACATGAAGACAACTCTAACTCCGCAGGAAGCGGCTCCAATGCAGCAGATGAAGTGGCTACGCGTCAACTCCTAAATTTTGATCTACTAAAACTGGCTGGGGATGTAGAATCCAATCCTGGGCCCATGAGGTCTACTATCTCTTTATCGAGCCTCCTTGAGAGACTGAGCAAATTGTCATCCCGATCCATCGCAATTAAAGTCTTCTGAACTAGGCCGTTGCGT	CTCT	ATTA	237	hispS_npgA_H3H_Luz_CPH
FBP3-2A_v2_di_mcu-2	FBP3-2A_v2_di_mcu-2_L0_8	FBP3-2A_v2_di_mcu-2_L0_8_3	1_C02_set27	TGCGGCGCGAAACTACATGAAGACAAATTACGTGCGGCGTAGTCTTGGCAAGTGCAATAGCATTCCCGATTATCCGAAGAGACTATCAAACGTTCCTCGAAGTTGGTCCGAGCTATGCCCCACAGAACTTCCGAGGCTATATCACTGTTTGTGTCTTGAGCCTTTTTCGGCAAGAGCAGAAAGGGTTGGCAATTTATGACAGGCTTCCAAGTCTTCTGAACTAGGCCGTTGCGT	ATTA	TTCC	234	hispS_npgA_H3H_Luz_CPH
FBP3-2A_v2_di_mcu-2	FBP3-2A_v2_di_mcu-2_L0_8	FBP3-2A_v2_di_mcu-2_L0_8_4	1_C02_set27	TGCGGCGCGAAACTACATGAAGACAATTCCAGAAAAGCGTCGTTGGCTAGCTGACCTACCGTTTCGTGAAGGGCCACGTCCTTCCATAACCTCCCACATTATACAGCGTCAGCGTACTCAACTGGTTGATCAAGAGTTCGCGACGCGGGAACTCATTGATAAAGTGATCCCACGTGTTCAAGCAAGACACACAGACAAAACTTTTCTCAGTACGTCAAGTCTTCTGAACTAGGCCGTTGCGT	TTCC	CGTC	242	hispS_npgA_H3H_Luz_CPH
FBP3-2A_v2_di_mcu-2	FBP3-2A_v2_di_mcu-2_L0_8	FBP3-2A_v2_di_mcu-2_L0_8_5	1_C02_set27	TGCGGCGCGAAACTACATGAAGACAACGTCAAAATTTGAGTTTCATGCAAAGGCTATCTTCCTACTCCCCTCTATTCCTATTAATGATCCTCTCAACATTCCCTCACACGATACGGTCAGAAGAACCAAGCGTGAGATCGCTCATATGCATGATTACCATGATTGCTCTCTGCACCTCGCTCTAGCTCCTCAAGATGGGAAGGAAAGTCTTCTGAACTAGGCCGTTGCGT	CGTC	AGGA	230	hispS_npgA_H3H_Luz_CPH
FBP3-2A_v2_di_mcu-2	FBP3-2A_v2_di_mcu-2_L0_8	FBP3-2A_v2_di_mcu-2_L0_8_6	1_C02_set27	TGCGGCGCGAAACTACATGAAGACAAAGGAAGTTCTAAAAAAAGGTTGGGGCCAACGACATCCATTGGCTGGACCAGGAGTTCCAGGCCCTCCTACTGAATGGACATTTTTATACGCGCCACGTAACGAAGAGGAGGCGAGAGTTGTTGAGATGATAGTCGAAGCTAGTATTGGCTACATGACTAACGATCCTGCTGGGAAGAGACGGCTTAAGTCTTCTGAACTAGGCCGTTGCGT	AGGA	GCTT	237	hispS_npgA_H3H_Luz_CPH
FBP3-2A_v2_di_mcu-2	FBP3-2A_v2_di_mcu-2_L0_9	FBP3-2A_v2_di_mcu-2_L0_9_1	1_C03_set28	TTGCGCGCAAGGTCCTAAGAAGACAAAATGCGTCTCAGGGAAGATTGTTGAAAATGCCAAAGGTAGCGGATCGAATGCAGCGGATGAGGTTGCGACTCGTCAACTGCTAAATTTCGATCTCTTAAAACTAGCTGGCGATGTCGAAAGCAATCCGGGACCCATGGCACCTATTTCATCCACGTGGAGCAGGTTGATAAGGTTCGTAAGTCTTCACTACACAGGCGCCAACA	AATG	TCGT	230	hispS_npgA_H3H_Luz_CPH
FBP3-2A_v2_di_mcu-2	FBP3-2A_v2_di_mcu-2_L0_9	FBP3-2A_v2_di_mcu-2_L0_9_2	1_C03_set28	TTGCGCGCAAGGTCCTAAGAAGACAATCGTGGCTGTAGAAACTTCCCTGGTTCATATTGGTGAGCCGATTGATGCAACGATGGATGTTGGCCTCGCTCGTAGAGAAGGCAAGACAATTCAAGCATACGAAATAATCGGAAGCGGCAGTGCGCTAGATCTATCTGCACAAGTTTCTAAGAACGTACTCACAGTTCGGGAATTGCTCATGCCGCTAAGAAGTCTTCACTACACAGGCGCCAACA	TCGT	TAAG	242	hispS_npgA_H3H_Luz_CPH
FBP3-2A_v2_di_mcu-2	FBP3-2A_v2_di_mcu-2_L0_9	FBP3-2A_v2_di_mcu-2_L0_9_3	1_C03_set28	TTGCGCGCAAGGTCCTAAGAAGACAATAAGTCGGGAAGAGATTAAGACCGTTCGATGTCTCGGCTTGAACTATCCTGTTCACGCTACAGAAGCTAACGTGGCGGTTCCGAAATTTCCTAACCTGTTCTATAAGCCCGTAACATCATTGATTGGTCCGGGCGGTCTTATTACTATTCCCTCCGTCGTTCAACCCCCCAAGGAGCACCAGTCAAGTCTTCACTACACAGGCGCCAACA	TAAG	AGTC	236	hispS_npgA_H3H_Luz_CPH
FBP3-2A_v2_di_mcu-2	FBP3-2A_v2_di_mcu-2_L0_9	FBP3-2A_v2_di_mcu-2_L0_9_4	1_C03_set28	TTGCGCGCAAGGTCCTAAGAAGACAAAGTCAGATTACGAGGCTGAGCTGGTTATAGTAATAGGGAAGGCAGCAAAAAACGTGAGCGAGGATGAGGCTCTGGATTATGTATTGGGCTATACCGCTGCAAACGATATATCTTTCCGTAAACATCAACTAGCTGTCAGTCAATGGAGCTTCAGCAAGGGCTTTGATGGAACTAATCCACTTGGAAGTCTTCACTACACAGGCGCCAACA	AGTC	TTGG	236	hispS_npgA_H3H_Luz_CPH
FBP3-2A_v2_di_mcu-2	FBP3-2A_v2_di_mcu-2_L0_9	FBP3-2A_v2_di_mcu-2_L0_9_5	1_C03_set28	TTGCGCGCAAGGTCCTAAGAAGACAATTGGTCCCTGTCTCGTTTCCGCCTCCAGTATCCCTGACCCACAGGATATTCCAATACAGTGCAAATTGAATGGTGGAGTTGTGCAAAATGGCAACACCAGAGATCAAATCTTCAACGTGAAGAAAACCATATCATTTCTTTCCCAAGGGACTACTTTGGAGCCCGGTTCCATTATTCTAAGTCTTCACTACACAGGCGCCAACA	TTGG	TTCT	230	hispS_npgA_H3H_Luz_CPH
FBP3-2A_v2_di_mcu-2	FBP3-2A_v2_di_mcu-2_L0_9	FBP3-2A_v2_di_mcu-2_L0_9_6	1_C03_set28	TTGCGCGCAAGGTCCTAAGAAGACAATTCTCACGGGGACCCCTGATGGTGTTGGGTTCGTTCGAAACCCGCCCCTGTATTTAAAGGATGGTGATGAGGTTATGACTTGGATCGGTAGTGGAATTGGAACTCTCGCAAATACAGTTCGAGAAGAACAAACGTGTTTTGCATCAGGCGGCCACGAATGAGCTTAGAGACCGCTTAGAGACGGCTTAAGTCTTCACTACACAGGCGCCAACA	TTCT	GCTT	239	hispS_npgA_H3H_Luz_CPH
FBP3-2A_v2_di_mcu-3	FBP3-2A_v2_di_mcu-3_L0_1	FBP3-2A_v2_di_mcu-3_L0_1_1	1_C04_set29	CGGCGACATTTAGGCCTTGAAGACAAAATGCGTCTCAAATGCGGTCTCTAATGAGTGCGTCGAGTTCTTATTCCGAACTGGAATCGCCAACTTCTCTGCTTGACGTGTTCGTTCACGCTGCTCGGGATCCTCATACCGCAAGTCGTCGTGTATTAGAATGTGGCTCTGACACATGGACATATGCGGCGTTAGATGCTGTGTCTGATGGTAAAGTCTTCTAGGGGTGTTGCGTGCTT	AATG	GGTA	236	hispS_npgA_H3H_Luz_CPH	AATGCGGTCTCTAATGAGTGCGTCGAGTTCTTATTCCGAACTGGAATCGCCAACTTCTCTGCTTGACGTGTTCGTTCACGCTGCTCGGGATCCTCATACCGCAAGTCGTCGTGTATTAGAATGTGGCTCTGACACATGGACATATGCGGCGTTAGATGCTGTGTCTGATGGTATAGCTCGCGAATTAGCCCCTTTTGGGTTAGCGCCAAAGGTCGCTGTTGTCTCTGAGAACCATCCATTTGTGTTCGCTTTGTTGTTCGCAGTCTGGAAGTTGGGTGGAACTTTCATTCCAATCGACGCACATGTTCCTTTTGCTATGTTGACAGGGATGGTGAACATTGTGAAGCCAACATGTCTTTACCTTCCTGCCTCCGCTACATCAAACATATCTCTTGTGAA…	codon opt v2 (clone 4, figure 3); 2-step assembly
FBP3-2A_v2_di_mcu-3	FBP3-2A_v2_di_mcu-3_L0_1	FBP3-2A_v2_di_mcu-3_L0_1_2	1_C04_set29	CGGCGACATTTAGGCCTTGAAGACAAGGTATAGCTCGCGAATTAGCCCCTTTTGGGTTAGCGCCAAAGGTCGCTGTTGTCTCTGAGAACCATCCATTTGTGTTCGCTTTGTTGTTCGCAGTCTGGAAGTTGGGTGGAACTTTCATTCCAATCGACGCACATGTTCCTTTTGCTATGTTGACAGGGATGGTGAACATTGTGAAAAGTCTTCTAGGGGTGTTGCGTGCTT	GGTA	TGAA	228	hispS_npgA_H3H_Luz_CPH
FBP3-2A_v2_di_mcu-3	FBP3-2A_v2_di_mcu-3_L0_1	FBP3-2A_v2_di_mcu-3_L0_1_3	1_C04_set29	CGGCGACATTTAGGCCTTGAAGACAATGAAGCCAACATGTCTTTACCTTCCTGCCTCCGCTACATCAAACATATCTCTTGTGAAGGCCTTCGATATAAGAACCGTTGTGTTTGGACACAAGGAGAATTCAATGCAAGCTTTGTTCGATAAATATAGTCTGCATGCTGCTCCATTACATGCTGCACCATTGCATTACGCCCCTCCATCAGCCGATAAGTCTTCTAGGGGTGTTGCGTGCTT	TGAA	CGAT	240	hispS_npgA_H3H_Luz_CPH
FBP3-2A_v2_di_mcu-3	FBP3-2A_v2_di_mcu-3_L0_1	FBP3-2A_v2_di_mcu-3_L0_1_4	1_C04_set29	CGGCGACATTTAGGCCTTGAAGACAACGATCATGCGTGTCTTTATCTTTTCACTTCTAGTGCGTCGTCGACAAAAAATTTAAAGGCCGTCCCTCTTACCCATACACTTGTCTTGAGAGGTTGTCAATCTAAACTGGCTTGGTGGAGGAGAGTACAACCGGGAAAGAATCTTGACGCTATTAGAATCCTTGGATGGGCGCCTTGGTAAGTCTTCTAGGGGTGTTGCGTGCTT	CGAT	TGGT	231	hispS_npgA_H3H_Luz_CPH
FBP3-2A_v2_di_mcu-3	FBP3-2A_v2_di_mcu-3_L0_1	FBP3-2A_v2_di_mcu-3_L0_1_5	1_C04_set29	CGGCGACATTTAGGCCTTGAAGACAATGGTCCCACGTTCTTGCCTATATGCAGGATATTGGAACAGCTACACTTCTTAACGCTGGTTGCTACGTCTTTGCGACAATCCCTTCTTCATACCCTCAGCTTCCTACGACTACCCCAGTCGATTTGACCACTTCACTTATCGACGCTTTGGTTACCAGAAGAGTCGCAGCATTCGCCTGTGTTCCTAAGTCTTCTAGGGGTGTTGCGTGCTT	TGGT	TCCT	238	hispS_npgA_H3H_Luz_CPH
FBP3-2A_v2_di_mcu-3	FBP3-2A_v2_di_mcu-3_L0_1	FBP3-2A_v2_di_mcu-3_L0_1_6	1_C04_set29	CGGCGACATTTAGGCCTTGAAGACAATCCTTTCGTCCTTGCTAACCTTAAAGCTGCTTGCCAAAGTAATCATCCGGCGCGCTCACAATTGCTTGAGGCCCTTCAAAAGACCATCATGCTGGAATGTGGTGGTGCCGTGTTGGATGATGCTACTGTTGATTGGGCCGAGAGGAATGGTATAAGGATCTTCACCGGAAGAGACGGCTTAAGTCTTCTAGGGGTGTTGCGTGCTT	TCCT	GCTT	232	hispS_npgA_H3H_Luz_CPH
FBP3-2A_v2_di_mcu-3	FBP3-2A_v2_di_mcu-3_L0_2	FBP3-2A_v2_di_mcu-3_L0_2_1	1_C05_set30	ACCGGCCCAACTTAGTCAGAAGACAAAATGCGTCTCACGGAATTGGTATGACGGAGACTGGTGGAGCCGTTTTCGTAGGGCTGGCTTCTGAATCTAGACGCGGCTTTTTGCCTGAAGGTTTATTAGGGGATGCATCATTCTCTATCAGTTCTGACACTGACGCTCTGGATGAAGGTGAACTTGTCGTGAAATCCAAACTAATTGCACCGAAGTCTTCTGTTTCGAGGTCAGGGCA	AATG	ACCG	235	hispS_npgA_H3H_Luz_CPH
FBP3-2A_v2_di_mcu-3	FBP3-2A_v2_di_mcu-3_L0_2	FBP3-2A_v2_di_mcu-3_L0_2_2	1_C05_set30	ACCGGCCCAACTTAGTCAGAAGACAAACCGGGATATGTCGGCTATGATGATGGAGCTCACTCGGTTGATTGTGATGGATGGGTCACATTCCGGACAGGAGATAGGTATCGGCAGACACAACCGGACGGACGGTTTACCTGGTTGGGAAGGATCACAGACTTCATTCAAATGGTTTCGGGGGAATATCTGGATCCGCGCCCTTTAGAGGAGAAGTCTTCTGTTTCGAGGTCAGGGCA	ACCG	GGAG	236	hispS_npgA_H3H_Luz_CPH
FBP3-2A_v2_di_mcu-3	FBP3-2A_v2_di_mcu-3_L0_2	FBP3-2A_v2_di_mcu-3_L0_2_3	1_C05_set30	ACCGGCCCAACTTAGTCAGAAGACAAGGAGTCTCTTAGAGCCTCTCCACTAATAGCGAATGCGTGCATTGTTGGGGACGCCTTCCTATCTTCTGCTTCAACTAGCATCTTGGCCATTATTGAATTAGCAACCCCTGATCTTGCACACACCGCCTCAATCAGGGCACAGCTTGCAAGAGTCCTAGCCCCTCTGAATCGCGATTTGCCTCCAAAGTCTTCTGTTTCGAGGTCAGGGCA	GGAG	TCCA	236	hispS_npgA_H3H_Luz_CPH
FBP3-2A_v2_di_mcu-3	FBP3-2A_v2_di_mcu-3_L0_2	FBP3-2A_v2_di_mcu-3_L0_2_4	1_C05_set30	ACCGGCCCAACTTAGTCAGAAGACAATCCACCACTTAGGATCGCAGCGTCGAGCATTCTTGTTTTAGATGGAATGAGAAAGATCCCTAAGACAAAAAAAGGGGACATTTTCAGAAAAAAGCTTGAGGACACATTCGGTGCTGAGTTTGAGCAGATGTTGAGAACCGAGAAAGTTGGATTGGGTGACCTCGCTGATGTGGATGCCGGTAAAGTCTTCTGTTTCGAGGTCAGGGCA	TCCA	GGTA	234	hispS_npgA_H3H_Luz_CPH
FBP3-2A_v2_di_mcu-3	FBP3-2A_v2_di_mcu-3_L0_2	FBP3-2A_v2_di_mcu-3_L0_2_5	1_C05_set30	ACCGGCCCAACTTAGTCAGAAGACAAGGTATCACTAGAATCATCGGAAACTTGTTGGGAATCTCAGACGACGAGCTGCTGTCGACAATGTCTTTTGCTGAGTTGGGTATGACCTCTCTCCTGGCCGTTAAGATCGCATCAGAACTAAATAAATTTCTCGATGGTAGGGCTGTGTTGCCAACAAACATTTGTTACATACACTTTGACGTGCCTAAAGTCTTCTGTTTCGAGGTCAGGGCA	GGTA	CCTA	239	hispS_npgA_H3H_Luz_CPH
FBP3-2A_v2_di_mcu-3	FBP3-2A_v2_di_mcu-3_L0_2	FBP3-2A_v2_di_mcu-3_L0_2_6	1_C05_set30	ACCGGCCCAACTTAGTCAGAAGACAACCTAGTTTAACTAGTAGTGTCAGAGAACGGTTATCGTCCGCGCCGTCATCTATTACATCTGCTGCTTCTGAGCCTGCGGCTAGTAGTCCAGGAACTCCTAGGGCGGATGAAATCGTGATCGTGGGAAAGGCGTTCAGACTTCCTGACGGTGTTAACGACGACGCCGCTTTGTGAGAGACGGCTTAAGTCTTCTGTTTCGAGGTCAGGGCA	CCTA	GCTT	236	hispS_npgA_H3H_Luz_CPH
FBP3-2A_v2_di_mcu-3	FBP3-2A_v2_di_mcu-3_L0_3	FBP3-2A_v2_di_mcu-3_L0_3_1	1_C06_set31	TGCGCGCACCGTATGTTAGAAGACAAAATGCGTCTCATGTGGGACGTCCTTACAGGGGAGTCCGCTAGTATCATCAAAGATATTCCGGCCGATAGATGGGATCATGCGAGTTTTTATCCAAAGGATATTCATTTTGGGCGCGCTGGTCTTGTGGATGTTGCTAGATTCGACTACGGTTTTTTCGGAATGACCGCTTCTGAGGCATATTCTCAAGTCTTCTGACCTAGTTGCGGCTCA	AATG	TCTC	237	hispS_npgA_H3H_Luz_CPH
FBP3-2A_v2_di_mcu-3	FBP3-2A_v2_di_mcu-3_L0_3	FBP3-2A_v2_di_mcu-3_L0_3_2	1_C06_set31	TGCGCGCACCGTATGTTAGAAGACAATCTCTTTCCCCAACCATGCGGTTAGCTTTAGAAGTAGCTTATGAGGCATTAGAAGATGCAAATATTCCTTTCAGAGCCGTCAAGGGTTCCAGGATGGGTGTGTTCGTCGCTGTGAAAGACGATGGATTTGAAACATTATTACATGCGGGACAGGGTTATGACGCTTACACAAGATTCTATGGAAAGTCTTCTGACCTAGTTGCGGCTCA	TCTC	TGGA	235	hispS_npgA_H3H_Luz_CPH
FBP3-2A_v2_di_mcu-3	FBP3-2A_v2_di_mcu-3_L0_3	FBP3-2A_v2_di_mcu-3_L0_3_3	1_C06_set31	TGCGCGCACCGTATGTTAGAAGACAATGGAACTGGAAGGGCTCCTTCAACCGCCTCTGGTAGAATCAACTATTTGCTTGATTTGCACGGACCTTCAATTACCGTCGACACAGCTTGTTCAGGAGGAATCGTGTGCATCGACCAGGCTGTAACATATTTACAAAGTGGAGCTGCGGAAACTGCCATTGTGTGTTCATCTAACACACACTGCAAGTCTTCTGACCTAGTTGCGGCTCA	TGGA	CTGC	236	hispS_npgA_H3H_Luz_CPH
FBP3-2A_v2_di_mcu-3	FBP3-2A_v2_di_mcu-3_L0_3	FBP3-2A_v2_di_mcu-3_L0_3_4	1_C06_set31	TGCGCGCACCGTATGTTAGAAGACAACTGCTGGCCTGGATCTTTCATGTTCCTCACTGCTCAAGGCATGGCCTCACCTAATGGGCGTTGTGCTTCGTTCACATCCGACGCCGACGGATATGCTCCTAGTGAGGGAGCTGTGGGTTTCGTGCTAAAGACCAGGTCTGCCGCTGTGAGGGATGGAGATAGAATACTTGCTACTATTAGGGCTACCAAGTCTTCTGACCTAGTTGCGGCTCA	CTGC	TACC	239	hispS_npgA_H3H_Luz_CPH
FBP3-2A_v2_di_mcu-3	FBP3-2A_v2_di_mcu-3_L0_3	FBP3-2A_v2_di_mcu-3_L0_3_5	1_C06_set31	TGCGCGCACCGTATGTTAGAAGACAATACCGAGATCGGACACAATGGAAGATCGCAAGGACTTGCTGCTCCTAATGTCAGATCGCAGGCAGCTGCTCATAGAGCTGTGCTCCGTAGAGCAAGATTAGATCCATCTGAGATTGATTTTATTGAAGCACATGGGACTGGGACGACATTGGGAGATCTTTGTGAAGTGCAGGGTATCAACGATAAGTCTTCTGACCTAGTTGCGGCTCA	TACC	CGAT	236	hispS_npgA_H3H_Luz_CPH
FBP3-2A_v2_di_mcu-3	FBP3-2A_v2_di_mcu-3_L0_3	FBP3-2A_v2_di_mcu-3_L0_3_6	1_C06_set31	TGCGCGCACCGTATGTTAGAAGACAACGATTCTTTTGTTTCTCCTAAGAAAAGAGCGAACCCTCTTGTAGTATCGGCGTCGAAGTCAACGATCGGTCACACCGAGCCATCTGCTGGTCTAGTTGGAATCTTGTCAGCTCTTATGTCATTTGAAAAACGCATTGTGCCTAGATTGGCATATCTCACTGAGTCTAATAGAGACGGCTTAAGTCTTCTGACCTAGTTGCGGCTCA	CGAT	GCTT	232	hispS_npgA_H3H_Luz_CPH
FBP3-2A_v2_di_mcu-3	FBP3-2A_v2_di_mcu-3_L0_4	FBP3-2A_v2_di_mcu-3_L0_4_1	1_C07_set32	AGCGCGCACACTCGTATAGAAGACAAAATGCGTCTCATAATGTGAACCCAGCATTGGACGCATCGGTCGTTCCATTGCACTTTCCTACAAAGCATATTGAACTCAGAGCTGATGTGCCTTACAAGGCCGTGGTGATGTCTTACGGATTCGCAGGGACGCTTGCCGACATCGTCCTTGAGTCTGAGGTTCCACAACCAACTCCAAAGTCTTCTAGGAAACGCCACGACGT	AATG	TCCA	229	hispS_npgA_H3H_Luz_CPH
FBP3-2A_v2_di_mcu-3	FBP3-2A_v2_di_mcu-3_L0_4	FBP3-2A_v2_di_mcu-3_L0_4_2	1_C07_set32	AGCGCGCACACTCGTATAGAAGACAATCCAGCGGTTGCTCAGGACACAGCTGGTCAACAGCCAATGCTTTTCGTTTTGTCAGCGAAAACGCCACGTGCACTTGCAGCCTACATTGAATTATACTTAGGGTTTTTAAGGCATGCTGATCCTGGACTTTTCGCACGTATCTGCTACACGGCATGTGTTGCAAGGGAGCATTACAAGCACAGGGTTGCCAAGTCTTCTAGGAAACGCCACGACGT	TCCA	TGCC	242	hispS_npgA_H3H_Luz_CPH
FBP3-2A_v2_di_mcu-3	FBP3-2A_v2_di_mcu-3_L0_4	FBP3-2A_v2_di_mcu-3_L0_4_3	1_C07_set32	AGCGCGCACACTCGTATAGAAGACAATGCCTGCGTTGCAACAGATTTAGTTGACCTAATCGCCCAGTTAGAGACTCGGTTAGTGCAAACTGCCTATGCTGGAGGTGGAGGTGCCCGTGCTGCTAGGACTGGTCCTCTTGTGTTTGCTTTTAGTGGACAGGGTACTCAGTTCCCTGCTATGGCGGCACCGCTTGCTAGGAGATACGAAGTCTTCTAGGAAACGCCACGACGT	TGCC	TACG	231	hispS_npgA_H3H_Luz_CPH
FBP3-2A_v2_di_mcu-3	FBP3-2A_v2_di_mcu-3_L0_4	FBP3-2A_v2_di_mcu-3_L0_4_4	1_C07_set32	AGCGCGCACACTCGTATAGAAGACAATACGCAAGATTTGGCGAAATTGTAGGGGGTTGTGCTAGGATGGCAAGAGAGCTTTCAGGTTTCCCAGTGGATGGTATTCTTCTTGGTGACGATGTTACACCTGTGAAGGACAACTCGGCTGCGGCTGAGGTACACTCTGAGGTTGACCAAATCTGCATATTTGTTTACCAGTATGCTATGTAAGTCTTCTAGGAAACGCCACGACGT	TACG	ATGT	233	hispS_npgA_H3H_Luz_CPH
FBP3-2A_v2_di_mcu-3	FBP3-2A_v2_di_mcu-3_L0_4	FBP3-2A_v2_di_mcu-3_L0_4_5	1_C07_set32	AGCGCGCACACTCGTATAGAAGACAAATGTGTAGATGGCTAGGTGAATTAGGGGTTGAGCCAAAGGCTGCGATAGGTCACTCGTTAGGGGAAATCACAGCTGCGGTTATCGCAGGAGCACTTCCTTTCGAAGCGGCGCTCGATTTAGTCGTCACTAGAGCCAGGTTGCTTAAACCATGTGCGGAACAACCATCTGGAATGGCAGCATTGGAAGTCTTCTAGGAAACGCCACGACGT	ATGT	TTGG	236	hispS_npgA_H3H_Luz_CPH
FBP3-2A_v2_di_mcu-3	FBP3-2A_v2_di_mcu-3_L0_4	FBP3-2A_v2_di_mcu-3_L0_4_6	1_C07_set32	AGCGCGCACACTCGTATAGAAGACAATTGGCCTGCACACCTGATGTTGCTTCAAAGCTTACACTTGGTGCTTCAGTGTCTGTGTCAGTCTACAACGGACCTCAATCCATCTGCCTTTCTGGTGCTTCTGCCGAATTAGATGATGCAGTGAGGGCCGCGAAAGCGCGCAACATCAAAGCTACTAGACTTCAGGTCGATAGAGACGGCTTAAGTCTTCTAGGAAACGCCACGACGT	TTGG	GCTT	234	hispS_npgA_H3H_Luz_CPH
FBP3-2A_v2_di_mcu-3	FBP3-2A_v2_di_mcu-3_L0_5	FBP3-2A_v2_di_mcu-3_L0_5_1	1_C08_set33	ATGTCACGGCAGCCTAGTGAAGACAAAATGCGTCTCACGATCAAGGGTTTCACTCGCCTTGCGTCGATGCTGCTGTTCCAGGTCTACAAGCTTGGTGTGCAGCACATCGTGCTTCCGCTGCTCCGTTAAAAATGCCTCTTTATTCGACGGTTAGAGGGGACGTTGTTCCAAAAGGAGCCGCCCTTGATCCAGAGCATTGGGTAAAGTCTTCTTAGGCAGGCGCAATGGA	AATG	GGTA	229	hispS_npgA_H3H_Luz_CPH
FBP3-2A_v2_di_mcu-3	FBP3-2A_v2_di_mcu-3_L0_5	FBP3-2A_v2_di_mcu-3_L0_5_2	1_C08_set33	ATGTCACGGCAGCCTAGTGAAGACAAGGTAGCCCATGCAAGGAATCCCGTTTTGTTCGCTCAAACGGCTCAGGCGCTTAAAGAGTCACTTCCACATGGAATCACTCTCGACGTCGGTCCTCAGGCCGTTGCTTGGTCTTTACTTCTTCTAAACGGTCTGTCAGCAACGAGAACAGTTGCTGCAGGAGCTAAAAAGGGAGCTGATCAAGAGAGAAGTCTTCTTAGGCAGGCGCAATGGA	GGTA	AGAG	238	hispS_npgA_H3H_Luz_CPH
FBP3-2A_v2_di_mcu-3	FBP3-2A_v2_di_mcu-3_L0_5	FBP3-2A_v2_di_mcu-3_L0_5_3	1_C08_set33	ATGTCACGGCAGCCTAGTGAAGACAAAGAGGGCCCTTCTCGGTGCTTTGGGAGCGCTATTCGAGCAGCACAAGGTCACTCCTGACTTTGGTAGACTTTACGCTCCTTTAGAAAAGACACGGATTCCAACCTACCCATTTGAGAGAGCTAGATGCTACCCAACCTTCATACCATCAAGGTTCGCCCACGGAGCTGCAGCTGCTGCAAAGACAGATGGTGAAAAGTCTTCTTAGGCAGGCGCAATGGA	AGAG	TGAA	246	hispS_npgA_H3H_Luz_CPH
FBP3-2A_v2_di_mcu-3	FBP3-2A_v2_di_mcu-3_L0_5	FBP3-2A_v2_di_mcu-3_L0_5_4	1_C08_set33	ATGTCACGGCAGCCTAGTGAAGACAATGAAGTATTAAGCGCGGAAGAAGAAAATGTGGCACCTGTTGGACTATTGACAAAGGAGGATTTGCGGGCAGCTTTGGTCGCTTGTTTGAGGGCTACACTCGAGCTTAGGCCTGACGAAGAACTAGATGAAGCAGAGCCTTTGACCGTTCACGGAGTGGACTCTATTGGATTTGCAAAGCTTAGGAAAGTCTTCTTAGGCAGGCGCAATGGA	TGAA	AGGA	237	hispS_npgA_H3H_Luz_CPH
FBP3-2A_v2_di_mcu-3	FBP3-2A_v2_di_mcu-3_L0_5	FBP3-2A_v2_di_mcu-3_L0_5_5	1_C08_set33	ATGTCACGGCAGCCTAGTGAAGACAAAGGAAGCACGTCGAAGATCGCTGGGGTCTTGATATACCGGTCGTTTACTGGTCAGACGCTTTCACCGTAGGAGAAATGTTGGGTAACTTAGTAGGACAGTATGACGTGGTGTCTACTGCTGCCCGGGGAAGTGGATCGAATGCAGCGGATGAAGTTGCCACACGTCAGTTGCTGAATTTTGATCTAAAGTCTTCTTAGGCAGGCGCAATGGA	AGGA	TCTA	238	hispS_npgA_H3H_Luz_CPH
FBP3-2A_v2_di_mcu-3	FBP3-2A_v2_di_mcu-3_L0_5	FBP3-2A_v2_di_mcu-3_L0_5_6	1_C08_set33	ATGTCACGGCAGCCTAGTGAAGACAATCTACTCAAACTCGCGGGGGATGTTGAATCGAATCCGGGCCCGATGGTCCAAGATACCTCAAGCGCTAGTACCAGTCCAATTTTGACAAGATGGTATATAGATACTAGACCTTTGACTGCTTCTACCGCAGCCCTCCCACTGTTGGAAACTCTGCAACCTGCAGACCAGAGACGGCTTAAGTCTTCTTAGGCAGGCGCAATGGA	TCTA	GCTT	230	hispS_npgA_H3H_Luz_CPH
FBP3-2A_v2_di_mcu-3	FBP3-2A_v2_di_mcu-3_L0_6	FBP3-2A_v2_di_mcu-3_L0_6_1	1_C09_set34	AGCGGCGTTGGTATGAGAGAAGACAAAATGCGTCTCAGACCAGATCAGTGTCCAAAAGTACTACCATCTGAAGGATAAGCATATGAGCCTCGCGTCCAATTTACTCAAGTACTTATTTGTTCATAGGAATTGCCGAATCCCATGGTCTAGCATTGTAATATCAAGAACTCCAGATCCCCATAGACGTCCCTGTTATATACCACCCAAGTCTTCACTGTGGAGGCAATGGCA	AATG	ACCC	231	hispS_npgA_H3H_Luz_CPH
FBP3-2A_v2_di_mcu-3	FBP3-2A_v2_di_mcu-3_L0_6	FBP3-2A_v2_di_mcu-3_L0_6_2	1_C09_set34	AGCGGCGTTGGTATGAGAGAAGACAAACCCTCTGGTTCTCAAGAGGACAGCTTTAAAGATGGCTACACTGGAATTAATGTTGAGTTCAACGTAAGCCATCAAGCAAGCATGGTGGCAATAGCAGGCACTGCATTTACACCCAACTCTGGAGGTGATTCCAAACTTAAGCCAGAGGTTGGCATAGACATTACTTGCGTGAATGAGCGACAGGAAGTCTTCACTGTGGAGGCAATGGCA	ACCC	CAGG	237	hispS_npgA_H3H_Luz_CPH
FBP3-2A_v2_di_mcu-3	FBP3-2A_v2_di_mcu-3_L0_6	FBP3-2A_v2_di_mcu-3_L0_6_3	1_C09_set34	AGCGGCGTTGGTATGAGAGAAGACAACAGGGGCGAAACGGTGAGGAGCGATCCCTCGAAAGTTTGAGGCAGTACATAGATATTTTCTCAGAGGTTTTTTCCACCGCAGAGATGGCAAACATCCGCAGATTAGATGGGGTGTCATCCAGCTCCTTAAGCGCTGATCGGTTGGTGGACTATGGTTACCGATTGTTTTACACTTATTGGGCTCTTAAAGTCTTCACTGTGGAGGCAATGGCA	CAGG	CTTA	239	hispS_npgA_H3H_Luz_CPH
FBP3-2A_v2_di_mcu-3	FBP3-2A_v2_di_mcu-3_L0_6	FBP3-2A_v2_di_mcu-3_L0_6_4	1_C09_set34	AGCGGCGTTGGTATGAGAGAAGACAACTTAAAGAAGCATACATCAAGATGACAGGGGAAGCTCTGCTGGCACCGTGGCTCAGAGAATTAGAATTTAGTAACGTCGTTGCTCCTGCTGCTGTAGCCGAATCCGGAGATTCTGCGGGAGACTTTGGAGAGCCTTATACCGGGGTCCGAACAACCCTTTACAAAAACTTAGTTGAGGATGTTCGAAGTCTTCACTGTGGAGGCAATGGCA	CTTA	TTCG	237	hispS_npgA_H3H_Luz_CPH
FBP3-2A_v2_di_mcu-3	FBP3-2A_v2_di_mcu-3_L0_6	FBP3-2A_v2_di_mcu-3_L0_6_5	1_C09_set34	AGCGGCGTTGGTATGAGAGAAGACAATTCGGATAGAAGTGGCTGCTCTGGGTGGTGATTATCTTTTTGCGACTGCTGCACGAGGGGGAGGTATAGGTGCATCTAGTAGACCAGGAGGAGGCCCTGATGGAAGTGGTATTAGGAGTCAAGATCCCTGGCGACCGTTTAAAAAGCTCGACATAGAAAGAGATATTCAGCCTTGCGCTAAGTCTTCACTGTGGAGGCAATGGCA	TTCG	CGCT	231	hispS_npgA_H3H_Luz_CPH
FBP3-2A_v2_di_mcu-3	FBP3-2A_v2_di_mcu-3_L0_6	FBP3-2A_v2_di_mcu-3_L0_6_6	1_C09_set34	AGCGGCGTTGGTATGAGAGAAGACAACGCTACTGGAGTATGTAATTGTCTGTCTCGCGGATCCGGGAGCAATGCAGCTGATGAAGTAGCTACGCGGCAACTCCTAAACTTTGATCTCCTGAAACTAGCGGGCGATGTTGAAAGCAACCCTGGGCCTATGGCCTCTTTTGAAAATTCACTCTCTGTGTTGATTGTTGGAGAGACGGCTTAAGTCTTCACTGTGGAGGCAATGGCA	CGCT	GCTT	234	hispS_npgA_H3H_Luz_CPH
FBP3-2A_v2_di_mcu-3	FBP3-2A_v2_di_mcu-3_L0_7	FBP3-2A_v2_di_mcu-3_L0_7_1	1_C10_set35	TGCGGCGCTGTAAGATGTGAAGACAAAATGCGTCTCATTGGAGCCGGTTTAGGGGGATTAGCAGCAGCTATCGCTTTGCGACGACAAGGCCACGTGGTTAAGATCTACGAATCATCTTCGTTTAAAGCGGAACTCGGCGCAGGCTTGGCAGTTCCACCGAATACACTGCGTAGTCTACAGCAATTGGGTTGTAACACTGAAAACCTTAAAGTCTTCTAGGGCCTTAAGCACGCT	AATG	CTTA	234	hispS_npgA_H3H_Luz_CPH
FBP3-2A_v2_di_mcu-3	FBP3-2A_v2_di_mcu-3_L0_7	FBP3-2A_v2_di_mcu-3_L0_7_2	1_C10_set35	TGCGGCGCTGTAAGATGTGAAGACAACTTAACGGCGTTGATAATCTCTGTTTTACTGCTATGGGATATGATGGGTCAGTGGGCATGATGAACAATATGACTGATTACCGTGAAGCATATGGCACTAGTTGGATCATGGTTCATCGTGTCGATTTGCATAACGAGTTGATGAGAGTTGCTTTGGACCCAGGGGGATTGGGCCCTCCCGAAGTCTTCTAGGGCCTTAAGCACGCT	CTTA	CCCG	233	hispS_npgA_H3H_Luz_CPH
FBP3-2A_v2_di_mcu-3	FBP3-2A_v2_di_mcu-3_L0_7	FBP3-2A_v2_di_mcu-3_L0_7_3	1_C10_set35	TGCGGCGCTGTAAGATGTGAAGACAACCCGCAACGCTTCACCTTAATCATAGAGTTACCTTTTGTGATGTAGATGCTTGTACGGTGACATTTACGAACGGTACAACTCAAAGTGCAGATCTTATCGTTGGGGCTGATGGGATACGTTCCACTATCCGTAGATTTGTTTTGGAGGAGGATGTGACCATTCCCGCAAGCGGAATTGTGGGGTTTCAAGTCTTCTAGGGCCTTAAGCACGCT	CCCG	TTTC	239	hispS_npgA_H3H_Luz_CPH
FBP3-2A_v2_di_mcu-3	FBP3-2A_v2_di_mcu-3_L0_7	FBP3-2A_v2_di_mcu-3_L0_7_4	1_C10_set35	TGCGGCGCTGTAAGATGTGAAGACAATTTCGATGGTTGGTTCAGGCTGATGCGCTCGATCCATATCCTGAACTCGATTGGATAGTCAAAAAGCCACCGCTCGGAGCTAGGTTGATTTCTACGCCCCAGAATCCACAATCTGGAGTGGGACTGGCAGATCGTAGAACTATTATTATATACGCTTGTCGTGGGGGGACAATGGTTAATGTAAGTCTTCTAGGGCCTTAAGCACGCT	TTTC	ATGT	234	hispS_npgA_H3H_Luz_CPH
FBP3-2A_v2_di_mcu-3	FBP3-2A_v2_di_mcu-3_L0_7	FBP3-2A_v2_di_mcu-3_L0_7_5	1_C10_set35	TGCGGCGCTGTAAGATGTGAAGACAAATGTGCTGGCCGTACATGATGACGAGCGAGATCAGAATACTGCAGATTGGAGCGTTCCAGCATCAAAGGATGACCTTTTTCGAGTTTTCCATGACTACCATCCGAGATTCAGACGGCTCTTGGAACTCGCTCAAGATATAAATCTCTGGCAGATGCGTGTTGTGCCGGTACTCAAGAAATGGGTTAATAAAAGTCTTCTAGGGCCTTAAGCACGCT	ATGT	ATAA	242	hispS_npgA_H3H_Luz_CPH
FBP3-2A_v2_di_mcu-3	FBP3-2A_v2_di_mcu-3_L0_7	FBP3-2A_v2_di_mcu-3_L0_7_6	1_C10_set35	TGCGGCGCTGTAAGATGTGAAGACAAATAAACGAGTGTGCCTTCTTGGAGATGCGGCTCATGCTATGCTACCTACTCTCGGCCAAGGGTTTGGGATGGGACTCGAAGATGCCGTAGCACTTGGTACTCTCTTACCAAAAGGGACGACTGCTAGTCAAATAGAGACAAGACTGGCTGTTTACGAACAGCTTCGAAAAAGAGACGGCTTAAGTCTTCTAGGGCCTTAAGCACGCT	ATAA	GCTT	233	hispS_npgA_H3H_Luz_CPH
FBP3-2A_v2_di_mcu-3	FBP3-2A_v2_di_mcu-3_L0_8	FBP3-2A_v2_di_mcu-3_L0_8_1	1_C11_set36	AAAGGCGCGTTCTGTCCTGAAGACAAAATGCGTCTCAAAAAGATCGCGCAGAGTTTGTAGCTGCTGAAAGTTATGAGGAGCAGTATGTTCCGGAAAAACGCGGCCTATACCTACGTAGCAAGGAACTTAGAGATAGAGTCATGGGGTATGACATAAAAGTGGAGAGCGAGAAAGTACTGGAAACGCTCCTTCGGAGCTCTAACTCAAGTCTTCACCTAAGTGTGGCCGGTT	AATG	ACTC	231	hispS_npgA_H3H_Luz_CPH
FBP3-2A_v2_di_mcu-3	FBP3-2A_v2_di_mcu-3_L0_8	FBP3-2A_v2_di_mcu-3_L0_8_2	1_C11_set36	AAAGGCGCGTTCTGTCCTGAAGACAAACTCAGCAGGAAGCGGTTCCAATGCGGCTGATGAGGTTGCTACTCGGCAACTACTCAATTTCGATTTACTAAAACTGGCTGGGGATGTAGAATCCAATCCGGGACCGATGAGGTCTACTATCTCTTTGTCTAGTCTCCTTGAGAGACTGAGCAAATTGTCATCCCGATCCATCGCAATTAAAGTCTTCACCTAAGTGTGGCCGGTT	ACTC	ATTA	232	hispS_npgA_H3H_Luz_CPH
FBP3-2A_v2_di_mcu-3	FBP3-2A_v2_di_mcu-3_L0_8	FBP3-2A_v2_di_mcu-3_L0_8_3	1_C11_set36	AAAGGCGCGTTCTGTCCTGAAGACAAATTACCTGCGGCGTTGTTCTCGCAAGTGCAATAGCATTCCCAATTATCCGAAGAGACTATCAAACGTTCCTCGAAGTTGGTCCGAGCTATGCGCCACAAAACTTCCGAGGCTATATCACTGTTTGTGTCTTGTCACTCTTTCGACAAGAGCAGAAAGGGTTGGCAATTTATGACCGACTTCCAGAAAAGCGTCAAGTCTTCACCTAAGTGTGGCCGGTT	ATTA	CGTC	245	hispS_npgA_H3H_Luz_CPH
FBP3-2A_v2_di_mcu-3	FBP3-2A_v2_di_mcu-3_L0_8	FBP3-2A_v2_di_mcu-3_L0_8_4	1_C11_set36	AAAGGCGCGTTCTGTCCTGAAGACAACGTCGTTGGTTAGCCGACTTGCCGTTTCGTGAAGGGCCGCGTCCTTCCATAACTTCCCACATTATACAGCGTCAGCGTACTCAGCTGGTAGATCAAGAGTTCGCAACGAGAGAACTCATTGATAAAGTGATCCCACGTGTGCAAGCAAGACACACAGACAAAACTTTTCTCAAAGTCTTCACCTAAGTGTGGCCGGTT	CGTC	CTCA	224	hispS_npgA_H3H_Luz_CPH
FBP3-2A_v2_di_mcu-3	FBP3-2A_v2_di_mcu-3_L0_8	FBP3-2A_v2_di_mcu-3_L0_8_5	1_C11_set36	AAAGGCGCGTTCTGTCCTGAAGACAACTCAGTACGTCAAAATTTGAGTTTCATGCAAAAGCAATCTTCCTCCTCCCCTCTATCCCTATTAATGATCCGCTCAATATTCCCAGCCACGATACGGTCAGAAGAACGAAGCGTGAGATCGCTCACATGCATGATTACCATGATTGTTCTCTGCATCTCGCTCTAGCTCCTCAGGATGGTAAAGAAGTTCTAAAGTCTTCACCTAAGTGTGGCCGGTT	CTCA	TCTA	244	hispS_npgA_H3H_Luz_CPH
FBP3-2A_v2_di_mcu-3	FBP3-2A_v2_di_mcu-3_L0_8	FBP3-2A_v2_di_mcu-3_L0_8_6	1_C11_set36	AAAGGCGCGTTCTGTCCTGAAGACAATCTAAAGAAGGGTTGGGGACAACGTCATCCACTTGCTGGACCTGGAGTCCCTGGTCCTCCAACTGAGTGGACATTCCTCTACGCACCCAGGAATGAAGAGGAGGCGAGAGTTGTTGAGATGATAGTCGAAGCTAGTATTGGCTACATGACTAACGATCCTGCTGGGAAAGAGACGGCTTAAGTCTTCACCTAAGTGTGGCCGGTT	TCTA	GCTT	231	hispS_npgA_H3H_Luz_CPH
FBP3-2A_v2_di_mcu-3	FBP3-2A_v2_di_mcu-3_L0_9	FBP3-2A_v2_di_mcu-3_L0_9_1	1_C12_set37	TCAACATGCGAGGGACGTGAAGACAAAATGCGTCTCAGGAAGATTGTCGAAAATGCCAAAGGCAGCGGCAGCAATGCGGCAGACGAGGTTGCGACGCGTCAACTACTAAATTTCGATCTGCTAAAACTAGCTGGAGATGTGGAAAGCAATCCCGGACCGATGGCACCTATTTCATCCACGTGGAGCAGGTTGATACGTTTCGTAAAGTCTTCATAACCTAGCCTGCGCGT	AATG	CGTA	230	hispS_npgA_H3H_Luz_CPH
FBP3-2A_v2_di_mcu-3	FBP3-2A_v2_di_mcu-3_L0_9	FBP3-2A_v2_di_mcu-3_L0_9_2	1_C12_set37	TCAACATGCGAGGGACGTGAAGACAACGTAGCTGTAGAAACTTCCCTGGTTCATATTGGTGAGCCGATTGATGCAACGATGGACGTTGGCCTCGCCCGTAGAGAAGGCAAGACAATTCAAGCATACGAAATAATTGGAAGCGGCAGCGCGCTAGATCTATCTGCACAAGTCTCTAAGAACGTTCTCACAGTTAGGGAATTGCTCATGCCGCTCAAAGTCTTCATAACCTAGCCTGCGCGT	CGTA	CTCA	240	hispS_npgA_H3H_Luz_CPH
FBP3-2A_v2_di_mcu-3	FBP3-2A_v2_di_mcu-3_L0_9	FBP3-2A_v2_di_mcu-3_L0_9_3	1_C12_set37	TCAACATGCGAGGGACGTGAAGACAACTCAGCCGAGAAGAGATTAAGACCGTTCGATGCCTAGGTTTGAACTATCCGGTTCATGCTACAGAAGCTAACGTTGCCGTGCCGAAATTTCCTAACCTGTTCTATAAGCCCGTAACATCATTGATTGGTCCGGGCGGTCTTATTACTATTCCCTCCGTCGTTCAACCCCCCAAGGAGCACCAGTCAAGTCTTCATAACCTAGCCTGCGCGT	CTCA	AGTC	237	hispS_npgA_H3H_Luz_CPH
FBP3-2A_v2_di_mcu-3	FBP3-2A_v2_di_mcu-3_L0_9	FBP3-2A_v2_di_mcu-3_L0_9_4	1_C12_set37	TCAACATGCGAGGGACGTGAAGACAAAGTCAGATTACGAGGCTGAGCTGGTTATAGTAATAGGGAAGGCAGCAAAGAACGTATCAGAGGATGAGGCTTTGGATTATGTACTAGGCTATACCGCTGCAAACGATATATCTTTCCGTAAACATCAACTAGCTGTCAGTCAATGGAGCTTCAGCAAGGGCTTTGATGGAACTAATCCACTTGGAAGTCTTCATAACCTAGCCTGCGCGT	AGTC	TTGG	236	hispS_npgA_H3H_Luz_CPH
FBP3-2A_v2_di_mcu-3	FBP3-2A_v2_di_mcu-3_L0_9	FBP3-2A_v2_di_mcu-3_L0_9_5	1_C12_set37	TCAACATGCGAGGGACGTGAAGACAATTGGTCCCTGTCTCGTTTCCGCTTCCAGTATTCCTGACCCACAGGATATTCCAATACAGTGCAAATTGAATGGTGGAGTTGTTCAAAATGGCAACACCAGAGATCAAATTTTCAACGTTAAGAAAACGATATCATTTCTCTCGCAAGGGACTACTCTAGAGCCCGGTAGTATTATCCTTACAAGTCTTCATAACCTAGCCTGCGCGT	TTGG	TTAC	233	hispS_npgA_H3H_Luz_CPH
FBP3-2A_v2_di_mcu-3	FBP3-2A_v2_di_mcu-3_L0_9	FBP3-2A_v2_di_mcu-3_L0_9_6	1_C12_set37	TCAACATGCGAGGGACGTGAAGACAATTACCGGTACGCCTGATGGTGTGGGGTTCGTACGAAACCCGCCCCTGTATCTCAAAGATGGCGATGAGGTTATGACTTGGATTGGTAGTGGAATCGGAACTCTCGCAAATACAGTTCGAGAAGAACAAACGTGCTTTGCATCAGGCGGCCACGAATGAGCTTAGAGACCGCTTAGAGACGGCTTAAGTCTTCATAACCTAGCCTGCGCGT	TTAC	GCTT	236	hispS_npgA_H3H_Luz_CPH
FBP3_2A_v3_di_mcu-1	FBP3_2A_v3_di_mcu-1_L0_1	FBP3_2A_v3_di_mcu-1_L0_1_1	1_D01_set123	ACGCACGCACGTATGGTAGAAGACAAAATGCGTCTCAAATGCGGTCTCTAATGAGGTCTACTATCTCTTTGTCTAGTCTCCTTGAGAGACTGAGCAAACTGTCATCCCGATCCATCGCAATTACGTGCGGCGTAGTTTTGGCAAGTGCAATAGCATTCCCAATTATCCGAAGAGACTATCAAACGTTCCTGGAAGTCGGTCCGAAGTCTTCACCTCACGTGAACGGCAT	AATG	TCCG	229	Luz_hispS_npgA_H3H_CPH	AATGCGGTCTCTAATGAGGTCTACTATCTCTTTGTCTAGTCTCCTTGAGAGACTGAGCAAACTGTCATCCCGATCCATCGCAATTACGTGCGGCGTAGTTTTGGCAAGTGCAATAGCATTCCCAATTATCCGAAGAGACTATCAAACGTTCCTGGAAGTCGGTCCGAGCTATGCCCCACAGAACTTCCGAGGCTATATTACTGTTTGTGTCTTGAGCCTTTTTAGGCAAGAGCAGAAAGGGTTGGCAATCTATGACAGGCTTCCAGAAAAGCGTCGTTGGTTAGCTGACTTGCCGTTTCGTGAAGGGCCGCGTCCGAGTATAACCTCCCACATTATACAGCGTCAGCGTACTCAACTGGTAGATCAAGAGTTTGCGACACGCGAACTGATTGATAAAGT…	codon opt v1 (clone 4; figure 3); 2-step assembly
FBP3_2A_v3_di_mcu-1	FBP3_2A_v3_di_mcu-1_L0_1	FBP3_2A_v3_di_mcu-1_L0_1_2	1_D01_set123	ACGCACGCACGTATGGTAGAAGACAATCCGAGCTATGCCCCACAGAACTTCCGAGGCTATATTACTGTTTGTGTCTTGAGCCTTTTTAGGCAAGAGCAGAAAGGGTTGGCAATCTATGACAGGCTTCCAGAAAAGCGTCGTTGGTTAGCTGACTTGCCGTTTCGTGAAGGGCCGCGTCCGAGTATAACCTCCCACATTATACAGCGTCAGCGTACTAAGTCTTCACCTCACGTGAACGGCAT	TCCG	TACT	242	Luz_hispS_npgA_H3H_CPH
FBP3_2A_v3_di_mcu-1	FBP3_2A_v3_di_mcu-1_L0_1	FBP3_2A_v3_di_mcu-1_L0_1_3	1_D01_set123	ACGCACGCACGTATGGTAGAAGACAATACTCAACTGGTAGATCAAGAGTTTGCGACACGCGAACTGATTGATAAAGTGATACCACGTGTGCAAGCAAGACACACAGATAAAACTTTTCTCAGTACGTCCAAATTTGAGTTTCATGCAAAGGCCATCTTCCTTCTCCCCTCTATCCCTATTAATGATCCTCTGAATATTCCCTCACACGAAAGTCTTCACCTCACGTGAACGGCAT	TACT	ACGA	235	Luz_hispS_npgA_H3H_CPH
FBP3_2A_v3_di_mcu-1	FBP3_2A_v3_di_mcu-1_L0_1	FBP3_2A_v3_di_mcu-1_L0_1_4	1_D01_set123	ACGCACGCACGTATGGTAGAAGACAAACGATACGGTCAGAAGAACCAAGCGTGAGATTGCTCACATGCATGATTACCATGATTGCTCTCTGCATCTTGCTCTGGCTCCTCAAGATGGGAAGGAAGTTTTGAAGAAAGGTTGGGGTCAGCGTCATCCACTAGCTGGACCAGGAGTTCCAGGACCTCCAACTGAGTGGACCTTTCTTTACAAGTCTTCACCTCACGTGAACGGCAT	ACGA	TTAC	234	Luz_hispS_npgA_H3H_CPH
FBP3_2A_v3_di_mcu-1	FBP3_2A_v3_di_mcu-1_L0_1	FBP3_2A_v3_di_mcu-1_L0_1_5	1_D01_set123	ACGCACGCACGTATGGTAGAAGACAATTACGCACCAAGGAACGAAGAGGAGGCGCGCGTTGTAGAGATGATAGTTGAAGCTAGTATTGGCTACATGACTAACGATCCTGCTGGGAAGATTGTCGAAAATGCCAAAGGGAGCGGCTCGAATGCGGCGGATGAAGTAGCTACACGGCAACTGCTGAATTTTGATCTACTGAAACTCAAGTCTTCACCTCACGTGAACGGCAT	TTAC	ACTC	230	Luz_hispS_npgA_H3H_CPH
FBP3_2A_v3_di_mcu-1	FBP3_2A_v3_di_mcu-1_L0_1	FBP3_2A_v3_di_mcu-1_L0_1_6	1_D01_set123	ACGCACGCACGTATGGTAGAAGACAAACTCGCGGGGGATGTTGAAAGTAATCCGGGCCCCATGAGTGCGTCGAGTTCTTATTCTGAACTAGAGTCTCCAACTTCACTTCTCGACGTTTTTGTACATGCGGCTCGGGACCCTCATACCGCAAGTCGCCGTGTTTTAGAGTGCGGATCTGATACATGGACATACGCGGCGTTAAGAGACGGCTTAAGTCTTCACCTCACGTGAACGGCAT	ACTC	GCTT	238	Luz_hispS_npgA_H3H_CPH
FBP3_2A_v3_di_mcu-1	FBP3_2A_v3_di_mcu-1_L0_2	FBP3_2A_v3_di_mcu-1_L0_2_1	1_D02_set39	ATGTAGCGCAGGGGTCAAGAAGACAAAATGCGTCTCAGTTAGATGCCGTGTCTGATGGTATAGCCAGAGAACTTGCCCCTTTTGGTCTAGCCCCAAAAGTCGCTGTTGTCTCTGAGAACCATCCATTTGTGTTCGCTCTCTTGTTCGCAGTCTGGAAGTTGGGTGGAACTTTCATTCCTATTGACGCACATGTCCCTTTTGCTATGTAAGTCTTCACTTCTAGCGCGCTCACA	AATG	ATGT	233	Luz_hispS_npgA_H3H_CPH
FBP3_2A_v3_di_mcu-1	FBP3_2A_v3_di_mcu-1_L0_2	FBP3_2A_v3_di_mcu-1_L0_2_2	1_D02_set39	ATGTAGCGCAGGGGTCAAGAAGACAAATGTTGACAGGGATGGTGAACATCGTGAAGCCAACATGTCTTTACCTTCCTGCTAGCGCCACATCAAACATATCTCTTGTGAAGGCTTTCGACATAAGAACCGTCGTTTTTGGACACAAAGAGAATTCAATGCAAGCTTTGTTCGATAAATATAGTTTACATGCAGCGCCGTTACATGCTGCGCCTTTACAAGTCTTCACTTCTAGCGCGCTCACA	ATGT	TTAC	242	Luz_hispS_npgA_H3H_CPH
FBP3_2A_v3_di_mcu-1	FBP3_2A_v3_di_mcu-1_L0_2	FBP3_2A_v3_di_mcu-1_L0_2_3	1_D02_set39	ATGTAGCGCAGGGGTCAAGAAGACAATTACATTATGCCCCTCCATCAGCTGATCATGCCTGTCTTTATCTTTTCACTTCTAGTGCGTCGTCGACAAAAAATTTAAAGGCTGTTCCTCTTACGCATACACTTGTCTTGAGAGGTTGTCAATCTAAACTGGCTTGGTGGCGCCGCGTACAACCGGGGAAAAATCTTGACGCTATCAGAAGTCTTCACTTCTAGCGCGCTCACA	TTAC	TCAG	231	Luz_hispS_npgA_H3H_CPH
FBP3_2A_v3_di_mcu-1	FBP3_2A_v3_di_mcu-1_L0_2	FBP3_2A_v3_di_mcu-1_L0_2_4	1_D02_set39	ATGTAGCGCAGGGGTCAAGAAGACAATCAGAATTCTGGGATGGGCGCCTTGGTCCCACGTTCTTGCCTATATGCAGGATATCGGAACAGCTACACTACTTAACGCTGGTTGTTACGTTTTTGCGACAATCCCTTCTTCATACCCTCAGCTTCCTACAACTACACCAGTTGATTTGACGACTTCACTTATCGACGCTTTGGTTACCAGAAAAGTCTTCACTTCTAGCGCGCTCACA	TCAG	AGAA	235	Luz_hispS_npgA_H3H_CPH
FBP3_2A_v3_di_mcu-1	FBP3_2A_v3_di_mcu-1_L0_2	FBP3_2A_v3_di_mcu-1_L0_2_5	1_D02_set39	ATGTAGCGCAGGGGTCAAGAAGACAAAGAAGAGTCGCAGCATTCGCCTGTGTCCCTTTCGTCCTTGCCAACCTTAAAGCCGCTTGCCAGTCTAACCATCCGGCGCGCTCACAGCTTCTTGAGGCCCTTCAAAAAACCATCATGCTTGAGTGCGGTGGTGCAGTGCTCGATGATGCAACTGTTGATTGGGCTGAGAGGAATGGTATTAAAGTCTTCACTTCTAGCGCGCTCACA	AGAA	ATTA	233	Luz_hispS_npgA_H3H_CPH
FBP3_2A_v3_di_mcu-1	FBP3_2A_v3_di_mcu-1_L0_2	FBP3_2A_v3_di_mcu-1_L0_2_6	1_D02_set39	ATGTAGCGCAGGGGTCAAGAAGACAAATTAGGATATTCACGGGAATCGGTATGACCGAGACTGGTGGAGCTGTTTTCGTCGGTTTGGCTTCTGAATCTAGAAGAGGCTTTCTCCCTGAAGGTTTATTAGGGGATGCATCATTCTCTATCTCATCTGATACTGACGCTCTGGATGAAGGTGAACTTGTTGTGAAATCAAAATAGAGACGGCTTAAGTCTTCACTTCTAGCGCGCTCACA	ATTA	GCTT	238	Luz_hispS_npgA_H3H_CPH
FBP3_2A_v3_di_mcu-1	FBP3_2A_v3_di_mcu-1_L0_3	FBP3_2A_v3_di_mcu-1_L0_3_1	1_D03_set40	AGTGCGCAACCCACGATAGAAGACAAAATGCGTCTCAAAATTGATCGCACCGGGATATGTTGGATACGACGACGGAGCTCACTCGGTTGATTGCGACGGATGGGTCACATTTCGAACAGGAGATCGGTATAGGCAGACACAACCGGATGGACGGTTTACGTGGTTGGGAAGGATCACAGATTTCATTCAAATGGTGTCTGGGGAATATCTCAAGTCTTCTGGCTAGGAAGCGCAAGT	AATG	TCTC	237	Luz_hispS_npgA_H3H_CPH
FBP3_2A_v3_di_mcu-1	FBP3_2A_v3_di_mcu-1_L0_3	FBP3_2A_v3_di_mcu-1_L0_3_2	1_D03_set40	AGTGCGCAACCCACGATAGAAGACAATCTCGATCCGCGCCCGTTAGAGGAATCTCTTAGAGCCTCTCCACTAATCGCGAATGCGTGCATTGTTGGGGACGCCTTCCTATCCTCTGCCTCCACTTCAATCTTGGCCATTATTGAATTAGCAACCCCTGATCTTGCACACACGGCCTCAATCAGGGCACAGCTTGCAAGAGAAGTCTTCTGGCTAGGAAGCGCAAGT	TCTC	AGAG	225	Luz_hispS_npgA_H3H_CPH
FBP3_2A_v3_di_mcu-1	FBP3_2A_v3_di_mcu-1_L0_3	FBP3_2A_v3_di_mcu-1_L0_3_3	1_D03_set40	AGTGCGCAACCCACGATAGAAGACAAAGAGTTCTTGCTCCTCTCAATCGCGATTTGCCTCCGCCACTTAGGATCGCAGCGTCGTCCATTCTCGTTTTAGATGGAATGAGAAAGATCCCTAAGACAAAAAAAGGGGACATCTTCAGAAAAAAGCTTGAGGACACATTCGGTGCTGAGTTTGAGCAAATGTTGAGAACCGAGAAAGTCGGATTGGAAGTCTTCTGGCTAGGAAGCGCAAGT	AGAG	TTGG	239	Luz_hispS_npgA_H3H_CPH
FBP3_2A_v3_di_mcu-1	FBP3_2A_v3_di_mcu-1_L0_3	FBP3_2A_v3_di_mcu-1_L0_3_4	1_D03_set40	AGTGCGCAACCCACGATAGAAGACAATTGGGTGACTTGGCTGATGTGGATGCTGGTATTACTAGAATCATCGGAAACTTGTTGGGAATCTCAGACGACGAGTTATTATCGACGATGTCTTTTGCTGAGTTGGGTATGACCTCTCTTCTCGCCGTCAAGATCGCATCAGAATTGAATAAATTTCTCGATGGTAGGGCTGTGTTGCCAACAAACATTTAAGTCTTCTGGCTAGGAAGCGCAAGT	TTGG	ATTT	242	Luz_hispS_npgA_H3H_CPH
FBP3_2A_v3_di_mcu-1	FBP3_2A_v3_di_mcu-1_L0_3	FBP3_2A_v3_di_mcu-1_L0_3_5	1_D03_set40	AGTGCGCAACCCACGATAGAAGACAAATTTGTTACATACACTTTGACGTGCCTAGTTTAACTAGTAGTGTCAGAGAAAGGCTTAGCTCCGCACCAAGTTCTATCACATCTGCTGCCTCTGAACCAGCTGCTAGTTCCCCTGGAACCCCTAGGGCTGATGAAATCGTAATTGTTGGAAAGGCGTTCAGACTACCTGATGGTGTGAACGAAAGTCTTCTGGCTAGGAAGCGCAAGT	ATTT	ACGA	234	Luz_hispS_npgA_H3H_CPH
FBP3_2A_v3_di_mcu-1	FBP3_2A_v3_di_mcu-1_L0_3	FBP3_2A_v3_di_mcu-1_L0_3_6	1_D03_set40	AGTGCGCAACCCACGATAGAAGACAAACGATGACGCCGCTCTATGGGACGTTCTTACCGGGGAGTCGGCTAGTATTATCAAAGATATTCCAGCCGACAGATGGGACCATGCGTCGTTTTATCCGAAAGATATCCATTTTGGGCGCGCTGGTCTTGTGGATGTTGCTAGATTCGACTACGGTTTTTTCGGAATGAAGAGACGGCTTAAGTCTTCTGGCTAGGAAGCGCAAGT	ACGA	GCTT	231	Luz_hispS_npgA_H3H_CPH
FBP3_2A_v3_di_mcu-1	FBP3_2A_v3_di_mcu-1_L0_4	FBP3_2A_v3_di_mcu-1_L0_4_1	1_D04_set41	ACCACGTGCACACTGAGAGAAGACAAAATGCGTCTCAATGACCGCTTCTGAGGCATATTCTCTTTCACCAACCATGAGATTAGCTTTAGAAGTAGCTTATGAGGCATTGGAGGACGCAAACATTCCTTTCAGAGCCGTCAAGGGTTCACGAATGGGTGTGTTCGTTGCTGTGAAAGACGATGGATTTGAAACGTTACTCCATGCAGGAAAGTCTTCTTAGTTCGGCCGCCAACA	AATG	AGGA	234	Luz_hispS_npgA_H3H_CPH
FBP3_2A_v3_di_mcu-1	FBP3_2A_v3_di_mcu-1_L0_4	FBP3_2A_v3_di_mcu-1_L0_4_2	1_D04_set41	ACCACGTGCACACTGAGAGAAGACAAAGGACAGGGTTATGACGCTTACACAAGATTCTATGGAACTGGAAGGGCTCCTTCAACCGCCTCTGGTAGAATCAACTATTTGTTGGATTTGCACGGACCTTCAATCACCGTCGACACAGCCTGCTCAGGAGGAATCGTGTGTATTGACCAGGCTGTTACCTATTTACAAAGTGGAGCTGCGGAAACTAAGTCTTCTTAGTTCGGCCGCCAACA	AGGA	AACT	239	Luz_hispS_npgA_H3H_CPH
FBP3_2A_v3_di_mcu-1	FBP3_2A_v3_di_mcu-1_L0_4	FBP3_2A_v3_di_mcu-1_L0_4_3	1_D04_set41	ACCACGTGCACACTGAGAGAAGACAAAACTGCTATCGTGTGTTCAAGCAACACACACTGCTGGCCAGGATCTTTCATGTTCCTAACTGCTCAAGGCATGGCGAGCCCTAACGGTAGATGTGCGAGCTTCACATCAGACGCCGACGGATATGCTCCTAGTGAGGGAGCTGTGGGTTTCGTGCTTAAGACCCGTTCTGCCGCTGTTCGAAGTCTTCTTAGTTCGGCCGCCAACA	AACT	TTCG	232	Luz_hispS_npgA_H3H_CPH
FBP3_2A_v3_di_mcu-1	FBP3_2A_v3_di_mcu-1_L0_4	FBP3_2A_v3_di_mcu-1_L0_4_4	1_D04_set41	ACCACGTGCACACTGAGAGAAGACAATTCGTGACGGAGATAGAATACTCGCTACTATTAGGGCTACCGAGATCGGACACAATGGAAGATCGCAAGGACTTGCTGCTCCTAATGTCAGATCGCAGGCAGCTGCTCATAGAGCCGTGCTACGTAGAGCACGCCTAGATCCATCTGAGATTGATTTTATTGAAGCACATGGGACTGGGACCACACTCAAGTCTTCTTAGTTCGGCCGCCAACA	TTCG	ACTC	240	Luz_hispS_npgA_H3H_CPH
FBP3_2A_v3_di_mcu-1	FBP3_2A_v3_di_mcu-1_L0_4	FBP3_2A_v3_di_mcu-1_L0_4_5	1_D04_set41	ACCACGTGCACACTGAGAGAAGACAAACTCGGAGATCTTTGCGAAGTGCAGGGTATCAACGACTCTTTTGTCTCTCCTAAGAAAAGAGCGAATCCTCTTGTAGTATCGGCGTCGAAATCCACTATTGGTCACACCGAGCCATCTGCTGGTTTGGTCGGAATCCTTTCAGCTCTTATGTCCTTTGAAAAACGCATTGTGCCTAGACTAGCATATCTTAAAGTCTTCTTAGTTCGGCCGCCAACA	ACTC	CTTA	243	Luz_hispS_npgA_H3H_CPH
FBP3_2A_v3_di_mcu-1	FBP3_2A_v3_di_mcu-1_L0_4	FBP3_2A_v3_di_mcu-1_L0_4_6	1_D04_set41	ACCACGTGCACACTGAGAGAAGACAACTTACTGAGTCTAATGTGAACCCAGCATTGGACGCATCAGTCGTTCCATTACACTTTCCTACAAAGCATATTGAACTCAGAGCTGATGTGCCTTACAAGGCTGTTGTGATGTCTTACGGATTCGCAGGTACCCTTGCGGACATCGTCCTTGAGTCTGAGGTTCCACAAAGAGACGGCTTAAGTCTTCTTAGTTCGGCCGCCAACA	CTTA	GCTT	231	Luz_hispS_npgA_H3H_CPH
FBP3_2A_v3_di_mcu-1	FBP3_2A_v3_di_mcu-1_L0_5	FBP3_2A_v3_di_mcu-1_L0_5_1	1_D05_set42	TCGCGCTGCACTCTAACTGAAGACAAAATGCGTCTCAACAACCTACTCCAGCCGTCGCTCAGGACACAGCTGGTCAACAGCCAATGCTTTTCGTGCTATCAGCCAAAACCCCGCGCGCTTTAGCAGCTTATATAGAATTATACTTAGGGTTTTTACGTCATGCCGATCCTGGACTTTTCGCAAGGATTTGTTATACCGCATGTGTTAAGTCTTCAGCCTAAACGCTGCGTGA	AATG	TGTT	232	Luz_hispS_npgA_H3H_CPH
FBP3_2A_v3_di_mcu-1	FBP3_2A_v3_di_mcu-1_L0_5	FBP3_2A_v3_di_mcu-1_L0_5_2	1_D05_set42	TCGCGCTGCACTCTAACTGAAGACAATGTTGCACGGGAGCACTACAAGCACAGGGTCGCTTGCGTTGCAACAGATTTAGTTGACCTTATCGCTCAACTTGAGACTCGGTTAGTTCAAACTGCGTATGCTGGGGGCGGAGGTGCAAGGGCTGCTAGGACAGGTCCACTTGTGTTTGCTTTTTCTGGACAGGGTACTCAGTTCCCTGAAGTCTTCAGCCTAAACGCTGCGTGA	TGTT	CCTG	231	Luz_hispS_npgA_H3H_CPH
FBP3_2A_v3_di_mcu-1	FBP3_2A_v3_di_mcu-1_L0_5	FBP3_2A_v3_di_mcu-1_L0_5_3	1_D05_set42	TCGCGCTGCACTCTAACTGAAGACAACCTGCTATGGCGGCACCACTTGCTAGGAGATACGCAAGATTCGGAGAAATTGTTGGCGGTTGTGCTAGGATGGCGCGCGAACTTTCAGGTTTCCCAGTGGATGGTATTCTTCTTGGTGACGATGTGACACCTGTGAAGGACAATTCGGCGGCGGCTGAGGTGCACTCTGAGGTGGACCAGATCTGCAAGTCTTCAGCCTAAACGCTGCGTGA	CCTG	CTGC	238	Luz_hispS_npgA_H3H_CPH
FBP3_2A_v3_di_mcu-1	FBP3_2A_v3_di_mcu-1_L0_5	FBP3_2A_v3_di_mcu-1_L0_5_4	1_D05_set42	TCGCGCTGCACTCTAACTGAAGACAACTGCATATTTGTGTACCAGTATGCCATGTGTAGATGGTTGGGTGAATTAGGGGTTGAGCCTAAAGCTGCGATTGGTCACTCGTTAGGGGAAATTACAGCAGCTGTTATCGCAGGAGCACTTCCTTTCGAAGCGGCGCTCGATTTAGTCGTCACTAGAGCCAGGTTGCTTAAGCCATGCGCTGAAAAGTCTTCAGCCTAAACGCTGCGTGA	CTGC	TGAA	236	Luz_hispS_npgA_H3H_CPH
FBP3_2A_v3_di_mcu-1	FBP3_2A_v3_di_mcu-1_L0_5	FBP3_2A_v3_di_mcu-1_L0_5_5	1_D05_set42	TCGCGCTGCACTCTAACTGAAGACAATGAACAACCTTCTGGAATGGCGGCTTTAGCGTGTACACCAGATGTCGCGTCGAAACTCACACTTGGTGCTTCAGTGTCTGTGTCAGTCTACAACGGACCTCAGTCTATCTGTCTTAGTGGTGCTTCGGCGGAATTAGATGATGCTGTGAGAGCTGCTAAGGCCAGGAACATCAAGGCAACTAGAAAGTCTTCAGCCTAAACGCTGCGTGA	TGAA	TAGA	236	Luz_hispS_npgA_H3H_CPH
FBP3_2A_v3_di_mcu-1	FBP3_2A_v3_di_mcu-1_L0_5	FBP3_2A_v3_di_mcu-1_L0_5_6	1_D05_set42	TCGCGCTGCACTCTAACTGAAGACAATAGACTGCAAGTTGATCAAGGATTCCATTCACCATGTGTCGATGCCGCAGTTCCAGGTTTACAAGCTTGGTGTGCAGCACATCGTGCATCAGCTGCTCCACTAAAGATGCCTCTTTACTCTACGGTTCGTGGGGACGTAGTTCCTAAGGGAGCTGCCTTAGATCCAGAGAGAGACGGCTTAAGTCTTCAGCCTAAACGCTGCGTGA	TAGA	GCTT	232	Luz_hispS_npgA_H3H_CPH
FBP3_2A_v3_di_mcu-1	FBP3_2A_v3_di_mcu-1_L0_6	FBP3_2A_v3_di_mcu-1_L0_6_1	1_D06_set43	TGCGCGGCGTTATACACTGAAGACAAAATGCGTCTCAAGAGCACTGGGTGGCACATGCTAGGAATCCTGTACTATTCGCTCAGACAGCCCAGGCTCTTAAAGAGTCACTTCCACATGGAATCACTTTGGATGTCGGTCCTCAGGCCGTGGCTTGGTCTTTGCTTCTTCTAAACGGTCTTTCAGCGACCAGAACAGTGGCTGCCGGAAAGTCTTCACCGTGTATTGCGCTCGT	AATG	CGGA	232	Luz_hispS_npgA_H3H_CPH
FBP3_2A_v3_di_mcu-1	FBP3_2A_v3_di_mcu-1_L0_6	FBP3_2A_v3_di_mcu-1_L0_6_2	1_D06_set43	TGCGCGGCGTTATACACTGAAGACAACGGAGCCAAGAAAGGAGCAGATCAAGAAAGAGCGTTATTGGGTGCTCTTGGAGCCCTATTTGAACAACACAAGGTTACTCCTGACTTTGGTAGACTTTATGCTCCTTTAGAAAAGACAAGGATCCCAACGTACCCATTTGAGAGAGCTAGATGCTACCCAACGTTCATACCTTCAAGATTCGCTCACAAGTCTTCACCGTGTATTGCGCTCGT	CGGA	TCAC	239	Luz_hispS_npgA_H3H_CPH
FBP3_2A_v3_di_mcu-1	FBP3_2A_v3_di_mcu-1_L0_6	FBP3_2A_v3_di_mcu-1_L0_6_3	1_D06_set43	TGCGCGGCGTTATACACTGAAGACAATCACGGTGCTGCTGCAGCTGCCAAGACAGATGGGGAGGTATTATCGGCGGAAGAAGAAAATGTGGCACCTGTGGGATTGTTGACAAAGGAGGATTTGAGGGCAGCTTTGGTCGCTTGTTTGCGGGCTACACTAGAGCTTCGGCCTGACGAAGAACTAGATGAAGCAGAGCCTTTGACCGTTCACGGAAGTCTTCACCGTGTATTGCGCTCGT	TCAC	ACGG	238	Luz_hispS_npgA_H3H_CPH
FBP3_2A_v3_di_mcu-1	FBP3_2A_v3_di_mcu-1_L0_6	FBP3_2A_v3_di_mcu-1_L0_6_4	1_D06_set43	TGCGCGGCGTTATACACTGAAGACAAACGGAGTGGACTCTATCGGATTTGCAAAGCTTAGGAAGCACGTGGAGGATCGGTGGGGTCTTGATATCCCAGTCGTTTACTGGTCCGACGCCTTCACGGTTGGAGAAATGTTGGGTAACTTAGTTGGACAATATGATGTTGTGTCAACTGCTGCCCGTGGAAGTGGAAGCAATGCGGCTGATAAGTCTTCACCGTGTATTGCGCTCGT	ACGG	TGAT	234	Luz_hispS_npgA_H3H_CPH
FBP3_2A_v3_di_mcu-1	FBP3_2A_v3_di_mcu-1_L0_6	FBP3_2A_v3_di_mcu-1_L0_6_5	1_D06_set43	TGCGCGGCGTTATACACTGAAGACAATGATGAGGTCGCTACGCGTCAACTCCTCAATTTCGATTTACTCAAACTAGCGGGCGATGTTGAATCGAATCCGGGGCCCATGGTCCAAGACACCAGTAGCGCTAGTACCAGTCCAATTCTAACAAGATGGTATATAGATACTAGACCTTTGACTGCTTCTACCGCAGCCTTGCCACTGTTGGAAACTAAGTCTTCACCGTGTATTGCGCTCGT	TGAT	AACT	239	Luz_hispS_npgA_H3H_CPH
FBP3_2A_v3_di_mcu-1	FBP3_2A_v3_di_mcu-1_L0_6	FBP3_2A_v3_di_mcu-1_L0_6_6	1_D06_set43	TGCGCGGCGTTATACACTGAAGACAAAACTCTGCAGCCTGCAGACCAGATCAGTGTTCAAAAGTACTACCATCTGAAGGATAAGCATATGTCGCTCGCATCGAATCTCCTCAAGTACTTATTCGTTCATCGGAATTGCCGAATTCCATGGTCTAGCATTGTAATATCAAGAACTCCAGATCCCCATAGAAGGCCCTGAGAGACGGCTTAAGTCTTCACCGTGTATTGCGCTCGT	AACT	GCTT	234	Luz_hispS_npgA_H3H_CPH
FBP3_2A_v3_di_mcu-1	FBP3_2A_v3_di_mcu-1_L0_7	FBP3_2A_v3_di_mcu-1_L0_7_1	1_D07_set44	AAAGGCGCGCGTCTTAGTGAAGACAAAATGCGTCTCACCTGTTATATACCACCCTCTGGTTCTCAAGAGGACAGCTTTAAAGATGGCTACACTGGAATTAATGTCGAGTTCAACGTATCGCATCAAGCAAGCATGGTGGCAATAGCAGGCACTGCATTTACACCCAACTCTGGAGGGGATTCCAAACTTAAGCCGGAGGTTGGAAGTCTTCACAACTCCCACATGCGCA	AATG	TTGG	229	Luz_hispS_npgA_H3H_CPH
FBP3_2A_v3_di_mcu-1	FBP3_2A_v3_di_mcu-1_L0_7	FBP3_2A_v3_di_mcu-1_L0_7_2	1_D07_set44	AAAGGCGCGCGTCTTAGTGAAGACAATTGGCATAGACATTACTTGCGTTAATGAGCGACAGGGGCGAAACGGTGAGGAGCGATCCCTTGAAAGTCTTAGGCAGTACATAGATATTTTCTCAGAGGTTTTTTCCACCGCAGAGATGGCAAACATCCGGAGACTGGATGGGGTGTCATCCAGCTCCTTAAGCGCCGATAGGCTCGTGGACTATGGTTACCAAGTCTTCACAACTCCCACATGCGCA	TTGG	TACC	244	Luz_hispS_npgA_H3H_CPH
FBP3_2A_v3_di_mcu-1	FBP3_2A_v3_di_mcu-1_L0_7	FBP3_2A_v3_di_mcu-1_L0_7_3	1_D07_set44	AAAGGCGCGCGTCTTAGTGAAGACAATACCGATTGTTTTACACTTATTGGGCTCTTAAGGAAGCATACATTAAGATGACAGGGGAAGCTCTGCTGGCACCGTGGCTCAGGGAGTTGGAATTTAGTAATGTTGTTGCTCCAGCAGCAGTGGCTGAATCCGGAGATTCTGCAGGGGATTTTGGAGAGCCTTACACGGGGGTCCGAAGTCTTCACAACTCCCACATGCGCA	TACC	TCCG	228	Luz_hispS_npgA_H3H_CPH
FBP3_2A_v3_di_mcu-1	FBP3_2A_v3_di_mcu-1_L0_7	FBP3_2A_v3_di_mcu-1_L0_7_4	1_D07_set44	AAAGGCGCGCGTCTTAGTGAAGACAATCCGAACAACGCTTTACAAAAACCTCGTTGAGGATGTTAGGATAGAGGTGGCTGCTCTGGGAGGTGACTATTTATTTGCTACTGCTGCTAGAGGTGGTGGTATAGGTGCCTCCAGTCGTCCTGGAGGAGGGCCTGATGGATCTGGAATTAGGAGTCAAGATCCCTGGCGACCATTTAAAAAGCTCGACATAGAAAAGTCTTCACAACTCCCACATGCGCA	TCCG	AGAA	246	Luz_hispS_npgA_H3H_CPH
FBP3_2A_v3_di_mcu-1	FBP3_2A_v3_di_mcu-1_L0_7	FBP3_2A_v3_di_mcu-1_L0_7_5	1_D07_set44	AAAGGCGCGCGTCTTAGTGAAGACAAAGAAAGAGATATACAGCCTTGCGCCACTGGAGTCTGTAATTGTCTGTCTCGTGGAAGCGGGAGCAATGCTGCTGATGAAGTTGCTACTCGGCAACTCCTGAACTTCGATCTACTAAAACTCGCTGGGGATGTAGAATCCAATCCTGGCCCCATGGCGTCTTTTGAAAATTCACTCTCAAGTCTTCACAACTCCCACATGCGCA	AGAA	TCTC	229	Luz_hispS_npgA_H3H_CPH
FBP3_2A_v3_di_mcu-1	FBP3_2A_v3_di_mcu-1_L0_7	FBP3_2A_v3_di_mcu-1_L0_7_6	1_D07_set44	AAAGGCGCGCGTCTTAGTGAAGACAATCTCTGTATTGATTGTTGGAGCCGGTTTAGGTGGTTTAGCAGCAGCTATTGCTCTCCGACGACAAGGCCATGTGGTTAAAATCTACGAATCATCTTCGTTTAAAGCGGAACTCGGCGCAGGCCTAGCAGTTCCACCGAATACACTGCGTAGTCTACAGCAATTGGGTTGTAACAAGAGACGGCTTAAGTCTTCACAACTCCCACATGCGCA	TCTC	GCTT	237	Luz_hispS_npgA_H3H_CPH
FBP3_2A_v3_di_mcu-1	FBP3_2A_v3_di_mcu-1_L0_8	FBP3_2A_v3_di_mcu-1_L0_8_1	1_D08_set45	AAAACGCCTGGCTCGCTAGAAGACAAAATGCGTCTCAAACACTGAAAACCTTAACGGCGTTGATAATCTCTGTTTTACTGCTATGGGATATGATGGGTCAGTGGGCATGATGAACAATATGACTGATTACCGTGAAGCATATGGCACTAGTTGGATCATGGTTCATCGTGTTGATTTGCATAACGAGTTGATGAGAGTTGCTTTGGACCCAAGTCTTCTAGACTGTGGCGCGTGTT	AATG	ACCC	236	Luz_hispS_npgA_H3H_CPH
FBP3_2A_v3_di_mcu-1	FBP3_2A_v3_di_mcu-1_L0_8	FBP3_2A_v3_di_mcu-1_L0_8_2	1_D08_set45	AAAACGCCTGGCTCGCTAGAAGACAAACCCAGGGGGACTAGGCCCTCCCGCTACGCTTCATCTGAATCATCGAGTCACGTTTTGTGATGTAGATGCTTGTACGGTTACATTTACTAACGGTACAACTCAAAGTGCAGATCTCATCGTTGGGGCTGATGGGATACGTTCCACTATCCGTAGATTTGTCTTGGAGGAGGATGTGACGATAAGTCTTCTAGACTGTGGCGCGTGTT	ACCC	CGAT	233	Luz_hispS_npgA_H3H_CPH
FBP3_2A_v3_di_mcu-1	FBP3_2A_v3_di_mcu-1_L0_8	FBP3_2A_v3_di_mcu-1_L0_8_3	1_D08_set45	AAAACGCCTGGCTCGCTAGAAGACAACGATTCCCGCAAGCGGAATTGTGGGGTTTCGATGGTTGGTACAGGCTGATGCGCTCGATCCATATCCTGAACTCGATTGGATAGTCAAAAAGCCACCGCTCGGAGCTAGGTTGATTTCTACGCCCCAAAATCCACAATCTGGAGTGGGACTGGCAGATCGTAGAACTATTATTATATACGCTTGTAAGTCTTCTAGACTGTGGCGCGTGTT	CGAT	TTGT	237	Luz_hispS_npgA_H3H_CPH
FBP3_2A_v3_di_mcu-1	FBP3_2A_v3_di_mcu-1_L0_8	FBP3_2A_v3_di_mcu-1_L0_8_4	1_D08_set45	AAAACGCCTGGCTCGCTAGAAGACAATTGTCGTGGGGGGACAATGGTTAATGTGCTGGCCGTACACGATGACGAGCGAGATCAGAATACTGCAGATTGGAGCGTTCCAGCATCAAAGGATGACTTGTTTCGAGTATTCCATGACTACCATCCGAGATTCAGACGGCTCTTGGAACTCGCTCAAGATATAAATCTCTGGCAGATGAGGGAAGTCTTCTAGACTGTGGCGCGTGTT	TTGT	AGGG	234	Luz_hispS_npgA_H3H_CPH
FBP3_2A_v3_di_mcu-1	FBP3_2A_v3_di_mcu-1_L0_8	FBP3_2A_v3_di_mcu-1_L0_8_5	1_D08_set45	AAAACGCCTGGCTCGCTAGAAGACAAAGGGTTGTACCGGTGCTCAAGAAATGGGTTAATAAACGAGTTTGCCTGTTAGGAGATGCGGCTCATGCCATGCTTCCGACTCTCGGACAAGGATTCGGGATGGGACTAGAGGATGCCGTAGCTCTCGGTACTCTCCTCCCGAAAGGAACGACTGCTAGTCAAATAGAGACAAGACTGGCTGTCTAAAGTCTTCTAGACTGTGGCGCGTGTT	AGGG	TCTA	237	Luz_hispS_npgA_H3H_CPH
FBP3_2A_v3_di_mcu-1	FBP3_2A_v3_di_mcu-1_L0_8	FBP3_2A_v3_di_mcu-1_L0_8_6	1_D08_set45	AAAACGCCTGGCTCGCTAGAAGACAATCTACGAACAGCTTAGAAAGGATCGAGCAGAGTTTGTAGCTGCTGAAAGTTATGAGGAGCAGTATGTTCCCGAAAAACGGGGCTTGTACTTGCGTAGCAAGGAACTTAGAGATAGAGTCATGGGGTATGACATAAAAGTGGAGTCTGAGAAAGTACTGGAAACCTTGCTTAAGAGACGGCTTAAGTCTTCTAGACTGTGGCGCGTGTT	TCTA	GCTT	234	Luz_hispS_npgA_H3H_CPH
FBP3_2A_v3_di_mcu-1	FBP3_2A_v3_di_mcu-1_L0_9	FBP3_2A_v3_di_mcu-1_L0_9_1	1_D09_set46	TGCGTTGGCCTTACAGCTGAAGACAAAATGCGTCTCACTTAGGAGCTCTAACAGCGCAGGAAGCGGATCCAATGCAGCGGATGAGGTTGCGACTCGTCAACTACTAAATTTCGATCTGTTAAAACTAGCTGGCGATGTAGAAAGCAATCCCGGGCCGATGGCACCTATTTCATCCACGTGGAGCCGTTTGATAAGGTTCGTGGCTGTAAAGTCTTCAGTATGTAGTGCGGCGCA	AATG	TGTA	234	Luz_hispS_npgA_H3H_CPH
FBP3_2A_v3_di_mcu-1	FBP3_2A_v3_di_mcu-1_L0_9	FBP3_2A_v3_di_mcu-1_L0_9_2	1_D09_set46	TGCGTTGGCCTTACAGCTGAAGACAATGTAGAAACTTCCCTGGTTCATATTGGGGAACCGATTGATGCAACGATGGATGTTGGCCTCGCCCGTAGAGAAGGCAAGACAATTCAAGCATACGAAATAATTGGAAGCGGCAGCGCGCTAGATCTATCCGCACAAGTTTCTAAGAACGTACTCACAGTTCGGGAATTGCTCATGCCGCTCAAAGTCTTCAGTATGTAGTGCGGCGCA	TGTA	CTCA	234	Luz_hispS_npgA_H3H_CPH
FBP3_2A_v3_di_mcu-1	FBP3_2A_v3_di_mcu-1_L0_9	FBP3_2A_v3_di_mcu-1_L0_9_3	1_D09_set46	TGCGTTGGCCTTACAGCTGAAGACAACTCAGTCGGGAAGAAATTAAGACAGTTCGATGTCTCGGCTTGAACTATCCGGTCCACGCTACAGAAGCTAACGTTGCAGTGCCGAAGTTTCCTAACCTGTTCTATAAGCCCGTAACATCACTCATTGGTCCTGGCGGTCTAATTACTATTCCCTCCGTCGTTCAACCCCCCAAGGAGCACCAGTCAAGTCTTCAGTATGTAGTGCGGCGCA	CTCA	AGTC	237	Luz_hispS_npgA_H3H_CPH
FBP3_2A_v3_di_mcu-1	FBP3_2A_v3_di_mcu-1_L0_9	FBP3_2A_v3_di_mcu-1_L0_9_4	1_D09_set46	TGCGTTGGCCTTACAGCTGAAGACAAAGTCAGATTACGAGGCTGAACTGGTTATAGTAATAGGGAAGGCAGCAAAAAACGTATCAGAGGATGAGGCTTTGGATTATGTATTGGGCTATACCGCTGCAAACGATATATCTTTCCGTAAACATCAACTAGCTGTTAGTCAATGGAGCTTCAGCAAGGGCTTTGATGGAACTAATCCACTTGGAAGTCTTCAGTATGTAGTGCGGCGCA	AGTC	TTGG	236	Luz_hispS_npgA_H3H_CPH
FBP3_2A_v3_di_mcu-1	FBP3_2A_v3_di_mcu-1_L0_9	FBP3_2A_v3_di_mcu-1_L0_9_5	1_D09_set46	TGCGTTGGCCTTACAGCTGAAGACAATTGGTCCCTGTCTCGTTTCCGCCTCCAGTATCCCTGACCCGCAGGATATTCCGATACAGTGCAAATTGAATGGTGGAGTTGTCCAAAATGGCAACACCAGAGATCAAATCTTCAACGTTAAGAAAACCATAAGCTTTCTTTCCCAAGGGACTACCTTGGAACCAGGCTCCATTATTCTTACAAGTCTTCAGTATGTAGTGCGGCGCA	TTGG	TTAC	233	Luz_hispS_npgA_H3H_CPH
FBP3_2A_v3_di_mcu-1	FBP3_2A_v3_di_mcu-1_L0_9	FBP3_2A_v3_di_mcu-1_L0_9_6	1_D09_set46	TGCGTTGGCCTTACAGCTGAAGACAATTACGGGTACCCCAGATGGGGTTGGTTTCGTTCGAAACCCGCCGCTGTATTTGAAGGATGGCGATGAGGTTATGACTTGGATTGGTAGTGGAATCGGAACTCTCGCAAATACAGTTCGAGAAGAACAAACGTGCTTTGCATCAGGCGGCCACGAATGAGCTTAGAGACCGCTTAGAGACGGCTTAAGTCTTCAGTATGTAGTGCGGCGCA	TTAC	GCTT	236	Luz_hispS_npgA_H3H_CPH

## Sheet: RUBY codon "optimization"
accession	pop_id	frag_id	primer_index	oligo	left_oh	right_oh	frag_length	assembled sequence	comment
RUBY_original_di_mcu-1	RUBY_original_di_mcu-1_L0_1	RUBY_original_di_mcu-1_L0_1_1	3_B06_set148	GGCGTGCGCAATGTACTTGAAGACAAAATGCGTCTCAAATGCGGTCTCTAATGGATCATGCGACTTTGGCAATGATACTAGCGATTTGGTTTATCAGCTTCCACTTCATTAAGTTACTGTTCTCACAACAAACGACGAAACTGCTTCCTCCAGGACCAAAGCCACTTCCGATCATAGGGAATATACTTGAAGTCGGAAAAGTCTTCACTTAGGGTGTGCACGGT	AATG	GGAA	224	AATGCGGTCTCTAATGGATCATGCGACTTTGGCAATGATACTAGCGATTTGGTTTATCAGCTTCCACTTCATTAAGTTACTGTTCTCACAACAAACGACGAAACTGCTTCCTCCAGGACCAAAGCCACTTCCGATCATAGGGAATATACTTGAAGTCGGAAAAAAACCCCATCGGAGTTTCGCCAATCTAGCAAAGATTCACGGGCCATTGATTTCTTTAAGATTAGGCTCTGTTACTACCATTGTTGTTTCCTCTGCCGATGTCGCAAAAGAGATGTTTCTAAAAAAGGATCACCCGCTCTCGAATCGTACGATCCCTAATAGTGTTACAGCTGGCGATCATCACAAACTCACCATGTCTTGGCTCCCTGTGTCTCCCAAATGGCGCAATTTCCGGAA…	RUBY; codon opt + deintronized v1
RUBY_original_di_mcu-1	RUBY_original_di_mcu-1_L0_1	RUBY_original_di_mcu-1_L0_1_2	3_B06_set148	GGCGTGCGCAATGTACTTGAAGACAAGGAAAAAAACCCCATCGGAGTTTCGCCAATCTAGCAAAGATTCACGGGCCATTGATTTCTTTAAGATTAGGCTCTGTTACTACCATTGTTGTTTCCTCTGCCGATGTCGCAAAAGAGATGTTTCTAAAAAAGGATCACCCGCTCTCGAATCGTACGATCCCTAATAGTGTTACAAAGTCTTCACTTAGGGTGTGCACGGT	GGAA	TACA	226
RUBY_original_di_mcu-1	RUBY_original_di_mcu-1_L0_1	RUBY_original_di_mcu-1_L0_1_3	3_B06_set148	GGCGTGCGCAATGTACTTGAAGACAATACAGCTGGCGATCATCACAAACTCACCATGTCTTGGCTCCCTGTGTCTCCCAAATGGCGCAATTTCCGGAAAATTACTGCGGTGCATCTGCTTTCTCCACAGAGACTTGATGCATGCCAGACCTTCCGTCATGCTAAGGTGCAGCAGTTGTACGAATACGTTCAAGAATGTAAGTCTTCACTTAGGGTGTGCACGGT	TACA	ATGT	224
RUBY_original_di_mcu-1	RUBY_original_di_mcu-1_L0_1	RUBY_original_di_mcu-1_L0_1_4	3_B06_set148	GGCGTGCGCAATGTACTTGAAGACAAATGTGCCCAGAAAGGACAAGCCGTAGATATTGGGAAGGCTGCTTTTACGACTTCGCTCAACCTCCTTAGCAAGCTGTTCTTTAGCGTCGAGCTTGCGCACCACAAGTCACATACCAGTCAAGAATTTAAAGAGCTGATCTGGAATATAATGGAAGATATAGGGAAGCCGAACTAAGTCTTCACTTAGGGTGTGCACGGT	ATGT	AACT	225
RUBY_original_di_mcu-1	RUBY_original_di_mcu-1_L0_1	RUBY_original_di_mcu-1_L0_1_5	3_B06_set148	GGCGTGCGCAATGTACTTGAAGACAAAACTATGCTGACTACTTTCCCATTCTAGGCTGCGTTGACCCATCTGGTATTAGAAGAAGATTAGCATGTTCTTTCGATAAACTGATAGCAGTTTTTCAGGGAATAATATGTGAAAGACTCGCACCAGATTCATCAACTACTACTACGACTACTACGGATGACGTATTGGATGTTCTTCAAGTCTTCACTTAGGGTGTGCACGGT	AACT	CTTC	230
RUBY_original_di_mcu-1	RUBY_original_di_mcu-1_L0_1	RUBY_original_di_mcu-1_L0_1_6	3_B06_set148	GGCGTGCGCAATGTACTTGAAGACAACTTCTTCAACTGTTCAAGCAAAACGAGCTTACGATGGGTGAGATTAATCACCTCTTGGTGGACATCTTTGACGCTGGAACCGATACTACATCTAGTACTTTTGAATGGGTCATGACTGAGTTAATCCGCAATCCAGAAATGATGGAAAAGGCTCAAGAGAGAGACGGCTTAAGTCTTCACTTAGGGTGTGCACGGT	CTTC	GCTT	222
RUBY_original_di_mcu-1	RUBY_original_di_mcu-1_L0_2	RUBY_original_di_mcu-1_L0_2_1	3_B07_set149	AACGCGCGGCATATAAGCGAAGACAAAATGCGTCTCAAGAGGAAATTAAGCAAGTCTTGGGAAAAGATAAGCAGATTCAAGAATCCGACATTATCAACCTGCCGTACTTACAGGCGATAATCAAGGAGACACTAAGGTTACATCCGCCGACTGTGTTTTTGTTGCCAAGAAAGGCTGACACCGACGTCGAGCTATATGGTAAGTCTTCAGCTAGTTGCGCACTCGT	AATG	TGGT	226
RUBY_original_di_mcu-1	RUBY_original_di_mcu-1_L0_2	RUBY_original_di_mcu-1_L0_2_2	3_B07_set149	AACGCGCGGCATATAAGCGAAGACAATGGTTATATTGTGCCTAAAGATGCACAGATCTTGGTGAACTTGTGGGCTATTGGAAGGGATCCTAATGCATGGCAAAATGCCGATATTTTCAGCCCCGAGCGATTTATAGGTTGTGAGATTGATGTTAAAGGACGAGATTTTGGTTTACTTCCTTTTGGTGCTGGACGAAGTCTTCAGCTAGTTGCGCACTCGT	TGGT	GACG	220
RUBY_original_di_mcu-1	RUBY_original_di_mcu-1_L0_2	RUBY_original_di_mcu-1_L0_2_3	3_B07_set149	AACGCGCGGCATATAAGCGAAGACAAGACGGAGAATTTGCCCAGGAATGAATCTAGCTATCAGGATGTTGACCCTCATGTTGGCTACACTCCTCCAGTTCTTCAATTGGAAACTAGAAGGAGACATCTCTCCGAAGGACTTGGACATGGATGAAAAGTTCGGTATTGCGCTACAAAAGACCAAACCTTTGAAGCTCATCCCGATAAGTCTTCAGCTAGTTGCGCACTCGT	GACG	CGAT	230
RUBY_original_di_mcu-1	RUBY_original_di_mcu-1_L0_2	RUBY_original_di_mcu-1_L0_2_4	3_B07_set149	AACGCGCGGCATATAAGCGAAGACAACGATTCCTCGTTACGGTAGCGGAGCGACTAATTTTAGCTTGCTTAAACAAGCAGGTGATGTAGAAGAGAACCCCGGGCCTATGAAGATGATGAATGGAGAGGATGCTAACGACCAGATGATTAAAGAGTCGTTCTTTATAACTCATGGTAATCCCATTCTTACTGTCGAGGAAAGTCTTCAGCTAGTTGCGCACTCGT	CGAT	AGGA	224
RUBY_original_di_mcu-1	RUBY_original_di_mcu-1_L0_2	RUBY_original_di_mcu-1_L0_2_5	3_B07_set149	AACGCGCGGCATATAAGCGAAGACAAAGGATACACATCCTTTGAGGCCGTTCTTCGAAACATGGCGCGAGAAGATTTTCTCGAAAAAACCCAAGGCAATTCTCATTATTTCCGGCCACTGGGAGACAGTGAAACCAACCGTAAACGCCGTGCACATCAACGATACCATTCATGACTTCGACGATTACCCAGCCGCAATGTACCAAGTCTTCAGCTAGTTGCGCACTCGT	AGGA	TACC	229
RUBY_original_di_mcu-1	RUBY_original_di_mcu-1_L0_2	RUBY_original_di_mcu-1_L0_2_6	3_B07_set149	AACGCGCGGCATATAAGCGAAGACAATACCAATTTAAGTATCCTGCTCCTGGAGAACCAGAGCTTGCAAGAAAGGTTGAAGAAATACTAAAAAAATCAGGGTTTGAGACAGCCGAAACAGATCAAAAAAGGGGACTTGATCATGGTGCTTGGGTTCCTCTCATGTTAATGTATCCTGAAGCGGAAGAGACGGCTTAAGTCTTCAGCTAGTTGCGCACTCGT	TACC	GCTT	221
RUBY_original_di_mcu-1	RUBY_original_di_mcu-1_L0_3	RUBY_original_di_mcu-1_L0_3_1	3_B08_set150	AGCGCTGCGGTCTTATGTGAAGACAAAATGCGTCTCACGGACATCCCTGTGTGTCAGCTCTCAGTTCAACCACATCTCGATGGAACATATCATTATAATCTTGGCAGAGCTTTGGCGCCCCTCAAAAATGATGGTGTACTTATAATTGGATCAGGGAGCGCAACTCATCCATTGGATGAGACACCTCACTATTTCGATAAGTCTTCACAGAGTCCACAAGCGCA	AATG	CGAT	224
RUBY_original_di_mcu-1	RUBY_original_di_mcu-1_L0_3	RUBY_original_di_mcu-1_L0_3_2	3_B08_set150	AGCGCTGCGGTCTTATGTGAAGACAACGATGGTGTTGCTCCTTGGGCTGCAGCTTTTGATTCTTGGCTTAGGAAGGCCTTAATTAATGGGCGGTTTGAAGAAGTGAACATCTACGAGAGCAAGGCTCCTAATTGGAAATTAGCTCATCCTTTTCCAGAGCATTTCTACCCTTTACACGTTGTGTTGGGAGCTGCTGGTAAGTCTTCACAGAGTCCACAAGCGCA	CGAT	TGGT	224
RUBY_original_di_mcu-1	RUBY_original_di_mcu-1_L0_3	RUBY_original_di_mcu-1_L0_3_3	3_B08_set150	AGCGCTGCGGTCTTATGTGAAGACAATGGTGAAAAATGGAAGGCAGAACTTATCCATTCGTCATGGGATCATGGAACACTTTGTCACGGTTCTTATAAATTCACTTCAGCCGGAAGTGGAGCAACTAACTTTAGCCTGTTAAAGCAAGCAGGAGATGTTGAGGAAAATCCTGGCCCCATGACGGCAATTAAGATGAACACTAATAAGTCTTCACAGAGTCCACAAGCGCA	TGGT	TAAT	230
RUBY_original_di_mcu-1	RUBY_original_di_mcu-1_L0_3	RUBY_original_di_mcu-1_L0_3_4	3_B08_set150	AGCGCTGCGGTCTTATGTGAAGACAATAATGGAGAAGGAGAGACACAACATATACTAATGATCCCTTTTATGGCGCAGGGACACCTAAGGCCATTTCTTGAACTCGCGATGTTCCTCTACAAGCGATCCCACGTTATCATCACCTTATTAACAACTCCGTTGAATGCTGGATTTTTGCGTCACCTCCTTCAAAGTCTTCACAGAGTCCACAAGCGCA	TAAT	TTCA	217
RUBY_original_di_mcu-1	RUBY_original_di_mcu-1_L0_3	RUBY_original_di_mcu-1_L0_3_5	3_B08_set150	AGCGCTGCGGTCTTATGTGAAGACAATTCATCATCATTCGTACTCATCATCAGGGATCAGGATTGTTGAGTTGCCATTCAACAGTACTAACCACGGTCTGCCACCTGGTATTGAGAACACCGATAAATTGACATTGCCGTTAGTTGTGAGTCTGTTTCATAGTACGATAAGTCTAGATCCTCATTTGAGAGATTATATCTCAAGACAAGTCTTCACAGAGTCCACAAGCGCA	TTCA	AGAC	232
RUBY_original_di_mcu-1	RUBY_original_di_mcu-1_L0_3	RUBY_original_di_mcu-1_L0_3_6	3_B08_set150	AGCGCTGCGGTCTTATGTGAAGACAAAGACATTTCTCTCCAGCAAGGCCACCTCTTTGCGTAATACATGATGTATTTCTCGGCTGGGTTGACCAAGTTGCAAAAGATGTTGGCTCTACAGGGGTCGTGTTCACTACAGGTGGTGCTTATGGAACATCCGCCTACGTGTCTATCTGGAACGATCTTCCAGAGACGGCTTAAGTCTTCACAGAGTCCACAAGCGCA	AGAC	GCTT	224
RUBY_original_di_mcu-1	RUBY_original_di_mcu-1_L0_4	RUBY_original_di_mcu-1_L0_4_1	3_B09_set151	TGGCGTGCGATGTAGTGTGAAGACAAAATGCGTCTCATTCCTCACCAAAACTACTCTGATGATCAAGAGTTTCCCCTGCCAGGGTTTCCTGAGAACCATAAATTCCGTAGGAGTCAGCTACATCGATTTTTGAGATATGCCGACGGCTCAGACGATTGGTCGAAGTATTTCCAACCTCAGCTACGTCAAAGTATGAAAAGTCTTCTAACCTGAGCAGCGCGAA	AATG	TGAA	223
RUBY_original_di_mcu-1	RUBY_original_di_mcu-1_L0_4	RUBY_original_di_mcu-1_L0_4_2	3_B09_set151	TGGCGTGCGATGTAGTGTGAAGACAATGAAGTCTTTTGGCTGGCTCTGTAACTCCGTAGAAGAAATAGAGACATTGGGGTTCTCGATCCTCCGTAACTATACAAAACTGCCTATCTGGGGTATCGGTCCACTTATTGCTTCACCAGTCCAACACAGTAGTTCTGATAATAATTCAACAGGTGCTGAGTTTGTTCAATGGCTTAAAGTCTTCTAACCTGAGCAGCGCGAA	TGAA	CTTA	229
RUBY_original_di_mcu-1	RUBY_original_di_mcu-1_L0_4	RUBY_original_di_mcu-1_L0_4_3	3_B09_set151	TGGCGTGCGATGTAGTGTGAAGACAACTTAGCTTGAAAGAGCCGGACTCCGTACTTTATATCTCTTTCGGCAGCCAGAATACGATATCACCGACGCAGATGATGGAACTCGCTGCTGGCTTAGAATCTTCCGAAAAGCCATTCCTTTGGGTTATCAGAGCTCCTTTTGGATTCGATATTAACGAAGAGATGCGACCTGAGTAAGTCTTCTAACCTGAGCAGCGCGAA	CTTA	GAGT	227
RUBY_original_di_mcu-1	RUBY_original_di_mcu-1_L0_4	RUBY_original_di_mcu-1_L0_4_4	3_B09_set151	TGGCGTGCGATGTAGTGTGAAGACAAGAGTGGCTGCCAGAAGGATTTGAGGAAAGAATGAAGGTTAAAAAACAGGGGAAGCTTGTGTACAAGCTTGGTCCGCAGCTTGAAATACTTAATCATGAATCCATCGGAGGCTTTTTAACCCACTGCGGATGGAACAGTATATTAGAATCTCTTAGAGAAGGGGTTCCGATGCTTGGAAGTCTTCTAACCTGAGCAGCGCGAA	GAGT	TTGG	228
RUBY_original_di_mcu-1	RUBY_original_di_mcu-1_L0_4	RUBY_original_di_mcu-1_L0_4_5	3_B09_set151	TGGCGTGCGATGTAGTGTGAAGACAATTGGATGGCCTCTTGCTGCTGAACAGGCGTATAACTTGAAGTACTTGGAAGATGAGATGGGTGTCGCTGTTGAGCTTGCTAGAGGACTAGAAGGGGAGATTTCCAAAGAGAAGGTCAAACGTATCGTCGAGATGATACTTGAACGAAACGAGGGTTCGAAAGGTTGGGAGATAAGTCTTCTAACCTGAGCAGCGCGAA	TTGG	AGAT	224
RUBY_original_di_mcu-1	RUBY_original_di_mcu-1_L0_4	RUBY_original_di_mcu-1_L0_4_6	3_B09_set151	TGGCGTGCGATGTAGTGTGAAGACAAAGATGAAGAATCGCGCCGTTGAAATGGGTAAAAAGTTGAAGGACGCTGTAAACGAGGAAAAGGAACTGAAAGGTTCCTCTGTGAAGGCTATCGACGATTTCCTCGACGCCGTCATGCAGGCAAAACTTGAGCCAAGCTTACAATGAGCTTAGAGACCGCTTAGAGACGGCTTAAGTCTTCTAACCTGAGCAGCGCGAA	AGAT	GCTT	224
RUBY_original_di_mcu-2	RUBY_original_di_mcu-2_L0_1	RUBY_original_di_mcu-2_L0_1_1	3_B10_set152	AACACCCGCACGAGCTATGAAGACAAAATGCGTCTCAAATGCGGTCTCTAATGGATCATGCGACTCTAGCAATGATACTAGCGATCTGGTTCATCAGCTTCCATTTCATCAAACTGCTGTTCTCTCAACAAACGACGAAACTTCTTCCTCCAGGACCTAAGCCTCTTCCGATCATTGGTAATATTCTTGAAGTTGGAAGTCTTCTAGTGACATTGGCGCGCT	AATG	TTGG	222	AATGCGGTCTCTAATGGATCATGCGACTCTAGCAATGATACTAGCGATCTGGTTCATCAGCTTCCATTTCATCAAACTGCTGTTCTCTCAACAAACGACGAAACTTCTTCCTCCAGGACCTAAGCCTCTTCCGATCATTGGTAATATTCTTGAAGTTGGAAAAAAACCCCATCGGTCTTTCGCTAACTTGGCCAAGATTCACGGCCCTTTGATTTCATTGAGATTGGGTTCTGTTACCACCATCGTTGTATCCTCTGCTGACGTGGCTAAAGAGATGTTTCTAAAAAAAGATCACCCGCTCAGTAACCGCACGATCCCGAATTCTGTTACAGCTGGGGACCATCACAAGCTTACTATGTCTTGGTTACCTGTATCTCCCAAGTGGCGAAATTTCCGAAA…	RUBY; codon opt + deintronized v2
RUBY_original_di_mcu-2	RUBY_original_di_mcu-2_L0_1	RUBY_original_di_mcu-2_L0_1_2	3_B10_set152	AACACCCGCACGAGCTATGAAGACAATTGGAAAAAAACCCCATCGGTCTTTCGCTAACTTGGCCAAGATTCACGGCCCTTTGATTTCATTGAGATTGGGTTCTGTTACCACCATCGTTGTATCCTCTGCTGACGTGGCTAAAGAGATGTTTCTAAAAAAAGATCACCCGCTCAGTAACCGCACGATCCCGAATTCTGTTACAAAGTCTTCTAGTGACATTGGCGCGCT	TTGG	TACA	228
RUBY_original_di_mcu-2	RUBY_original_di_mcu-2_L0_1	RUBY_original_di_mcu-2_L0_1_3	3_B10_set152	AACACCCGCACGAGCTATGAAGACAATACAGCTGGGGACCATCACAAGCTTACTATGTCTTGGTTACCTGTATCTCCCAAGTGGCGAAATTTCCGAAAGATTACGGCAGTTCATCTATTGAGTCCACAAAGATTGGATGCTTGTCAAACATTTAGGCACGCTAAGGTTCAACAGCTATACGAGTACGTTCAAGAGAAGTCTTCTAGTGACATTGGCGCGCT	TACA	AGAG	221
RUBY_original_di_mcu-2	RUBY_original_di_mcu-2_L0_1	RUBY_original_di_mcu-2_L0_1_4	3_B10_set152	AACACCCGCACGAGCTATGAAGACAAAGAGTGTGCACAAAAAGGGCAAGCAGTCGATATTGGCAAGGCAGCATTTACTACTAGTTTAAACCTCTTGTCTAAGCTGTTCTTTAGTGTCGAACTTGCGCACCACAAATCACATACTAGCCAAGAGTTCAAAGAACTTATATGGAATATAATGGAAGATATAGGGAAGCCTAACAAGTCTTCTAGTGACATTGGCGCGCT	AGAG	TAAC	227
RUBY_original_di_mcu-2	RUBY_original_di_mcu-2_L0_1	RUBY_original_di_mcu-2_L0_1_5	3_B10_set152	AACACCCGCACGAGCTATGAAGACAATAACTATGCAGATTACTTCCCTATTTTGGGCTGTGTTGACCCATCTGGTATTAGAAGAAGATTAGCATGTTCATTCGACAAGCTGATCGCTGTTTTCCAAGGTATAATCTGTGAGAGACTCGCACCAGATTCGTCGACCACAACTACTACTACCACCGACGATGTACTCGATAAGTCTTCTAGTGACATTGGCGCGCT	TAAC	CGAT	224
RUBY_original_di_mcu-2	RUBY_original_di_mcu-2_L0_1	RUBY_original_di_mcu-2_L0_1_6	3_B10_set152	AACACCCGCACGAGCTATGAAGACAACGATGTGCTTTTGCAGCTGTTCAAGCAAAACGAGCTGACGATGGGGGAGATCAACCATCTCCTAGTCGATATATTCGACGCCGGTACCGATACGACAAGTTCCACATTCGAGTGGGTCATGACTGAACTGATACGAAATCCAGAAATGATGGAAAAGGCTCAAGAGAGAGACGGCTTAAGTCTTCTAGTGACATTGGCGCGCT	CGAT	GCTT	229
RUBY_original_di_mcu-2	RUBY_original_di_mcu-2_L0_2	RUBY_original_di_mcu-2_L0_2_1	3_B11_set153	ACGGACGGCGTATGCTATGAAGACAAAATGCGTCTCAAGAGGAAATAAAGCAGGTCCTCGGGAAAGATAAACAAATTCAAGAGTCTGACATTATTAACCTGCCTTACCTACAAGCTATCATAAAAGAAACACTCCGTCTACATCCTCCGACCGTGTTCTTGCTGCCTAGAAAGGCTGACACCGATGTAGAGCTGTAAAGTCTTCTATCCCTCGGCAACGCAA	AATG	TGTA	222
RUBY_original_di_mcu-2	RUBY_original_di_mcu-2_L0_2	RUBY_original_di_mcu-2_L0_2_2	3_B11_set153	ACGGACGGCGTATGCTATGAAGACAATGTATGGTTATATCGTGCCGAAAGATGCTCAGATACTAGTGAATCTCTGGGCTATTGGGAGGGACCCAAATGCATGGCAAAACGCCGATATTTTCAGTCCAGAGCGTTTCATAGGATGCGAGATCGATGTTAAAGGGCGAGATTTCGGACTTCTTCCATTTGGGGCTGGCCGAAGAATAAGTCTTCTATCCCTCGGCAACGCAA	TGTA	GAAT	230
RUBY_original_di_mcu-2	RUBY_original_di_mcu-2_L0_2	RUBY_original_di_mcu-2_L0_2_3	3_B11_set153	ACGGACGGCGTATGCTATGAAGACAAGAATTTGCCCAGGAATGAATCTCGCCATCAGGATGCTCACTCTTATGTTGGCCACGCTACTACAATTCTTTAATTGGAAACTAGAAGGAGACATCTCCCCTAAGGATCTCGATATGGACGAGAAGTTCGGTATTGCTCTACAAAAAACAAAGCCTTTGAAGTTGATCCCGATTCCAAGTCTTCTATCCCTCGGCAACGCAA	GAAT	TTCC	227
RUBY_original_di_mcu-2	RUBY_original_di_mcu-2_L0_2	RUBY_original_di_mcu-2_L0_2_4	3_B11_set153	ACGGACGGCGTATGCTATGAAGACAATTCCACGTTACGGTAGCGGAGCTACTAATTTTAGTCTCCTTAAGCAGGCAGGTGATGTAGAAGAGAACCCCGGGCCTATGAAGATGATGAATGGAGAGGACGCCAACGACCAGATGATTAAAGAGTCGTTCTTTATAACGCATGGAAACCCGATTTTGACCGTCGAGGAAAGTCTTCTATCCCTCGGCAACGCAA	TTCC	AGGA	221
RUBY_original_di_mcu-2	RUBY_original_di_mcu-2_L0_2	RUBY_original_di_mcu-2_L0_2_5	3_B11_set153	ACGGACGGCGTATGCTATGAAGACAAAGGATACCCATCCGCTTAGGCCGTTCTTTGAGACATGGAGGGAAAAGATTTTTTCAAAAAAACCTAAGGCCATTCTCATTATTTCAGGGCACTGGGAAACAGTGAAGCCTACTGTGAATGCCGTGCATATAAATGACACTATCCACGACTTCGATGATTATCCAGCGGCCATGTATCAGTTAAGTCTTCTATCCCTCGGCAACGCAA	AGGA	AGTT	233
RUBY_original_di_mcu-2	RUBY_original_di_mcu-2_L0_2	RUBY_original_di_mcu-2_L0_2_6	3_B11_set153	ACGGACGGCGTATGCTATGAAGACAAAGTTTAAGTACCCTGCTCCCGGAGAACCTGAGCTTGCGAGAAAGGTTGAAGAAATACTAAAAAAATCAGGGTTTGAGACAGCCGAAACTGATCAAAAAAGGGGTCTTGATCATGGAGCGTGGGTTCCCTTGATGTTAATGTATCCAGAAGCGGACATTCCTAGAGACGGCTTAAGTCTTCTATCCCTCGGCAACGCAA	AGTT	GCTT	224
RUBY_original_di_mcu-2	RUBY_original_di_mcu-2_L0_3	RUBY_original_di_mcu-2_L0_3_1	3_B12_set154	AGCTGTCCGTATGCGACAGAAGACAAAATGCGTCTCATCCTGTGTGTCAGTTGTCAGTTCAACCACATCTAGATGGTACTTACCACTACAATTTGGGGAGAGCTTTGGCTCCTTTGAAGAATGATGGGGTATTGATTATTGGATCTGGAAGTGCGACACATCCATTAGATGAGACACCTCACTATTTCGATGGAGTTAAGTCTTCTGTTAGACCCGCGAAGCA	AATG	AGTT	223
RUBY_original_di_mcu-2	RUBY_original_di_mcu-2_L0_3	RUBY_original_di_mcu-2_L0_3_2	3_B12_set154	AGCTGTCCGTATGCGACAGAAGACAAAGTTGCTCCTTGGGCAGCTGCCTTTGATTCTTGGCTTAGAAAAGCTTTGATCAATGGCCGTTTCGAGGAAGTCAACATCTACGAAAGCAAAGCACCGAATTGGAAATTAGCCCATCCATTTCCAGAGCATTTTTATCCGTTGCATGTAGTGCTTGGAGCTGCTGGTGAAAGTCTTCTGTTAGACCCGCGAAGCA	AGTT	GTGA	220
RUBY_original_di_mcu-2	RUBY_original_di_mcu-2_L0_3	RUBY_original_di_mcu-2_L0_3_3	3_B12_set154	AGCTGTCCGTATGCGACAGAAGACAAGTGAAAAGTGGAAAGCAGAGCTGATTCATTCGAGTTGGGATCATGGAACACTTTGCCATGGTTCGTATAAGTTCACCTCCGCAGGATCCGGAGCAACTAACTTTAGCCTGCTCAAGCAAGCAGGAGATGTTGAGGAAAATCCTGGTCCCATGACTGCTATAAAGATGAACACTAATAAGTCTTCTGTTAGACCCGCGAAGCA	GTGA	TAAT	228
RUBY_original_di_mcu-2	RUBY_original_di_mcu-2_L0_3	RUBY_original_di_mcu-2_L0_3_4	3_B12_set154	AGCTGTCCGTATGCGACAGAAGACAATAATGGAGAAGGTGAAACACAGCACATCCTCATGATCCCGTTTATGGCGCAAGGTCACTTAAGACCCTTTCTTGAACTCGCGATGTTCCTCTACAAGCGATCACACGTTATCATCACTCTGTTGACTACTCCCCTCAATGCAGGCTTTCTTCGTCACTTGCTTCACCATCATTCCTAAGTCTTCTGTTAGACCCGCGAAGCA	TAAT	TCCT	228
RUBY_original_di_mcu-2	RUBY_original_di_mcu-2_L0_3	RUBY_original_di_mcu-2_L0_3_5	3_B12_set154	AGCTGTCCGTATGCGACAGAAGACAATCCTATTCTTCCTCTGGAATAAGGATAGTCGAACTTCCATTTAACAGTACCAATCACGGACTTCCACCTGGAATAGAGAACACTGATAAGTTGACATTACCGTTAGTTGTATCTCTGTTCCATTCTACCATCTCATTGGATCCACACTTACGTGATTACATTTCGAAGTCTTCTGTTAGACCCGCGAAGCA	TCCT	TTCG	217
RUBY_original_di_mcu-2	RUBY_original_di_mcu-2_L0_3	RUBY_original_di_mcu-2_L0_3_6	3_B12_set154	AGCTGTCCGTATGCGACAGAAGACAATTCGAGGCATTTCTCACCAGCTAGGCCACCATTGTGCGTTATACATGATGTTTTTTTGGGATGGGTTGATCAGGTTGCAAAGGATGTGGGTTCTACAGGAGTGGTTTTTACAACAGGCGGTGCTTATGGTACATCCGCATATGTGTCTATTTGGAACGATCTCAGAGACGGCTTAAGTCTTCTGTTAGACCCGCGAAGCA	TTCG	GCTT	226
RUBY_original_di_mcu-2	RUBY_original_di_mcu-2_L0_4	RUBY_original_di_mcu-2_L0_4_1	3_C01_set155	ACATGGCATGCGGACCTAGAAGACAAAATGCGTCTCATCTCCCTCACCAGAACTATTCGGACGATCAAGAATTTCCTCTGCCTGGTTTTCCAGAAAACCATAAGTTTAGAAGGAGCCAGCTCCATCGGTTTTTAAGATATGCTGACGGATCCGATGATTGGTCCAAATATTTCCAGCCGCAGTTACGTCAGTCTATGAAATCTAAGTCTTCACTTAACACCGCCTGCCA	AATG	ATCT	229
RUBY_original_di_mcu-2	RUBY_original_di_mcu-2_L0_4	RUBY_original_di_mcu-2_L0_4_2	3_C01_set155	ACATGGCATGCGGACCTAGAAGACAAATCTTTTGGGTGGTTATGTAACTCAGTAGAAGAAATTGAGACACTGGGGTTTTCAATACTTAGAAATTATACGAAATTACCTATCTGGGGTATCGGCCCTCTTATTGCTAGTCCAGTTCAGCATTCATCAAGTGACAATAATTCAACAGGCGCGGAATTTGTTCAAAGTCTTCACTTAACACCGCCTGCCA	ATCT	TTCA	217
RUBY_original_di_mcu-2	RUBY_original_di_mcu-2_L0_4	RUBY_original_di_mcu-2_L0_4_3	3_C01_set155	ACATGGCATGCGGACCTAGAAGACAATTCAGTGGCTTAGCCTTAAAGAACCGGACTCGGTCTTGTACATCTCATTCGGTTCTCAAAACACGATCAGCCCTACGCAGATGATGGAACTCGCTGCTGGCCTTGAGAGTAGCGAAAAACCCTTTTTATGGGTCATTAGAGCTCCTTTTGGATTTGATATTAATGAAGAGATGCGGCCAAAGTCTTCACTTAACACCGCCTGCCA	TTCA	GCCA	231
RUBY_original_di_mcu-2	RUBY_original_di_mcu-2_L0_4	RUBY_original_di_mcu-2_L0_4_4	3_C01_set155	ACATGGCATGCGGACCTAGAAGACAAGCCAGAATGGCTTCCTGAAGGCTTTGAGGAACGCATGAAGGTGAAGAAACAGGGGAAATTAGTTTACAAGTTGGGACCTCAGCTTGAGATTCTTAACCATGAATCAATCGGTGGTTTTCTCACTCACTGCGGATGGAACAGCATTTTAGAATCTTTGCGCGAGGGGGTTCAAGTCTTCACTTAACACCGCCTGCCA	GCCA	GTTC	222
RUBY_original_di_mcu-2	RUBY_original_di_mcu-2_L0_4	RUBY_original_di_mcu-2_L0_4_5	3_C01_set155	ACATGGCATGCGGACCTAGAAGACAAGTTCCCATGCTTGGATGGCCACTTGCTGCTGAGCAGGCATACAATCTCAAATACCTTGAAGATGAGATGGGTGTCGCGGTTGAGCTTGCTAGAGGGCTTGAAGGAGAGATTTCTAAAGAGAAGGTCAAGCGTATAGTCGAAATGATCCTTGAGCGTAACGAGGGATCCAAAGGATGGGAGAAGTCTTCACTTAACACCGCCTGCCA	GTTC	GGAG	232
RUBY_original_di_mcu-2	RUBY_original_di_mcu-2_L0_4	RUBY_original_di_mcu-2_L0_4_6	3_C01_set155	ACATGGCATGCGGACCTAGAAGACAAGGAGATGAAGAATCGGGCAGTGGAAATGGGTAAAAAGTTAAAGGACGCCGTGAACGAGGAAAAAGAATTAAAAGGCAGTTCTGTGAAGGCTATCGACGATTTCTTAGATGCAGTCATGCAAGCTAAACTTGAGCCAAGCCTCCAATGAGCTTAGAGACCGCTTAGAGACGGCTTAAGTCTTCACTTAACACCGCCTGCCA	GGAG	GCTT	226
RUBY_original_di_mcu-3	RUBY_original_di_mcu-3_L0_1	RUBY_original_di_mcu-3_L0_1_1	3_C02_set156	ACTGCCGCTGACAGTGTTGAAGACAAAATGCGTCTCAAATGCGGTCTCTAATGGATCATGCGACTCTGGCCATGATTTTAGCGATCTGGTTCATTAGTTTCCACTTTATAAAGCTGCTGTTCTCTCAACAAACTACCAAGCTTCTTCCGCCTGGACCAAAACCTCTTCCGATAATCGGGAACATTCTTGAAGTTAAGTCTTCTAGGATAGTGCGCACGCT	AATG	AGTT	220	AATGCGGTCTCTAATGGATCATGCGACTCTGGCCATGATTTTAGCGATCTGGTTCATTAGTTTCCACTTTATAAAGCTGCTGTTCTCTCAACAAACTACCAAGCTTCTTCCGCCTGGACCAAAACCTCTTCCGATAATCGGGAACATTCTTGAAGTTGGAAAAAAACCCCATCGGTCGTTTGCTAACCTCGCTAAGATTCATGGACCATTGATTTCATTAAGATTAGGGTCTGTCACTACCATTGTTGTGTCGTCTGCCGATGTTGCGAAAGAAATGTTCTTGAAGAAAGATCATCCTCTCTCCAACCGGACGATTCCTAATAGTGTCACAGCCGGTGATCACCACAAATTAACGATGTCTTGGTTGCCTGTGTCTCCGAAGTGGAGAAACTTCCGAAA…	RUBY; codon opt + deintronized v3
RUBY_original_di_mcu-3	RUBY_original_di_mcu-3_L0_1	RUBY_original_di_mcu-3_L0_1_2	3_C02_set156	ACTGCCGCTGACAGTGTTGAAGACAAAGTTGGAAAAAAACCCCATCGGTCGTTTGCTAACCTCGCTAAGATTCATGGACCATTGATTTCATTAAGATTAGGGTCTGTCACTACCATTGTTGTGTCGTCTGCCGATGTTGCGAAAGAAATGTTCTTGAAGAAAGATCATCCTCTCTCCAACCGGACGATTCCTAATAGTGTCACAAGTCTTCTAGGATAGTGCGCACGCT	AGTT	TCAC	229
RUBY_original_di_mcu-3	RUBY_original_di_mcu-3_L0_1	RUBY_original_di_mcu-3_L0_1_3	3_C02_set156	ACTGCCGCTGACAGTGTTGAAGACAATCACAGCCGGTGATCACCACAAATTAACGATGTCTTGGTTGCCTGTGTCTCCGAAGTGGAGAAACTTCCGAAAGATTACTGCAGTGCATCTGCTCTCCCCACAGAGATTGGATGCGTGTCAAACATTCAGACATGCTAAAGTTCAGCAGTTATACGAGTATGTTCAAGAGAAGTCTTCTAGGATAGTGCGCACGCT	TCAC	AGAG	222
RUBY_original_di_mcu-3	RUBY_original_di_mcu-3_L0_1	RUBY_original_di_mcu-3_L0_1_4	3_C02_set156	ACTGCCGCTGACAGTGTTGAAGACAAAGAGTGTGCACAAAAAGGACAGGCAGTAGATATTGGGAAAGCTGCCTTTACGACCTCATTAAACCTCCTTAGTAAGCTGTTCTTTAGCGTCGAGCTGGCGCACCACAAGTCCCATACTAGTCAAGAATTTAAAGAGCTGATTTGGAACATTATGGAAGATATAGGAAAGCCTAATTAAAGTCTTCTAGGATAGTGCGCACGCT	AGAG	ATTA	229
RUBY_original_di_mcu-3	RUBY_original_di_mcu-3_L0_1	RUBY_original_di_mcu-3_L0_1_5	3_C02_set156	ACTGCCGCTGACAGTGTTGAAGACAAATTACGCAGATTATTTTCCTATTCTGGGTTGCGTTGACCCATCTGGTATTAGAAGAAGATTAGCATGTTCGTTTGATAAGCTGATCGCTGTGTTTCAAGGAATTATTTGCGAGAGACTTGCTCCAGATTCCAGTACTACAACTACTACGACCACTGACGACGTTTTGGATAAGTCTTCTAGGATAGTGCGCACGCT	ATTA	GGAT	222
RUBY_original_di_mcu-3	RUBY_original_di_mcu-3_L0_1	RUBY_original_di_mcu-3_L0_1_6	3_C02_set156	ACTGCCGCTGACAGTGTTGAAGACAAGGATGTTTTATTGCAGTTGTTCAAGCAAAACGAGCTGACGATGGGTGAGATTAATCATCTTCTCGTAGATATCTTCGACGCTGGCACAGACACCACATCATCTACGTTCGAATGGGTCATGACGGAACTAATACGTAATCCAGAAATGATGGAAAAGGCTCAAGAGAGAGACGGCTTAAGTCTTCTAGGATAGTGCGCACGCT	GGAT	GCTT	229
RUBY_original_di_mcu-3	RUBY_original_di_mcu-3_L0_2	RUBY_original_di_mcu-3_L0_2_1	3_C03_set157	AAAGGCTGCGGAGTCTCAGAAGACAAAATGCGTCTCAAGAGGAAATCAAGCAAGTCCTTGGGAAGGACAAGCAGATACAAGAATCTGACATTATAAACCTGCCTTATTTACAAGCAATCATTAAAGAGACACTACGACTTCATCCGCCTACGGTCTTTTTGTTACCAAGAAAGGCAGATACGGATGTCGAGTTGTAAGTCTTCTGTCGCTAGAAACCCGCA	AATG	TTGT	221
RUBY_original_di_mcu-3	RUBY_original_di_mcu-3_L0_2	RUBY_original_di_mcu-3_L0_2_2	3_C03_set157	AAAGGCTGCGGAGTCTCAGAAGACAATTGTACGGTTACATTGTTCCGAAGGATGCACAGATACTCGTGAATCTTTGGGCGATTGGAAGGGACCCAAACGCGTGGCAAAATGCTGATATTTTTAGCCCTGAGCGTTTTATCGGTTGTGAAATCGATGTTAAAGGAAGAGATTTCGGACTCCTTCCATTTGGTGCTGGTCGCAGAATAAGTCTTCTGTCGCTAGAAACCCGCA	TTGT	GAAT	231
RUBY_original_di_mcu-3	RUBY_original_di_mcu-3_L0_2	RUBY_original_di_mcu-3_L0_2_3	3_C03_set157	AAAGGCTGCGGAGTCTCAGAAGACAAGAATTTGTCCAGGCATGAATCTCGCTATCAGGATGCTCACCTTGATGCTCGCTACGCTACTACAGTTCTTCAACTGGAAGCTAGAAGGAGACATCAGTCCTAAAGACTTGGATATGGACGAGAAATTCGGAATTGCTCTCCAAAAGACCAAGCCTCTCAAACTTATCCCTATTCCTAAGTCTTCTGTCGCTAGAAACCCGCA	GAAT	TCCT	228
RUBY_original_di_mcu-3	RUBY_original_di_mcu-3_L0_2	RUBY_original_di_mcu-3_L0_2_4	3_C03_set157	AAAGGCTGCGGAGTCTCAGAAGACAATCCTCGTTATGGTAGCGGAGCTACTAATTTTAGCTTGCTTAAGCAGGCAGGTGATGTAGAAGAGAATCCCGGGCCTATGAAGATGATGAACGGTGAGGACGCCAATGACCAGATGATCAAAGAGTCCTTCTTTATAACTCATGGAAACCCGATCCTTACCGTAGAGGATACAAAGTCTTCTGTCGCTAGAAACCCGCA	TCCT	TACA	224
RUBY_original_di_mcu-3	RUBY_original_di_mcu-3_L0_2	RUBY_original_di_mcu-3_L0_2_5	3_C03_set157	AAAGGCTGCGGAGTCTCAGAAGACAATACACATCCTCTCAGGCCGTTCTTCGAGACTTGGCGGGAAAAAATTTTCTCAAAAAAACCTAAGGCTATCTTGATCATATCGGGTCACTGGGAAACTGTGAAGCCAACTGTGAACGCTGTGCACATCAACGATACCATCCATGACTTTGACGATTATCCTGCTGCCATGTATCAAAGTCTTCTGTCGCTAGAAACCCGCA	TACA	ATCA	226
RUBY_original_di_mcu-3	RUBY_original_di_mcu-3_L0_2	RUBY_original_di_mcu-3_L0_2_6	3_C03_set157	AAAGGCTGCGGAGTCTCAGAAGACAAATCAGTTCAAGTATCCCGCTCCTGGAGAACCAGAGCTTGCGAGAAAGGTTGAAGAAATACTAAAAAAATCCGGGTTCGAGACAGCTGAAACAGATCAAAAGAGGGGACTTGATCACGGGGCATGGGTTCCATTAATGCTCATGTATCCTGAAGCGGACATTCCTAGAGACGGCTTAAGTCTTCTGTCGCTAGAAACCCGCA	ATCA	GCTT	227
RUBY_original_di_mcu-3	RUBY_original_di_mcu-3_L0_3	RUBY_original_di_mcu-3_L0_3_1	3_C04_set158	ACCCGCTTTGACCTAGCAGAAGACAAAATGCGTCTCATCCTGTATGTCAGTTGTCAGTTCAACCTCATCTAGATGGTACTTATCACTACAATCTTGGTAGAGCCTTAGCACCGTTGAAGAATGATGGAGTGTTGATTATTGGCAGCGGGAGTGCCACACATCCACTCGATGAGACACCTCATTACTTCGATAAGTCTTCACGATGGGACGGCATGAT	AATG	CGAT	217
RUBY_original_di_mcu-3	RUBY_original_di_mcu-3_L0_3	RUBY_original_di_mcu-3_L0_3_2	3_C04_set158	ACCCGCTTTGACCTAGCAGAAGACAACGATGGTGTTGCCCCTTGGGCTGCTGCTTTTGATAGTTGGTTAAGGAAGGCACTAATCAATGGCCGCTTCGAGGAAGTAAACATATATGAGAGTAAGGCCCCAAACTGGAAACTCGCTCATCCATTTCCAGAGCACTTTTATCCTTTGCACGTTGTGCTTGGTGCTGCTGGTGAAAAAGTCTTCACGATGGGACGGCATGAT	CGAT	GAAA	228
RUBY_original_di_mcu-3	RUBY_original_di_mcu-3_L0_3	RUBY_original_di_mcu-3_L0_3_3	3_C04_set158	ACCCGCTTTGACCTAGCAGAAGACAAGAAAAGTGGAAGGCAGAACTTATACATTCTAGTTGGGATCATGGTACACTTTGCCACGGATCCTACAAATTTACTTCTGCCGGATCCGGAGCAACCAACTTTAGCCTGCTCAAGCAAGCAGGAGATGTTGAGGAAAATCCTGGCCCCATGACAGCAATTAAAATGAATACCAACGGGAAGTCTTCACGATGGGACGGCATGAT	GAAA	CGGG	229
RUBY_original_di_mcu-3	RUBY_original_di_mcu-3_L0_3	RUBY_original_di_mcu-3_L0_3_4	3_C04_set158	ACCCGCTTTGACCTAGCAGAAGACAACGGGGAGGGAGAGACACAACACATCCTAATGATACCCTTTATGGCGCAGGGACATCTCAGGCCCTTTCTAGAACTCGCTATGTTCTTGTACAAGCGATCACACGTGATCATCACCCTGTTAACTACTCCTTTGAATGCAGGATTTCTAAGGCACTTACTTCACCATCATTCGTACTAAGTCTTCACGATGGGACGGCATGAT	CGGG	TACT	228
RUBY_original_di_mcu-3	RUBY_original_di_mcu-3_L0_3	RUBY_original_di_mcu-3_L0_3_5	3_C04_set158	ACCCGCTTTGACCTAGCAGAAGACAATACTCTTCTTCAGGGATCAGGATCGTCGAACTGCCTTTTAATAGTACTAACCACGGATTGCCACCGGGTATCGAGAACACTGATAAATTGACACTTCCGTTGGTGGTTTCATTGTTCCATTCTACTATAAGTCTCGATCCGCACTTACGTGATTATATATCACGACATTTAAGTCTTCACGATGGGACGGCATGAT	TACT	ATTT	222
RUBY_original_di_mcu-3	RUBY_original_di_mcu-3_L0_3	RUBY_original_di_mcu-3_L0_3_6	3_C04_set158	ACCCGCTTTGACCTAGCAGAAGACAAATTTTTCTCCAGCAAGGCCTCCACTATGCGTTATCCATGATGTTTTTTTGGGTTGGGTTGACCAGGTGGCCAAGGATGTAGGTTCTACAGGTGTTGTGTTCACAACAGGTGGTGCTTATGGCACATCAGCATACGTATCTATTTGGAACGATTTGCCGCATCAAGAGACGGCTTAAGTCTTCACGATGGGACGGCATGAT	ATTT	GCTT	226
RUBY_original_di_mcu-3	RUBY_original_di_mcu-3_L0_4	RUBY_original_di_mcu-3_L0_4_1	3_C05_set159	TGGCGCGCGTATACCATAGAAGACAAAATGCGTCTCAATCAAAATTACTCTGATGACCAAGAATTTCCGTTGCCAGGGTTTCCAGAGAACCATAAGTTCCGTCGATCACAACTACATCGGTTTCTCAGATATGCTGACGGGTCGGACGATTGGTCTAAATATTTCCAGCCTCAGTTGCGTCAATCTATGAAAAAGTCTTCAAGGGGTGTCGGCGTTTT	AATG	GAAA	218
RUBY_original_di_mcu-3	RUBY_original_di_mcu-3_L0_4	RUBY_original_di_mcu-3_L0_4_2	3_C05_set159	TGGCGCGCGTATACCATAGAAGACAAGAAATCTTTTGGATGGTTGTGTAATTCGGTAGAAGAAATAGAAACACTAGGTTTCTCTATCTTACGTAATTACACCAAACTGCCTATATGGGGAATTGGCCCACTTATTGCTTCCCCAGTTCAACATTCATCATCAGATAATAATTCAACTGGTGCAGAGTTCGTTCAGTGGCTCAGCTTAAAGTCTTCAAGGGGTGTCGGCGTTTT	GAAA	CTTA	233
RUBY_original_di_mcu-3	RUBY_original_di_mcu-3_L0_4	RUBY_original_di_mcu-3_L0_4_3	3_C05_set159	TGGCGCGCGTATACCATAGAAGACAACTTAAAAGAACCCGATTCAGTCCTATATATTAGCTTTGGTTCCCAAAATACGATTAGCCCAACACAGATGATGGAATTGGCTGCTGGCCTTGAGAGTTCGGAGAAACCCTTTCTATGGGTAATAAGAGCTCCGTTCGGCTTCGATATCAACGAAGAGATGCGACCCGAAAAGTCTTCAAGGGGTGTCGGCGTTTT	CTTA	CGAA	221
RUBY_original_di_mcu-3	RUBY_original_di_mcu-3_L0_4	RUBY_original_di_mcu-3_L0_4_4	3_C05_set159	TGGCGCGCGTATACCATAGAAGACAACGAATGGCTGCCAGAAGGGTTTGAGGAACGCATGAAGGTTAAGAAACAGGGGAAACTCGTTTACAAGTTGGGCCCACAACTTGAAATACTTAATCATGAATCAATCGGAGGCTTTCTTACTCACTGCGGATGGAATAGTATTCTTGAATCTCTTCGCGAAGGGGTTCCGATGCTTGGAAAGTCTTCAAGGGGTGTCGGCGTTTT	CGAA	TGGA	230
RUBY_original_di_mcu-3	RUBY_original_di_mcu-3_L0_4	RUBY_original_di_mcu-3_L0_4_5	3_C05_set159	TGGCGCGCGTATACCATAGAAGACAATGGATGGCCACTTGCTGCTGAACAAGCCTACAACCTTAAATACTTGGAAGATGAGATGGGAGTCGCGGTTGAGCTTGCTAGAGGCCTTGAAGGAGAAATCTCCAAAGAGAAAGTCAAGAGGATAGTCGAAATGATACTTGAGCGTAATGAGGGATCGAAAGGGTGGAAGTCTTCAAGGGGTGTCGGCGTTTT	TGGA	GTGG	218
RUBY_original_di_mcu-3	RUBY_original_di_mcu-3_L0_4	RUBY_original_di_mcu-3_L0_4_6	3_C05_set159	TGGCGCGCGTATACCATAGAAGACAAGTGGGAGATGAAAAATAGAGCCGTGGAAATGGGAAAAAAGCTCAAAGACGCTGTGAACGAGGAAAAAGAGTTAAAGGGTAGCTCTGTGAAGGCGATCGACGATTTCTTAGATGCAGTCATGCAGGCAAAACTTGAGCCTAGCCTTCAGTGAGCTTAGAGACCGCTTAGAGACGGCTTAAGTCTTCAAGGGGTGTCGGCGTTTT	GTGG	GCTT	229
RUBY_original_mcu-1	RUBY_original_mcu-1_L0_1	RUBY_original_mcu-1_L0_1_1	3_C06_set160	ATTGCGCCGTACCAAGGAGAAGACAAAATGCGTCTCAAATGCGGTCTCTAATGGATCATGCGACTCTCGCAATGATACTAGCGATTTGGTTCATTAGCTTCCACTTCATCAAGCTGCTGTTCTCCCAGCAGACTACTAAGCTGCTTCCGCCAGGACCAAAGCCTCTTCCGATCATCGGTAACATACTTGAAGTCGGAAAAAAGTCTTCTAAGGAGGGTGCGGCTTT	AATG	AAAA	226	AATGCGGTCTCTAATGGATCATGCGACTCTCGCAATGATACTAGCGATTTGGTTCATTAGCTTCCACTTCATCAAGCTGCTGTTCTCCCAGCAGACTACTAAGCTGCTTCCGCCAGGACCAAAGCCTCTTCCGATCATCGGTAACATACTTGAAGTCGGAAAAAAACCCCATCGGTCATTCGCCAACTTGGCAAAAATTCATGGGCCACTTATTTCCTTAAGATTGGGCTCTGTGACCACTATCGTTGTGAGTTCTGCAGACGTGGCAAAAGAGATGTTTCTAAAAAAAGATCACCCGCTCTCTAATCGTACTATCCCAAATTCTGTTACAGCTGGAGATCACCACAAACTCACTATGTCGTGGCTTCCCGTTTCTCCTAAGTGGCGGAATTTTCGTAA…	RUBY; codon optimized v1
RUBY_original_mcu-1	RUBY_original_mcu-1_L0_1	RUBY_original_mcu-1_L0_1_2	3_C06_set160	ATTGCGCCGTACCAAGGAGAAGACAAAAAAAAACCCCATCGGTCATTCGCCAACTTGGCAAAAATTCATGGGCCACTTATTTCCTTAAGATTGGGCTCTGTGACCACTATCGTTGTGAGTTCTGCAGACGTGGCAAAAGAGATGTTTCTAAAAAAAGATCACCCGCTCTCTAATCGTACTATCCCAAATTCTGTTACAAAGTCTTCTAAGGAGGGTGCGGCTTT	AAAA	TACA	224
RUBY_original_mcu-1	RUBY_original_mcu-1_L0_1	RUBY_original_mcu-1_L0_1_3	3_C06_set160	ATTGCGCCGTACCAAGGAGAAGACAATACAGCTGGAGATCACCACAAACTCACTATGTCGTGGCTTCCCGTTTCTCCTAAGTGGCGGAATTTTCGTAAGATTACAGCTGTGCATCTGTTATCGCCACAAAGACTTGATGCATGCCAGACATTCAGACATGCTAAAGTGCAACAACTCTACGAATATGTTCAGGAGTAAGTCTTCTAAGGAGGGTGCGGCTTT	TACA	GAGT	222
RUBY_original_mcu-1	RUBY_original_mcu-1_L0_1	RUBY_original_mcu-1_L0_1_4	3_C06_set160	ATTGCGCCGTACCAAGGAGAAGACAAGAGTGTGCACAAAAAGGACAAGCCGTGGATATTGGTAAAGCCGCTTTTACGACTAGCCTCAATCTCCTTAGCAAACTGTTCTTTAGTGTCGAACTTGCGCACCACAAGAGTCATACTAGCCAAGAGTTCAAAGAACTAATCTGGAATATAATGGAAGATATAGGCAAGCCGAAAAGTCTTCTAAGGAGGGTGCGGCTTT	GAGT	CGAA	225
RUBY_original_mcu-1	RUBY_original_mcu-1_L0_1	RUBY_original_mcu-1_L0_1_5	3_C06_set160	ATTGCGCCGTACCAAGGAGAAGACAACGAACTATGCTGATTACTTTCCTATTCTCGGTTGTGTTGACCCATCTGGGATTAGAAGAAGATTAGCATGCTCGTTCGACAAGCTGATCGCTGTGTTCCAGGGTATAATATGTGAGAGATTAGCTCCAGATTCCTCCACTACAACTACGACTACCACCGATGACGTTTTGGATGTTCTAAAGTCTTCTAAGGAGGGTGCGGCTTT	CGAA	TCTA	231
RUBY_original_mcu-1	RUBY_original_mcu-1_L0_1	RUBY_original_mcu-1_L0_1_6	3_C06_set160	ATTGCGCCGTACCAAGGAGAAGACAATCTACTACAACTTTTCAAGCAGAACGAGTTAACGATGGGTGAGATCAACCACTTGTTAGTAGATATCTTCGACGCAGGGACGGATACTACATCTTCAACTTTCGAATGGGTCATGACGGAACTTATACGAAATCCTGAAATGATGGAAAAGGCCCAAGAGAGAGACGGCTTAAGTCTTCTAAGGAGGGTGCGGCTTT	TCTA	GCTT	223
RUBY_original_mcu-1	RUBY_original_mcu-1_L0_2	RUBY_original_mcu-1_L0_2_1	3_C07_set161	AACACGCCGCTAGTCTCAGAAGACAAAATGCGTCTCAAGAGGAAATTAAGCAAGTCTTGGGGAAAGACAAGCAGATTCAAGAGTCCGACATCATAAACCTGCCGTACCTACAAGCGATCATCAAAGAGACACTCCGTTTGCATCCTCCTACGGTGTTCTTGTTGCCTAGAAAGGCTGATACCGATGTCGAGTAAGTCTTCACTTGAACGTCCTGCGCT	AATG	GAGT	218
RUBY_original_mcu-1	RUBY_original_mcu-1_L0_2	RUBY_original_mcu-1_L0_2_2	3_C07_set161	AACACGCCGCTAGTCTCAGAAGACAAGAGTTATATGGATACATTGTGCCTAAGGATGCCCAGATCCTAGTCAATCTTTGGGCGATTGGAAGGGATCCAAACGCATGGCAAAATGCTGATATTTTTAGTCCCGAACGCTTCATTGGATGCGAAATCGATGTTAAGGGACGAGATTTCGGCCTTCTTCCTTTTGGCGCTGGTAGAAAGTCTTCACTTGAACGTCCTGCGCT	GAGT	TAGA	229
RUBY_original_mcu-1	RUBY_original_mcu-1_L0_2	RUBY_original_mcu-1_L0_2_3	3_C07_set161	AACACGCCGCTAGTCTCAGAAGACAATAGAAGAATTTGTCCAGGAATGAATTTGGCTATCAGGATGCTCACTTTGATGTTAGCTACGCTACTTCAATTTTTCAACTGGAAACTAGAAGGAGACATCAGTCCGAAAGATCTTGACATGGACGAAAAATTCGGTATAGCGCTCCAAAAGACCAAACCTTTGAAGTTAATAAGTCTTCACTTGAACGTCCTGCGCT	TAGA	TAAT	223
RUBY_original_mcu-1	RUBY_original_mcu-1_L0_2	RUBY_original_mcu-1_L0_2_4	3_C07_set161	AACACGCCGCTAGTCTCAGAAGACAATAATACCTATTCCGCGTTATGGTAGCGGAGCTACCAATTTTAGCCTCCTTAAGCAGGCAGGTGATGTAGAAGAGAATCCCGGGCCTATGAAGATGATGAACGGCGAGGACGCCAACGATCAGATGATCAAAGAGTCGTTTTTTATAACGCATGGAAACCCGATCCTCACTGTCGAGGAAAGTCTTCACTTGAACGTCCTGCGCT	TAAT	AGGA	230
RUBY_original_mcu-1	RUBY_original_mcu-1_L0_2	RUBY_original_mcu-1_L0_2_5	3_C07_set161	AACACGCCGCTAGTCTCAGAAGACAAAGGATACACATCCCCTAAGGCCGTTTTTCGAGACATGGCGCGAAAAGATTTTCTCAAAAAAACCTAAGGCCATCCTAATTATCTCGGGTCACTGGGAGACAGTGAAACCAACCGTTAACGCCGTGCATATAAATGATACCATTCATGACTTTGACGATTACCCAGCAGCAATGTAAAGTCTTCACTTGAACGTCCTGCGCT	AGGA	TGTA	227
RUBY_original_mcu-1	RUBY_original_mcu-1_L0_2	RUBY_original_mcu-1_L0_2_6	3_C07_set161	AACACGCCGCTAGTCTCAGAAGACAATGTACCAGTTTAAGTATCCAGCTCCCGGAGAACCAGAGCTTGCGAGAAAGGTTGAAGAAATACTTAAAAAATCAGGATTTGAAACAGCTGAGACAGACCAAAAGAGGGGTCTTGATCATGGAGCTTGGGTTCCACTAATGCTTATGTATCCAGAGGCGGAAGAGACGGCTTAAGTCTTCACTTGAACGTCCTGCGCT	TGTA	GCTT	223
RUBY_original_mcu-1	RUBY_original_mcu-1_L0_3	RUBY_original_mcu-1_L0_3_1	3_C08_set162	AACGGTGCGCAGTCTACTGAAGACAAAATGCGTCTCACGGACATCCCTGTGTGTCAACTCTCAGTTCAACCACATTTAGATGGAACGTATCATTATAATCTAGGCAGAGCGCTTGCTCCCCTTAAAAATGATGGCGTTTTGATTATTGGATCTGGCAGCGCTACTCATCCACTCGATGAGACACCTCATTACAAGTCTTCAAGTAAGGCGGCGTCAGT	AATG	TTAC	218
RUBY_original_mcu-1	RUBY_original_mcu-1_L0_3	RUBY_original_mcu-1_L0_3_2	3_C08_set162	AACGGTGCGCAGTCTACTGAAGACAATTACTTCGATGGTGTTGCTCCTTGGGCTGCAGCTTTCGATTCTTGGCTAAGGAAGGCATTGATTAATGGTAGATTCGAGGAGGTAAATATATACGAGAGCAAGGCACCGAACTGGAAGTTAGCTCATCCATTTCCAGAGCATTTTTATCCTTTGCACGTTGTTCTAGGGGCTGCTGGTGAAAAAAGTCTTCAAGTAAGGCGGCGTCAGT	TTAC	AAAA	235
RUBY_original_mcu-1	RUBY_original_mcu-1_L0_3	RUBY_original_mcu-1_L0_3_3	3_C08_set162	AACGGTGCGCAGTCTACTGAAGACAAAAAAATGGAAAGCAGAACTGATACATTCTTCTTGGGATCATGGAACTCTTTGTCACGGATCATACAAGTTCACTTCTGCCGGAAGTGGAGCAACCAACTTTAGCCTGTTAAAGCAAGCAGGAGATGTTGAGGAAAATCCTGGTCCCATGACTGCAATCAAGATGAAAGTCTTCAAGTAAGGCGGCGTCAGT	AAAA	ATGA	217
RUBY_original_mcu-1	RUBY_original_mcu-1_L0_3	RUBY_original_mcu-1_L0_3_4	3_C08_set162	AACGGTGCGCAGTCTACTGAAGACAAATGAACACTAACGGAGAAGGAGAAACACAGCACATATTGATGATTCCGTTCATGGCGCAAGGGCATCTTAGGCCATTTCTCGAACTCGCTATGTTTCTCTACAAACGTTCTCACGTTATCATTACTCTGTTGACAACTCCCTTAAATGCAGGATTTTTACGTCACCTATTGCACCACCAAAGTCTTCAAGTAAGGCGGCGTCAGT	ATGA	ACCA	231
RUBY_original_mcu-1	RUBY_original_mcu-1_L0_3	RUBY_original_mcu-1_L0_3_5	3_C08_set162	AACGGTGCGCAGTCTACTGAAGACAAACCATTCTTATTCATCAAGTGGAATCAGGATAGTCGAACTGCCATTTAACTCTACCAACCATGGATTGCCTCCAGGTATTGAGAATACCGATAAACTCACACTGCCGTTGGTGGTGTCTTTATTTCATTCAACTATAAGTCTCGATCCGCACTTGCGCGATTACATTTCGAAGTCTTCAAGTAAGGCGGCGTCAGT	ACCA	TTCG	222
RUBY_original_mcu-1	RUBY_original_mcu-1_L0_3	RUBY_original_mcu-1_L0_3_6	3_C08_set162	AACGGTGCGCAGTCTACTGAAGACAATTCGAGGCATTTTAGTCCTGCTAGGCCTCCATTGTGCGTAATACATGATGTGTTCTTGGGGTGGGTTGACCAAGTCGCCAAAGATGTAGGGTCTACAGGTGTTGTTTTTACAACAGGTGGAGCTTATGGAACATCAGCTTACGTTAGTATCTGGAATGATTTACAGAGACGGCTTAAGTCTTCAAGTAAGGCGGCGTCAGT	TTCG	GCTT	227
RUBY_original_mcu-1	RUBY_original_mcu-1_L0_4	RUBY_original_mcu-1_L0_4_1	3_C09_set163	ACGGCGGCTTTGACCTATGAAGACAAAATGCGTCTCATTACCTCACCAGAACTACTCCGACGACCAAGAGTTTCCTCTGCCTGGGTTTCCAGAGAACCATAAATTCCGGCGATCACAGCTCCATCGGTTTTTGAGATATGCCGATGGTTCGGATGATTGGTCAAAATATTTCCAGCCGCAGTTGCGTCAGTCTATGAAATCTAAGTCTTCACTTACCCTTGACGCCGT	AATG	ATCT	228
RUBY_original_mcu-1	RUBY_original_mcu-1_L0_4	RUBY_original_mcu-1_L0_4_2	3_C09_set163	ACGGCGGCTTTGACCTATGAAGACAAATCTTTTGGGTGGCTTTGCAATAGTGTAGAAGAAATTGAGACACTTGGTTTCTCCATTTTAAGGAATTATACCAAGTTACCGATATGGGGTATCGGTCCTCTTATTGCTTCTCCAGTTCAACACTCATCCTCCGATAATAATTCAACAGGGGCTGAATTTGTGCAATGGTTGAGAAGTCTTCACTTACCCTTGACGCCGT	ATCT	TGAG	226
RUBY_original_mcu-1	RUBY_original_mcu-1_L0_4	RUBY_original_mcu-1_L0_4_3	3_C09_set163	ACGGCGGCTTTGACCTATGAAGACAATGAGCCTTAAAGAGCCTGACTCTGTACTCTATATCAGTTTTGGTTCCCAGAATACGATCAGTCCTACGCAGATGATGGAATTGGCTGCTGGCTTGGAGTCATCTGAGAAGCCATTCCTCTGGGTTATTAGAGCCCCTTTCGGTTTCGATATTAATGAAGAAATGCGACCTGAGTGGCAAGTCTTCACTTACCCTTGACGCCGT	TGAG	TGGC	229
RUBY_original_mcu-1	RUBY_original_mcu-1_L0_4	RUBY_original_mcu-1_L0_4_4	3_C09_set163	ACGGCGGCTTTGACCTATGAAGACAATGGCTGCCAGAAGGTTTTGAAGAACGTATGAAGGTAAAGAAACAAGGCAAGCTCGTGTACAAGTTGGGCCCTCAACTTGAGATTTTAAACCATGAATCAATTGGAGGATTTCTTACCCACTGTGGATGGAACAGTATCCTTGAGTCTCTTCGAGAAGGAGTACCTATGCTTGGAAGTCTTCACTTACCCTTGACGCCGT	TGGC	TTGG	225
RUBY_original_mcu-1	RUBY_original_mcu-1_L0_4	RUBY_original_mcu-1_L0_4_5	3_C09_set163	ACGGCGGCTTTGACCTATGAAGACAATTGGTTGGCCTCTTGCTGCAGAACAAGCTTACAACTTGAAGTATTTAGAAGATGAGATGGGTGTCGCGGTTGAGCTTGCTAGAGGTCTTGAAGGGGAAATTTCCAAAGAGAAGGTCAAGAGAATTGTCGAAATGATTCTTGAGCGAAACGAGGGGTCGAAAGGTTGGGAGAAAGTCTTCACTTACCCTTGACGCCGT	TTGG	GAGA	223
RUBY_original_mcu-1	RUBY_original_mcu-1_L0_4	RUBY_original_mcu-1_L0_4_6	3_C09_set163	ACGGCGGCTTTGACCTATGAAGACAAGAGATGAAAAATCGCGCTGTTGAAATGGGCAAAAAGCTGAAGGACGCCGTTAACGAGGAAAAAGAACTGAAGGGTTCATCTGTAAAGGCGATCGACGATTTTTTGGACGCAGTCATGCAGGCAAAACTTGAGCCAAGCTTGCAGTGAGCTTAGAGACCGCTTAGAGACGGCTTAAGTCTTCACTTACCCTTGACGCCGT	GAGA	GCTT	225
RUBY_original_mcu-2	RUBY_original_mcu-2_L0_1	RUBY_original_mcu-2_L0_1_1	3_C10_set164	ATGCGCGCTTTAGACGGAGAAGACAAAATGCGTCTCAAATGCGGTCTCTAATGGATCATGCGACCCTCGCAATGATACTAGCGATTTGGTTCATCAGCTTCCACTTCATCAAGCTGCTGTTCTCACAACAAACAACGAAGCTGCTTCCTCCTGGACCAAAACCGCTACCGATAATAGGTAATATACTTGAAGTTGGAAGTCTTCAGTGTTCCGTGCGTGTCA	AATG	TTGG	222	AATGCGGTCTCTAATGGATCATGCGACCCTCGCAATGATACTAGCGATTTGGTTCATCAGCTTCCACTTCATCAAGCTGCTGTTCTCACAACAAACAACGAAGCTGCTTCCTCCTGGACCAAAACCGCTACCGATAATAGGTAATATACTTGAAGTTGGTAAGAAGCCCCATCGGTCTTTCGCAAACTTGGCAAAGATTCACGGTCCTTTGATTTCATTGAGATTGGGATCTGTAACCACGATAGTTGTTTCATCTGCGGATGTCGCAAAAGAGATGTTTCTAAAAAAAGATCATCCTCTCTCTAACCGGACGATCCCAAATAGTGTTACAGCCGGTGATCATCACAAGCTTACTATGTCTTGGTTACCGGTGTCTCCTAAATGGCGCAACTTCAGGAA…	RUBY; codon optimized v2
RUBY_original_mcu-2	RUBY_original_mcu-2_L0_1	RUBY_original_mcu-2_L0_1_2	3_C10_set164	ATGCGCGCTTTAGACGGAGAAGACAATTGGTAAGAAGCCCCATCGGTCTTTCGCAAACTTGGCAAAGATTCACGGTCCTTTGATTTCATTGAGATTGGGATCTGTAACCACGATAGTTGTTTCATCTGCGGATGTCGCAAAAGAGATGTTTCTAAAAAAAGATCATCCTCTCTCTAACCGGACGATCCCAAATAGTGTTACAAGTCTTCAGTGTTCCGTGCGTGTCA	TTGG	TTAC	227
RUBY_original_mcu-2	RUBY_original_mcu-2_L0_1	RUBY_original_mcu-2_L0_1_3	3_C10_set164	ATGCGCGCTTTAGACGGAGAAGACAATTACAGCCGGTGATCATCACAAGCTTACTATGTCTTGGTTACCGGTGTCTCCTAAATGGCGCAACTTCAGGAAGATTACCGCTGTACATCTGCTCTCCCCTCAGAGATTAGATGCATGTCAGACATTTAGGCATGCCAAGGTGCAACAGCTTTACGAGTATGTTCAAGAGAAGTCTTCAGTGTTCCGTGCGTGTCA	TTAC	AGAG	222
RUBY_original_mcu-2	RUBY_original_mcu-2_L0_1	RUBY_original_mcu-2_L0_1_4	3_C10_set164	ATGCGCGCTTTAGACGGAGAAGACAAAGAGTGCGCACAGAAAGGGCAAGCGGTAGATATTGGTAAGGCTGCATTTACGACGAGCCTTAACTTGTTGTCTAAGCTGTTCTTTAGCGTCGAGCTGGCGCATCACAAGTCCCATACTAGTCAAGAGTTCAAAGAACTTATCTGGAACATCATGGAAGATATAGGCAAGCCGAACTACGAAGTCTTCAGTGTTCCGTGCGTGTCA	AGAG	TACG	231
RUBY_original_mcu-2	RUBY_original_mcu-2_L0_1	RUBY_original_mcu-2_L0_1_5	3_C10_set164	ATGCGCGCTTTAGACGGAGAAGACAATACGCAGACTACTTCCCGATTTTAGGCTGCGTTGATCCTTCTGGTATTAGAAGAAGATTAGCATGTTCGTTTGACAAACTGATCGCCGTATTTCAAGGGATCATTTGTGAGAGATTAGCGCCAGATAGTTCCACTACAACTACTACCACTACTGATGACGTTCTCAAGTCTTCAGTGTTCCGTGCGTGTCA	TACG	TCTC	217
RUBY_original_mcu-2	RUBY_original_mcu-2_L0_1	RUBY_original_mcu-2_L0_1_6	3_C10_set164	ATGCGCGCTTTAGACGGAGAAGACAATCTCGATGTGCTACTACAACTTTTCAAGCAGAATGAACTGACTATGGGGGAGATCAATCATCTCTTGGTGGATATCTTTGATGCTGGTACTGATACAACATCGAGCACATTCGAGTGGGTGATGACGGAACTTATACGAAATCCAGAAATGATGGAAAAAGCCCAAAGAGACGGCTTAAGTCTTCAGTGTTCCGTGCGTGTCA	TCTC	GCTT	229
RUBY_original_mcu-2	RUBY_original_mcu-2_L0_2	RUBY_original_mcu-2_L0_2_1	3_C11_set165	AAGCGCATGGTGTAGGCTGAAGACAAAATGCGTCTCACCAAGAGGAAATCAAACAAGTCCTCGGAAAGGACAAACAGATTCAAGAGTCAGATATCATAAACCTGCCTTACTTGCAAGCTATTATAAAAGAAACGCTAAGATTGCATCCTCCGACTGTGTTTTTGTTGCCAAGAAAGGCCGACACTGATGTCGAGTTATAAGTCTTCAGTGTGAGTTTGCGCGGT	AATG	TTAT	224
RUBY_original_mcu-2	RUBY_original_mcu-2_L0_2	RUBY_original_mcu-2_L0_2_2	3_C11_set165	AAGCGCATGGTGTAGGCTGAAGACAATTATACGGCTACATAGTACCCAAAGATGCACAGATTTTGGTTAATTTATGGGCCATTGGAAGGGACCCCAATGCATGGCAAAATGCTGATATTTTCAGTCCAGAGCGTTTTATTGGCTGTGAGATCGATGTTAAAGGCAGGGATTTTGGGCTACTTCCATTTGGCGCTGGACGTAGAAAGTCTTCAGTGTGAGTTTGCGCGGT	TTAT	TAGA	229
RUBY_original_mcu-2	RUBY_original_mcu-2_L0_2	RUBY_original_mcu-2_L0_2_3	3_C11_set165	AAGCGCATGGTGTAGGCTGAAGACAATAGAATTTGCCCAGGGATGAATTTGGCCATCAGGATGCTTACTCTGATGCTTGCTACGCTACTACAGTTTTTCAATTGGAAACTAGAAGGAGACATCAGTCCTAAGGATCTCGACATGGATGAGAAGTTTGGAATTGCGTTACAAAAGACGAAACCTTTAAAATTAATACCAAGTCTTCAGTGTGAGTTTGCGCGGT	TAGA	TACC	223
RUBY_original_mcu-2	RUBY_original_mcu-2_L0_2	RUBY_original_mcu-2_L0_2_4	3_C11_set165	AAGCGCATGGTGTAGGCTGAAGACAATACCTATTCCTCGGTATGGTAGCGGAGCTACCAATTTTAGCTTGCTTAAGCAGGCAGGTGATGTAGAAGAGAACCCCGGGCCTATGAAGATGATGAACGGCGAGGACGCTAACGACCAAATGATTAAAGAGAGTTTCTTCATCACACACGGTAACCCTATCTTGACCGTCGAAGATAAGTCTTCAGTGTGAGTTTGCGCGGT	TACC	AGAT	228
RUBY_original_mcu-2	RUBY_original_mcu-2_L0_2	RUBY_original_mcu-2_L0_2_5	3_C11_set165	AAGCGCATGGTGTAGGCTGAAGACAAAGATACACATCCGCTTAGGCCTTTTTTTGAGACATGGCGCGAGAAGATTTTCTCTAAGAAACCTAAAGCTATCCTCATTATCTCTGGTCACTGGGAGACTGTTAAGCCAACAGTAAATGCTGTGCACATAAACGACACCATCCACGACTTTGACGACTACCCAAAGTCTTCAGTGTGAGTTTGCGCGGT	AGAT	CCCA	215
RUBY_original_mcu-2	RUBY_original_mcu-2_L0_2	RUBY_original_mcu-2_L0_2_6	3_C11_set165	AAGCGCATGGTGTAGGCTGAAGACAACCCAGCAGCTATGTATCAATTTAAGTATCCTGCTCCCGGAGAACCTGAGCTTGCGAGAAAGGTCGAAGAAATACTTAAAAAATCTGGGTTCGAAACAGCTGAGACTGACCAAAAGAGAGGTCTTGATCATGGAGCCTGGGTTCCATTAATGCTCATGTATCCCGAAGAGAGACGGCTTAAGTCTTCAGTGTGAGTTTGCGCGGT	CCCA	GCTT	230
RUBY_original_mcu-2	RUBY_original_mcu-2_L0_3	RUBY_original_mcu-2_L0_3_1	3_C12_set166	TGTTGTTCGAGGCACCCTGAAGACAAAATGCGTCTCAGAAGCAGACATCCCTGTGTGTCAACTCTCAGTTCAACCACATTTGGATGGTACCTATCATTACAATCTCGGTAGAGCTCTCGCGCCGTTGAAAAATGATGGCGTGCTAATTATTGGTTCCGGTAGTGCTACACATCCTTTGGATGAGACACCTCACTACTTCGAAGTCTTCTAAGGCCCCAACCGCAAT	AATG	TTCG	226
RUBY_original_mcu-2	RUBY_original_mcu-2_L0_3	RUBY_original_mcu-2_L0_3_2	3_C12_set166	TGTTGTTCGAGGCACCCTGAAGACAATTCGATGGTGTTGCTCCTTGGGCCGCTGCTTTTGATTCTTGGCTTAGGAAGGCACTAATCAATGGACGTTTTGAGGAAGTTAATATTTATGAATCGAAAGCTCCGAATTGGAAATTAGCCCATCCATTTCCCGAGCATTTCTACCCACTCCACGTTGTTCTTGGTGCTGCTGGTGAAAAAGTCTTCTAAGGCCCCAACCGCAAT	TTCG	GAAA	230
RUBY_original_mcu-2	RUBY_original_mcu-2_L0_3	RUBY_original_mcu-2_L0_3_3	3_C12_set166	TGTTGTTCGAGGCACCCTGAAGACAAGAAAAGTGGAAAGCAGAACTGATTCACAGTTCATGGGATCATGGAACACTATGTCACGGTTCTTACAAGTTCACCTCCGCTGGATCCGGGGCAACCAACTTTAGCCTGCTCAAGCAAGCAGGAGATGTTGAGGAAAATCCTGGACCCATGACCGCTATTAAGATGAACACTAACGGAAGTCTTCTAAGGCCCCAACCGCAAT	GAAA	ACGG	228
RUBY_original_mcu-2	RUBY_original_mcu-2_L0_3	RUBY_original_mcu-2_L0_3_4	3_C12_set166	TGTTGTTCGAGGCACCCTGAAGACAAACGGGGAGGGGGAGACACAGCATATTTTAATGATACCGTTCATGGCTCAGGGACACTTGCGTCCGTTCTTGGAACTTGCCATGTTTTTGTATAAACGATCACACGTGATCATTACCCTGCTCACTACTCCTTTGAATGCTGGATTTCTACGACACCTTCTTCACCACCATTCTTAAAGTCTTCTAAGGCCCCAACCGCAAT	ACGG	CTTA	227
RUBY_original_mcu-2	RUBY_original_mcu-2_L0_3	RUBY_original_mcu-2_L0_3_5	3_C12_set166	TGTTGTTCGAGGCACCCTGAAGACAACTTATTCATCAAGTGGTATCAGGATCGTCGAGCTTCCATTCAATTCTACTAACCACGGATTGCCACCGGGTATCGAGAACACGGATAAATTGACACTCCCGTTGGTTGTGTCTTTGTTTCATTCCACTATTAGCTTAGATCCCCATTTGCGTGATTACATTTCAAGACATTTAAGTCTTCTAAGGCCCCAACCGCAAT	CTTA	ATTT	224
RUBY_original_mcu-2	RUBY_original_mcu-2_L0_3	RUBY_original_mcu-2_L0_3_6	3_C12_set166	TGTTGTTCGAGGCACCCTGAAGACAAATTTCTCGCCAGCAAGGCCACCATTATGTGTGATACATGATGTATTCCTAGGCTGGGTTGATCAGGTCGCGAAAGATGTTGGTTCTACAGGGGTGGTGTTCACAACTGGTGGAGCTTATGGGACATCAGCATATGTGTCCATTTGGAACGATCTCCCACATCAAGAGACGGCTTAAGTCTTCTAAGGCCCCAACCGCAAT	ATTT	GCTT	226
RUBY_original_mcu-2	RUBY_original_mcu-2_L0_4	RUBY_original_mcu-2_L0_4_1	3_D01_set167	AACGCAACGGCTAGACGAGAAGACAAAATGCGTCTCAATCAGAACTATAGTGACGACCAAGAATTCCCTCTGCCAGGATTCCCAGAAAACCATAAGTTTCGCAGGTCACAGCTTCATCGGTTTCTCAGATATGCTGACGGGTCTGATGATTGGTCGAAGTATTTCCAACCACAGCTTCGACAGAGCATGAAATCTAAGTCTTCTTGAACCCCATGCTGCCT	AATG	ATCT	221
RUBY_original_mcu-2	RUBY_original_mcu-2_L0_4	RUBY_original_mcu-2_L0_4_2	3_D01_set167	AACGCAACGGCTAGACGAGAAGACAAATCTTTTGGTTGGCTCTGCAACTCTGTAGAAGAAATAGAGACACTCGGATTCAGTATCCTAAGAAACTACACCAAATTACCTATATGGGGTATAGGACCACTTATAGCTTCGCCTGTTCAGCATTCCTCATCAGATAACAATTCAACTGGAGCTGAATTTGTTCAGTGGCTTTCTTTGAAAAGTCTTCTTGAACCCCATGCTGCCT	ATCT	TGAA	232
RUBY_original_mcu-2	RUBY_original_mcu-2_L0_4	RUBY_original_mcu-2_L0_4_3	3_D01_set167	AACGCAACGGCTAGACGAGAAGACAATGAAAGAGCCTGATTCCGTTCTTTATATTAGTTTCGGCTCTCAAAATACTATTAGCCCGACGCAGATGATGGAACTCGCTGCTGGACTTGAATCGTCCGAAAAGCCATTTTTGTGGGTAATCAGAGCCCCGTTTGGATTTGACATTAATGAAGAGATGCGACCAGAATGGCAAGTCTTCTTGAACCCCATGCTGCCT	TGAA	TGGC	223
RUBY_original_mcu-2	RUBY_original_mcu-2_L0_4	RUBY_original_mcu-2_L0_4_4	3_D01_set167	AACGCAACGGCTAGACGAGAAGACAATGGCTGCCAGAGGGCTTTGAGGAACGTATGAAGGTTAAGAAACAAGGTAAGTTGGTCTACAAGCTTGGACCTCAACTTGAAATATTAAATCATGAATCTATTGGTGGATTTTTAACTCACTGCGGGTGGAATAGTATATTAGAATCTCTTCGTGAAGGAGTTCCTATGCTTGGAAGTCTTCTTGAACCCCATGCTGCCT	TGGC	TTGG	225
RUBY_original_mcu-2	RUBY_original_mcu-2_L0_4	RUBY_original_mcu-2_L0_4_5	3_D01_set167	AACGCAACGGCTAGACGAGAAGACAATTGGATGGCCTCTTGCTGCTGAACAAGCTTATAACTTAAAGTACCTTGAAGATGAGATGGGTGTCGCGGTTGAGCTTGCTAGAGGCCTTGAAGGAGAAATCTCAAAAGAGAAGGTCAAGCGTATTGTCGAAATGATCCTTGAGCGAAACGAGGGTTCAAAAGGATGGGAGAAAGTCTTCTTGAACCCCATGCTGCCT	TTGG	GAGA	223
RUBY_original_mcu-2	RUBY_original_mcu-2_L0_4	RUBY_original_mcu-2_L0_4_6	3_D01_set167	AACGCAACGGCTAGACGAGAAGACAAGAGATGAAAAATCGCGCAGTTGAAATGGGAAAAAAACTCAAGGACGCAGTGAATGAGGAAAAAGAACTGAAGGGATCGTCGGTGAAAGCGATCGACGATTTCCTCGATGCCGTCATGCAGGCAAAACTTGAGCCAAGCTTGCAGTGAGCTTAGAGACCGCTTAGAGACGGCTTAAGTCTTCTTGAACCCCATGCTGCCT	GAGA	GCTT	225
RUBY_original_mcu-3	RUBY_original_mcu-3_L0_1	RUBY_original_mcu-3_L0_1_1	3_D02_set168	TGAACCGCAGTCGCTTGTGAAGACAAAATGCGTCTCAAATGCGGTCTCTAATGGATCATGCGACCCTTGCAATGATACTAGCGATCTGGTTCATCAGCTTTCACTTTATTAAGCTGCTGTTCTCCCAACAGACCACCAAGCTGCTTCCGCCAGGACCAAAACCGTTGCCTATCATCGGGAATATACTTGAAGTGGGAAGTCTTCTCCCTAGTTCGCGTTGCA	AATG	TGGG	222	AATGCGGTCTCTAATGGATCATGCGACCCTTGCAATGATACTAGCGATCTGGTTCATCAGCTTTCACTTTATTAAGCTGCTGTTCTCCCAACAGACCACCAAGCTGCTTCCGCCAGGACCAAAACCGTTGCCTATCATCGGGAATATACTTGAAGTGGGAAAAAAACCCCATCGGTCCTTCGCCAACCTTGCTAAAATTCATGGTCCTCTTATTTCGTTAAGACTCGGTTCTGTGACTACTATCGTTGTATCCTCTGCTGATGTTGCCAAAGAGATGTTTCTAAAAAAAGATCATCCTTTGTCAAACCGCACGATCCCTAATAGCGTTACAGCAGGGGACCACCACAAACTAACTATGAGCTGGCTTCCTGTTTCTCCGAAGTGGAGAAACTTCCGAAA…	RUBY; codon optimized v3
RUBY_original_mcu-3	RUBY_original_mcu-3_L0_1	RUBY_original_mcu-3_L0_1_2	3_D02_set168	TGAACCGCAGTCGCTTGTGAAGACAATGGGAAAAAAACCCCATCGGTCCTTCGCCAACCTTGCTAAAATTCATGGTCCTCTTATTTCGTTAAGACTCGGTTCTGTGACTACTATCGTTGTATCCTCTGCTGATGTTGCCAAAGAGATGTTTCTAAAAAAAGATCATCCTTTGTCAAACCGCACGATCCCTAATAGCGTTACAAGTCTTCTCCCTAGTTCGCGTTGCA	TGGG	TTAC	227
RUBY_original_mcu-3	RUBY_original_mcu-3_L0_1	RUBY_original_mcu-3_L0_1_3	3_D02_set168	TGAACCGCAGTCGCTTGTGAAGACAATTACAGCAGGGGACCACCACAAACTAACTATGAGCTGGCTTCCTGTTTCTCCGAAGTGGAGAAACTTCCGAAAGATTACTGCAGTACATCTGTTATCTCCACAAAGATTAGATGCATGCCAGACATTCAGACACGCTAAGGTTCAGCAGTTGTACGAGTATGTTCAAGAATGTAAGTCTTCTCCCTAGTTCGCGTTGCA	TTAC	ATGT	225
RUBY_original_mcu-3	RUBY_original_mcu-3_L0_1	RUBY_original_mcu-3_L0_1_4	3_D02_set168	TGAACCGCAGTCGCTTGTGAAGACAAATGTGCACAAAAAGGACAGGCAGTGGATATTGGTAAGGCTGCTTTTACGACTTCATTAAACTTGCTCAGCAAACTGTTCTTCAGTGTCGAACTTGCGCACCACAAGTCTCATACTAGTCAAGAGTTCAAAGAGCTTATATGGAATATAATGGAAGATATAGGTAAGAAGTCTTCTCCCTAGTTCGCGTTGCA	ATGT	TAAG	218
RUBY_original_mcu-3	RUBY_original_mcu-3_L0_1	RUBY_original_mcu-3_L0_1_5	3_D02_set168	TGAACCGCAGTCGCTTGTGAAGACAATAAGCCGAACTACGCTGATTACTTCCCTATTCTCGGGTGTGTTGATCCTTCTGGAATTAGAAGAAGATTAGCATGCTCTTTTGATAAGCTGATTGCCGTGTTCCAAGGTATTATATGCGAGAGATTGGCCCCAGATTCCTCCACAACAACTACAACCACTACTGATGATGTTCTAAGTCTTCTCCCTAGTTCGCGTTGCA	TAAG	TTCT	226
RUBY_original_mcu-3	RUBY_original_mcu-3_L0_1	RUBY_original_mcu-3_L0_1_6	3_D02_set168	TGAACCGCAGTCGCTTGTGAAGACAATTCTTGATGTGCTACTACAACTTTTTAAGCAAAACGAGCTGACGATGGGAGAAATTAACCACTTGCTCGTGGACATTTTTGACGCTGGTACTGACACTACATCATCAACGTTCGAGTGGGTCATGACGGAACTTATACGAAATCCTGAGATGATGGAAAAGGCTCAAGAGACGGCTTAAGTCTTCTCCCTAGTTCGCGTTGCA	TTCT	GCTT	229
RUBY_original_mcu-3	RUBY_original_mcu-3_L0_2	RUBY_original_mcu-3_L0_2_1	3_D03_set169	TGGGCTCTCGTTGACTCAGAAGACAAAATGCGTCTCACTCAAGAGGAAATCAAACAGGTCTTGGGAAAGGATAAGCAGATTCAAGAGTCAGACATTATAAACCTGCCTTATCTACAGGCTATCATTAAAGAGACACTGCGCCTCCATCCGCCCACTGTTTTTTTGCTCCCTAGAAAAGCCGACACCGATGTCGAACTAAGTCTTCACGTTCTAGTTGCGCGGT	AATG	AACT	223
RUBY_original_mcu-3	RUBY_original_mcu-3_L0_2	RUBY_original_mcu-3_L0_2_2	3_D03_set169	TGGGCTCTCGTTGACTCAGAAGACAAAACTATACGGTTACATCGTGCCGAAAGATGCACAGATTCTCGTAAACTTGTGGGCGATTGGTAGGGATCCAAATGCATGGCAGAACGCCGATATTTTTAGTCCCGAGCGGTTTATCGGCTGTGAGATTGATGTTAAAGGGCGCGATTTCGGATTGCTTCCATTTGGTGCTGGTCGAAAAGTCTTCACGTTCTAGTTGCGCGGT	AACT	CGAA	229
RUBY_original_mcu-3	RUBY_original_mcu-3_L0_2	RUBY_original_mcu-3_L0_2_3	3_D03_set169	TGGGCTCTCGTTGACTCAGAAGACAACGAAGAATTTGCCCAGGTATGAATTTGGCCATCAGGATGTTGACTCTTATGTTGGCAACGCTACTTCAATTTTTCAACTGGAAGCTAGAAGGAGACATCTCTCCTAAGGACCTCGACATGGATGAGAAGTTCGGAATTGCGCTCCAAAAAACCAAGCCGTTGAAGCTTAAAGTCTTCACGTTCTAGTTGCGCGGT	CGAA	CTTA	221
RUBY_original_mcu-3	RUBY_original_mcu-3_L0_2	RUBY_original_mcu-3_L0_2_4	3_D03_set169	TGGGCTCTCGTTGACTCAGAAGACAACTTATACCTATTCCGCGTTATGGTAGCGGAGCTACCAATTTTAGCTTGCTTAAACAGGCAGGTGATGTAGAAGAGAATCCCGGGCCTATGAAGATGATGAATGGAGAGGACGCTAATGACCAGATGATTAAAGAGTCGTTTTTTATAACGCATGGAAATCCTATACTGACTGTCGAGGAAAGTCTTCACGTTCTAGTTGCGCGGT	CTTA	AGGA	231
RUBY_original_mcu-3	RUBY_original_mcu-3_L0_2	RUBY_original_mcu-3_L0_2_5	3_D03_set169	TGGGCTCTCGTTGACTCAGAAGACAAAGGATACACATCCTCTCAGGCCTTTCTTCGAGACATGGCGTGAGAAGATTTTCTCAAAAAAACCTAAAGCAATTCTCATCATCTCTGGGCACTGGGAGACTGTGAAGCCTACCGTTAATGCAGTTCATATCAATGACACGATTCACGACTTCGACGATTATCCAGCTGCTATGTAAAGTCTTCACGTTCTAGTTGCGCGGT	AGGA	TGTA	227
RUBY_original_mcu-3	RUBY_original_mcu-3_L0_2	RUBY_original_mcu-3_L0_2_6	3_D03_set169	TGGGCTCTCGTTGACTCAGAAGACAATGTACCAATTTAAGTACCCAGCTCCCGGAGAACCAGAGCTTGCGAGAAAGGTTGAAGAAATACTAAAAAAATCTGGGTTCGAAACAGCTGAGACAGACCAAAAAAGGGGTCTTGATCACGGCGCCTGGGTTCCATTAATGTTGATGTATCCAGAAGCGGAAGAGACGGCTTAAGTCTTCACGTTCTAGTTGCGCGGT	TGTA	GCTT	223
RUBY_original_mcu-3	RUBY_original_mcu-3_L0_3	RUBY_original_mcu-3_L0_3_1	3_D04_set170	TCGCGCTAGCTACGTGTAGAAGACAAAATGCGTCTCACGGATATCCCGGTATGTCAACTATCAGTTCAACCACATTTAGATGGGACCTACCACTACAATTTGGGGAGAGCCCTAGCTCCGTTAAAGAATGATGGAGTGTTGATTATTGGGTCTGGTAGCGCCACACATCCACTCGATGAGACACCTCACTATTTTGATGGTAAGTCTTCTTGTGCCTAGTGCGCAGT	AATG	TGGT	227
RUBY_original_mcu-3	RUBY_original_mcu-3_L0_3	RUBY_original_mcu-3_L0_3_2	3_D04_set170	TCGCGCTAGCTACGTGTAGAAGACAATGGTGTTGCTCCTTGGGCTGCTGCTTTTGATTCTTGGCTTAGGAAGGCTCTTATCAATGGTCGCTTCGAGGAAGTGAACATTTACGAGAGCAAGGCCCCGAATTGGAAACTAGCACATCCTTTTCCAGAGCACTTCTATCCCTTACACGTTGTTCTAGGTGCTGCTGGTGAAAAGTCTTCTTGTGCCTAGTGCGCAGT	TGGT	TGAA	224
RUBY_original_mcu-3	RUBY_original_mcu-3_L0_3	RUBY_original_mcu-3_L0_3_3	3_D04_set170	TCGCGCTAGCTACGTGTAGAAGACAATGAAAAGTGGAAAGCAGAACTTATTCATAGTTCTTGGGATCATGGAACACTTTGTCACGGGTCTTACAAGTTCACCAGTGCAGGATCCGGAGCAACTAACTTTAGCCTGCTCAAGCAAGCAGGAGATGTCGAAGAAAATCCTGGCCCTATGACTGCCATTAAGATGAACACTAATAAGTCTTCTTGTGCCTAGTGCGCAGT	TGAA	TAAT	227
RUBY_original_mcu-3	RUBY_original_mcu-3_L0_3	RUBY_original_mcu-3_L0_3_4	3_D04_set170	TCGCGCTAGCTACGTGTAGAAGACAATAATGGAGAAGGAGAAACTCAACATATATTGATGATCCCGTTTATGGCGCAGGGTCACTTACGTCCTTTTCTAGAATTGGCTATGTTTCTCTACAAGCGTTCTCATGTGATCATTACTCTGTTGACAACTCCCTTGAATGCAGGATTCTTGAGGCATCTCCTTCATCATCATAGTTAAGTCTTCTTGTGCCTAGTGCGCAGT	TAAT	AGTT	228
RUBY_original_mcu-3	RUBY_original_mcu-3_L0_3	RUBY_original_mcu-3_L0_3_5	3_D04_set170	TCGCGCTAGCTACGTGTAGAAGACAAAGTTATTCATCAAGTGGCATTAGGATAGTAGAACTTCCATTCAACTCGACCAATCACGGATTACCACCGGGTATTGAGAATACCGATAAACTCACACTTCCATTGGTGGTGTCGTTGTTTCATAGTACTATCAGTCTGGATCCGCATCTCCGTGATTATATTTCCCGTCATTTTAGTCCTAAGTCTTCTTGTGCCTAGTGCGCAGT	AGTT	TCCT	232
RUBY_original_mcu-3	RUBY_original_mcu-3_L0_3	RUBY_original_mcu-3_L0_3_6	3_D04_set170	TCGCGCTAGCTACGTGTAGAAGACAATCCTGCTAGGCCACCACTCTGTGTCATACATGATGTTTTCTTGGGTTGGGTTGATCAAGTTGCAAAGGATGTAGGCTCTACAGGAGTTGTGTTCACAACAGGCGGCGCTTATGGAACTTCGGCGTACGTATCGATATGGAATGATTTGCCTCACCAAAGAGACGGCTTAAGTCTTCTTGTGCCTAGTGCGCAGT	TCCT	GCTT	220
RUBY_original_mcu-3	RUBY_original_mcu-3_L0_4	RUBY_original_mcu-3_L0_4_1	3_D05_set171	TGGTGCGCGTACATGTCAGAAGACAAAATGCGTCTCACCAAAACTACTCAGACGACCAAGAATTTCCCCTGCCAGGGTTCCCAGAGAACCATAAGTTTCGGAGGTCGCAACTCCATCGGTTCCTCAGATATGCAGACGGTTCTGACGATTGGAGCAAATATTTCCAGCCTCAATTACGACAGTCAATGAAGTCTTTTGGAAGTCTTCACGGAGTGTCGCAAGCAT	AATG	TTGG	225
RUBY_original_mcu-3	RUBY_original_mcu-3_L0_4	RUBY_original_mcu-3_L0_4_2	3_D05_set171	TGGTGCGCGTACATGTCAGAAGACAATTGGTTGGCTCTGTAACTCAGTAGAAGAAATAGAGACACTTGGATTTAGTATCTTGCGTAACTACACCAAACTGCCTATCTGGGGAATCGGTCCACTTATTGCTTCTCCAGTACAGCATTCGTCATCTGACAACAATTCAACAGGTGCCGAATTTGTGCAGTGGCTCAAAGTCTTCACGGAGTGTCGCAAGCAT	TTGG	CTCA	220
RUBY_original_mcu-3	RUBY_original_mcu-3_L0_4	RUBY_original_mcu-3_L0_4_3	3_D05_set171	TGGTGCGCGTACATGTCAGAAGACAACTCAGTTTGAAAGAGCCTGATTCTGTCTTATATATATCATTCGGATCACAGAATACGATCTCGCCGACGCAAATGATGGAACTCGCTGCTGGCCTTGAGAGTTCCGAAAAACCATTCCTTTGGGTGATCAGAGCACCTTTTGGTTTTGATATCAACGAAGAAATGCGACCCGAAGTCTTCACGGAGTGTCGCAAGCAT	CTCA	CCCG	224
RUBY_original_mcu-3	RUBY_original_mcu-3_L0_4	RUBY_original_mcu-3_L0_4_4	3_D05_set171	TGGTGCGCGTACATGTCAGAAGACAACCCGAATGGCTGCCAGAGGGCTTTGAGGAAAGGATGAAGGTTAAAAAACAAGGCAAGTTGGTTTATAAGTTAGGCCCTCAGCTTGAAATACTTAACCATGAATCAATCGGCGGATTTTTAACCCACTGCGGATGGAATAGTATATTAGAATCTCTTAGAGAGGGAGTTCCTATGCTTGGAAAGTCTTCACGGAGTGTCGCAAGCAT	CCCG	TGGA	232
RUBY_original_mcu-3	RUBY_original_mcu-3_L0_4	RUBY_original_mcu-3_L0_4_5	3_D05_set171	TGGTGCGCGTACATGTCAGAAGACAATGGATGGCCCTTAGCTGCGGAGCAGGCTTATAACTTAAAGTATTTAGAAGATGAGATGGGTGTCGCGGTTGAACTTGCTAGAGGACTAGAAGGGGAAATCTCCAAAGAGAAAGTCAAGCGTATCGTCGAAATGATACTTGAGAGAAACGAGGGTTCCAAAGGTTGGGAGAAAGTCTTCACGGAGTGTCGCAAGCAT	TGGA	GAGA	222
RUBY_original_mcu-3	RUBY_original_mcu-3_L0_4	RUBY_original_mcu-3_L0_4_6	3_D05_set171	TGGTGCGCGTACATGTCAGAAGACAAGAGATGAAGAATCGAGCTGTTGAAATGGGGAAAAAGTTAAAGGACGCTGTGAACGAGGAAAAAGAACTTAAAGGATCTTCCGTCAAGGCTATCGACGATTTCTTGGATGCAGTCATGCAGGCGAAACTTGAGCCAAGCCTTCAATGAGCTTAGAGACCGCTTAGAGACGGCTTAAGTCTTCACGGAGTGTCGCAAGCAT	GAGA	GCTT	225
RUBY_original_unmodified	RUBY_original_unmodified_L0_1	RUBY_original_unmodified_L0_1_1	3_D06_set172	ACCTGGCGCCACACTTTAGAAGACAAAATGCGTCTCAAATGCGGTCTCTAATGGATCATGCGACCCTCGCCATGATCCTCGCGATCTGGTTCATCAGCTTCCACTTCATCAAGCTGCTGTTCTCCCAGCAGACCACCAAGCTGCTTCCGCCAGGACCAAAGCCGCTTCCGATCATCGGCAACATCCTTGAGGTGGGCAAGAAAAGTCTTCAGCAAGTAGGCAAGCGGT	AATG	AGAA	228	AATGCGGTCTCTAATGGATCATGCGACCCTCGCCATGATCCTCGCGATCTGGTTCATCAGCTTCCACTTCATCAAGCTGCTGTTCTCCCAGCAGACCACCAAGCTGCTTCCGCCAGGACCAAAGCCGCTTCCGATCATCGGCAACATCCTTGAGGTGGGCAAGAAGCCGCATCGGTCCTTCGCCAACCTCGCCAAGATTCACGGCCCACTCATTTCCCTCAGACTCGGCTCTGTGACCACCATCGTTGTGTCCTCTGCCGACGTGGCCAAAGAGATGTTCCTCAAGAAGGATCACCCGCTCTCCAACCGCACGATCCCGAATAGTGTTACAGCCGGCGACCACCACAAGCTCACCATGTCTTGGCTCCCGGTGTCTCCGAAGTGGCGCAACTTCCGCAA…	RUBY; original sequence; no mods. CONTROL
RUBY_original_unmodified	RUBY_original_unmodified_L0_1	RUBY_original_unmodified_L0_1_2	3_D06_set172	ACCTGGCGCCACACTTTAGAAGACAAAGAAGCCGCATCGGTCCTTCGCCAACCTCGCCAAGATTCACGGCCCACTCATTTCCCTCAGACTCGGCTCTGTGACCACCATCGTTGTGTCCTCTGCCGACGTGGCCAAAGAGATGTTCCTCAAGAAGGATCACCCGCTCTCCAACCGCACGATCCCGAATAGTGTTACAAGTCTTCAGCAAGTAGGCAAGCGGT	AGAA	TTAC	221
RUBY_original_unmodified	RUBY_original_unmodified_L0_1	RUBY_original_unmodified_L0_1_3	3_D06_set172	ACCTGGCGCCACACTTTAGAAGACAATTACAGCCGGCGACCACCACAAGCTCACCATGTCTTGGCTCCCGGTGTCTCCGAAGTGGCGCAACTTCCGCAAGATTACCGCCGTGCATCTGCTCTCCCCACAGAGACTCGATGCCTGCCAGACATTCAGGCACGCCAAGGTGCAGCAGCTCTACGAGTACGTTCAAGAGTAAGTCTTCAGCAAGTAGGCAAGCGGT	TTAC	GAGT	223
RUBY_original_unmodified	RUBY_original_unmodified_L0_1	RUBY_original_unmodified_L0_1_4	3_D06_set172	ACCTGGCGCCACACTTTAGAAGACAAGAGTGCGCCCAGAAAGGCCAGGCCGTGGATATTGGCAAGGCCGCCTTTACGACCAGCCTCAACCTCCTCAGCAAGCTGTTCTTCAGCGTCGAGCTGGCGCACCACAAGTCCCATACCAGCCAAGAGTTCAAAGAGCTGATCTGGAACATCATGGAAGATATAGGCAAGCCGAACTACGAAGTCTTCAGCAAGTAGGCAAGCGGT	GAGT	TACG	230
RUBY_original_unmodified	RUBY_original_unmodified_L0_1	RUBY_original_unmodified_L0_1_5	3_D06_set172	ACCTGGCGCCACACTTTAGAAGACAATACGCCGACTACTTCCCGATTCTCGGCTGCGTTGACCCATCTGGCATTAGAAGAAGGCTCGCCTGCTCCTTCGACAAGCTGATCGCCGTGTTCCAGGGCATCATCTGCGAGAGACTCGCCCCAGATTCCTCCACCACAACTACCACCACCACCGACGACGTGCTCGATGTGCTCCTCCAAAGTCTTCAGCAAGTAGGCAAGCGGT	TACG	TCCA	231
RUBY_original_unmodified	RUBY_original_unmodified_L0_1	RUBY_original_unmodified_L0_1_6	3_D06_set172	ACCTGGCGCCACACTTTAGAAGACAATCCAGCTGTTCAAGCAGAACGAGCTGACGATGGGCGAGATCAACCACCTCCTCGTGGACATCTTCGACGCCGGCACCGATACCACATCCTCCACATTCGAGTGGGTGATGACCGAGCTGATCCGCAATCCAGAGATGATGGAAAAGGCCCAAGAGGAAGAGACGGCTTAAGTCTTCAGCAAGTAGGCAAGCGGT	TCCA	GCTT	220
RUBY_original_unmodified	RUBY_original_unmodified_L0_2	RUBY_original_unmodified_L0_2_1	3_D07_set173	TTTGCGCCGGTTCTAGCTGAAGACAAAATGCGTCTCAAGGAAATCAAGCAGGTCCTCGGCAAGGACAAGCAGATCCAAGAGTCCGACATCATCAACCTGCCGTACCTCCAGGCGATCATCAAAGAGACACTCCGCCTCCATCCGCCGACCGTGTTCTTGCTCCCAAGAAAGGCCGACACCGATGTCGAGCTGTACGGAAGTCTTCTACCCCGCACAAACCGAA	AATG	ACGG	223
RUBY_original_unmodified	RUBY_original_unmodified_L0_2	RUBY_original_unmodified_L0_2_2	3_D07_set173	TTTGCGCCGGTTCTAGCTGAAGACAAACGGCTACATCGTGCCGAAGGATGCCCAGATCCTCGTGAACCTCTGGGCCATTGGCAGGGACCCAAACGCCTGGCAGAACGCCGATATTTTCAGCCCAGAGCGCTTCATCGGCTGCGAGATCGATGTTAAGGGCCGCGATTTCGGCCTCCTTCCATTTGGCGCTGGCCGCAGAAAAGTCTTCTACCCCGCACAAACCGAA	ACGG	AGAA	226
RUBY_original_unmodified	RUBY_original_unmodified_L0_2	RUBY_original_unmodified_L0_2_3	3_D07_set173	TTTGCGCCGGTTCTAGCTGAAGACAAAGAATTTGCCCAGGCATGAATCTCGCCATCAGGATGCTCACCCTCATGCTCGCCACACTCCTCCAGTTCTTCAACTGGAAGCTCGAAGGCGACATCTCCCCGAAGGACCTCGACATGGACGAGAAGTTCGGCATTGCGCTCCAAAAGACCAAGCCGCTCAAGCTCATCCCGATAAGTCTTCTACCCCGCACAAACCGAA	AGAA	CGAT	225
RUBY_original_unmodified	RUBY_original_unmodified_L0_2	RUBY_original_unmodified_L0_2_4	3_D07_set173	TTTGCGCCGGTTCTAGCTGAAGACAACGATTCCGCGCTACGGTAGCGGAGCTACCAATTTTAGCCTCCTTAAGCAGGCAGGTGATGTAGAAGAGAACCCCGGGCCTATGAAGATGATGAACGGCGAGGACGCCAACGACCAGATGATCAAAGAGTCCTTCTTCATCACCCACGGCAACCCGATCCTCACCGTCGAGGATACACATAAGTCTTCTACCCCGCACAAACCGAA	CGAT	ACAT	231
RUBY_original_unmodified	RUBY_original_unmodified_L0_2	RUBY_original_unmodified_L0_2_5	3_D07_set173	TTTGCGCCGGTTCTAGCTGAAGACAAACATCCGCTCAGGCCGTTCTTCGAGACATGGCGCGAGAAGATTTTCTCCAAGAAGCCGAAGGCCATCCTCATCATCTCCGGCCACTGGGAGACAGTGAAGCCAACCGTGAACGCCGTGCACATCAACGACACCATCCACGACTTCGACGACTACCCAGCCGCCATGTACCAAGTCTTCTACCCCGCACAAACCGAA	ACAT	TACC	222
RUBY_original_unmodified	RUBY_original_unmodified_L0_2	RUBY_original_unmodified_L0_2_6	3_D07_set173	TTTGCGCCGGTTCTAGCTGAAGACAATACCAGTTCAAGTACCCAGCTCCAGGCGAGCCAGAGCTTGCGAGAAAGGTGGAAGAGATCCTCAAGAAGTCCGGGTTCGAGACAGCCGAGACAGACCAAAAGAGGGGCCTTGATCACGGCGCCTGGGTTCCACTCATGCTCATGTATCCAGAGGCGGACATCCAGAGACGGCTTAAGTCTTCTACCCCGCACAAACCGAA	TACC	GCTT	226
RUBY_original_unmodified	RUBY_original_unmodified_L0_3	RUBY_original_unmodified_L0_3_1	3_D08_set174	AAAAGCGCGGCAGACTCTGAAGACAAAATGCGTCTCAATCCCGGTGTGCCAGCTCTCAGTTCAGCCACATCTCGACGGCACCTACCACTACAATCTCGGCAGAGCCCTCGCGCCGCTCAAGAATGATGGCGTGCTCATTATTGGCTCCGGCAGCGCCACACATCCACTCGATGAGACACCGCACTACTTCGAAGTCTTCTCATCTAGCGCGGTTGCA	AATG	TTCG	217
RUBY_original_unmodified	RUBY_original_unmodified_L0_3	RUBY_original_unmodified_L0_3_2	3_D08_set174	AAAAGCGCGGCAGACTCTGAAGACAATTCGATGGTGTTGCCCCTTGGGCCGCTGCCTTCGATTCTTGGCTTAGGAAGGCCCTCATCAACGGCCGCTTCGAGGAAGTGAACATCTACGAGAGCAAGGCCCCGAACTGGAAGCTCGCCCATCCATTTCCAGAGCACTTCTACCCGCTCCACGTTGTGCTCGGCGCTGCTGGTGAAAAAGTCTTCTCATCTAGCGCGGTTGCA	TTCG	GAAA	230
RUBY_original_unmodified	RUBY_original_unmodified_L0_3	RUBY_original_unmodified_L0_3_3	3_D08_set174	AAAAGCGCGGCAGACTCTGAAGACAAGAAAAGTGGAAGGCCGAGCTGATCCACTCCTCCTGGGATCATGGCACACTTTGCCACGGCTCCTACAAGTTCACCTCCGCCGGATCCGGAGCAACCAACTTTAGCCTGCTCAAGCAAGCAGGAGATGTTGAGGAAAATCCTGGCCCCATGACCGCCATCAAGATGAACACCAACGGAAGTCTTCTCATCTAGCGCGGTTGCA	GAAA	ACGG	228
RUBY_original_unmodified	RUBY_original_unmodified_L0_3	RUBY_original_unmodified_L0_3_4	3_D08_set174	AAAAGCGCGGCAGACTCTGAAGACAAACGGCGAGGGCGAGACACAGCACATCCTCATGATCCCGTTCATGGCGCAGGGCCACCTCAGGCCATTTCTCGAACTCGCCATGTTCCTCTACAAGCGCTCCCACGTGATCATCACCCTGCTCACAACTCCGCTCAATGCCGGCTTCCTCAGGCACCTCCTTCACAAGTCTTCTCATCTAGCGCGGTTGCA	ACGG	TCAC	216
RUBY_original_unmodified	RUBY_original_unmodified_L0_3	RUBY_original_unmodified_L0_3_5	3_D08_set174	AAAAGCGCGGCAGACTCTGAAGACAATCACCACCATTCCTACTCCTCCAGCGGCATCAGGATCGTCGAGCTGCCATTCAACTCCACCAACCACGGACTCCCACCGGGCATCGAGAACACCGATAAGCTCACACTCCCGCTCGTGGTGTCCCTCTTCCATTCCACCATCAGCCTCGATCCGCACCTCCGCGATTACATCTCCAAGTCTTCTCATCTAGCGCGGTTGCA	TCAC	CTCC	227
RUBY_original_unmodified	RUBY_original_unmodified_L0_3	RUBY_original_unmodified_L0_3_6	3_D08_set174	AAAAGCGCGGCAGACTCTGAAGACAACTCCAGGCATTTCAGCCCAGCCAGGCCACCACTCTGCGTGATCCATGATGTGTTCCTCGGCTGGGTTGACCAGGTGGCCAAGGATGTGGGCTCTACAGGCGTGGTGTTCACAACAGGCGGCGCTTATGGCACATCCGCCTACGTGTCCATCTGGAACGATCTCAGAGACGGCTTAAGTCTTCTCATCTAGCGCGGTTGCA	CTCC	GCTT	226
RUBY_original_unmodified	RUBY_original_unmodified_L0_4	RUBY_original_unmodified_L0_4_1	3_D09_set175	TGCGCCTGTACACTCACTGAAGACAAAATGCGTCTCATCTCCCGCACCAGAACTACTCCGACGACCAAGAGTTCCCGCTGCCAGGCTTCCCAGAGAACCATAAGTTCCGCAGGTCCCAGCTCCATCGGTTCCTCAGATATGCCGACGGCTCCGACGATTGGTCCAAGTATTTCCAGCCGCAGCTCCGCCAGTCCAAAGTCTTCTAGGGTGAACGTGCGGTT	AATG	TCCA	221
RUBY_original_unmodified	RUBY_original_unmodified_L0_4	RUBY_original_unmodified_L0_4_2	3_D09_set175	TGCGCCTGTACACTCACTGAAGACAATCCATGAAGTCTTTTGGCTGGCTCTGCAACTCCGTGGAAGAGATCGAGACACTCGGCTTCTCCATCCTCCGCAACTACACCAAGCTGCCGATCTGGGGCATCGGCCCACTTATTGCTTCCCCAGTGCAGCACTCCTCCTCCGACAACAATTCAACAGGCGCCGAGTTCGTGCAGAAGTCTTCTAGGGTGAACGTGCGGTT	TCCA	GCAG	226
RUBY_original_unmodified	RUBY_original_unmodified_L0_4	RUBY_original_unmodified_L0_4_3	3_D09_set175	TGCGCCTGTACACTCACTGAAGACAAGCAGTGGCTCAGCCTCAAAGAGCCGGACTCCGTCCTCTACATCTCCTTCGGCTCCCAGAACACGATCAGCCCGACGCAGATGATGGAACTCGCTGCTGGCCTTGAGTCCTCCGAGAAGCCATTCCTCTGGGTGATCAGAGCCCCGTTCGGCTTCGACATCAACGAAGAGATGCGCCCAGAGAAGTCTTCTAGGGTGAACGTGCGGTT	GCAG	AGAG	233
RUBY_original_unmodified	RUBY_original_unmodified_L0_4	RUBY_original_unmodified_L0_4_4	3_D09_set175	TGCGCCTGTACACTCACTGAAGACAAAGAGTGGCTGCCAGAGGGCTTTGAGGAACGCATGAAGGTGAAGAAACAGGGCAAGCTCGTGTACAAGCTCGGCCCGCAGCTTGAGATCCTCAACCATGAATCCATCGGCGGCTTTCTCACCCACTGCGGATGGAACAGCATCCTTGAGTCTCTTCGCGAGGGCGTTCCGATAAGTCTTCTAGGGTGAACGTGCGGTT	AGAG	CGAT	223
RUBY_original_unmodified	RUBY_original_unmodified_L0_4	RUBY_original_unmodified_L0_4_5	3_D09_set175	TGCGCCTGTACACTCACTGAAGACAACGATGCTTGGATGGCCACTTGCTGCCGAGCAGGCCTACAACCTCAAGTACCTCGAAGATGAGATGGGCGTCGCGGTTGAGCTTGCTAGAGGCCTCGAAGGCGAGATCTCCAAAGAGAAGGTCAAGCGCATCGTCGAGATGATCCTTGAGCGCAACGAGGGCTCCAAAGGCTGGGAGAAAGTCTTCTAGGGTGAACGTGCGGTT	CGAT	GAGA	229
RUBY_original_unmodified	RUBY_original_unmodified_L0_4	RUBY_original_unmodified_L0_4_6	3_D09_set175	TGCGCCTGTACACTCACTGAAGACAAGAGATGAAGAATCGCGCCGTGGAAATGGGCAAAAAGCTCAAGGACGCCGTGAACGAGGAAAAAGAGCTGAAGGGCTCCTCCGTGAAGGCGATCGACGATTTCCTCGACGCCGTCATGCAGGCCAAACTTGAGCCAAGCCTCCAGTGAGCTTAGAGACCGCTTAGAGACGGCTTAAGTCTTCTAGGGTGAACGTGCGGTT	GAGA	GCTT	225

## Sheet: STARBURST_gc_tuning
accession	pop_id	frag_id	primer_index	oligo	left_oh	right_oh	frag_length	assembled sequence	comment
STARBURST_53gc_gc3s_50	STARBURST_53gc_gc3s_50.1_L0_1	STARBURST_53gc_gc3s_50.1_L0_1_1	1_C03_set28	TTGCGCGCAAGGTCCTAAGAAGACAAAATGCGTCTCAAATGCGGTCTCTAATGTCTGCTTCATCATCTTATTCTGAATTGGAATCGCCAACATCCCTGTTGGATGTGTTCGTCCATGCTGCACGGGATCCTCATACAGCTAGTCGGAGGGTATTGGAATGTGGCTCAGATACGTGGACGTACGCAGCTCTGGATGCAGTTTCTAAGTCTTCACTACACAGGCGCCAACA	AATG	TTCT	229	AATGCGGTCTCTAATGTCTGCTTCATCATCTTATTCTGAATTGGAATCGCCAACATCCCTGTTGGATGTGTTCGTCCATGCTGCACGGGATCCTCATACAGCTAGTCGGAGGGTATTGGAATGTGGCTCAGATACGTGGACGTACGCAGCTCTGGATGCAGTTTCTGATGGTATAGCTCGCGAATTGGCTCCGTTTGGTCTGGCACCTAAGGTGGCTGTAGTTAGCGAAAACCATCCCTTCGTCTTTGCCCTGCTCTTTGCCGTGTGGAAACTGGGTGGAACTTTCATCCCAATCGACGCACACGTACCGTTCGCAATGCTCACAGGGATGGTGAACATCGTGAAGCCTACCTGCTTGTACTTGCCAGCCTCTGCAACATCGAACATATCGCTGGTCAA…	increased gc content using FBP3-2A_v2_di_mcu-3 as input sequence and yaml/domesticate_cds_mcu_gc_53.yml; 2-step assembly
STARBURST_53gc_gc3s_50	STARBURST_53gc_gc3s_50.1_L0_1	STARBURST_53gc_gc3s_50.1_L0_1_2	1_C03_set28	TTGCGCGCAAGGTCCTAAGAAGACAATTCTGATGGTATAGCTCGCGAATTGGCTCCGTTTGGTCTGGCACCTAAGGTGGCTGTAGTTAGCGAAAACCATCCCTTCGTCTTTGCCCTGCTCTTTGCCGTGTGGAAACTGGGTGGAACTTTCATCCCAATCGACGCACACGTACCGTTCGCAATGCTCACAGGGATGGTGAACATCGTAAGTCTTCACTACACAGGCGCCAACA	TTCT	TCGT	232
STARBURST_53gc_gc3s_50	STARBURST_53gc_gc3s_50.1_L0_1	STARBURST_53gc_gc3s_50.1_L0_1_3	1_C03_set28	TTGCGCGCAAGGTCCTAAGAAGACAATCGTGAAGCCTACCTGCTTGTACTTGCCAGCCTCTGCAACATCGAACATATCGCTGGTCAAGGCCTTCGACATTCGGACAGTGGTCTTTGGCCACAAGGAGAACTCCATGCAGGCTCTCTTCGACAAATACAGCCTGCATGCTGCACCATTGCATGCAGCACCCTTGCATTATGCGCCACCATCAGAAGTCTTCACTACACAGGCGCCAACA	TCGT	TCAG	238
STARBURST_53gc_gc3s_50	STARBURST_53gc_gc3s_50.1_L0_1	STARBURST_53gc_gc3s_50.1_L0_1_4	1_C03_set28	TTGCGCGCAAGGTCCTAAGAAGACAATCAGCTGATCACGCTTGCCTTTACCTCTTCACATCCTCCGCCTCATCTACGAAGAACCTCAAGGCCGTGCCATTGACCCATACACTTGTACTTCGGGGATGTCAATCTAAGCTGGCTTGGTGGCGCAGGGTACAACCTGGCAAAAACTTGGATGCGATCAGGATTCTTGGTTGGGCTCCTTGGAAGTCTTCACTACACAGGCGCCAACA	TCAG	TTGG	235
STARBURST_53gc_gc3s_50	STARBURST_53gc_gc3s_50.1_L0_1	STARBURST_53gc_gc3s_50.1_L0_1_5	1_C03_set28	TTGCGCGCAAGGTCCTAAGAAGACAATTGGTCCCATGTCCTTGCCTACATGCAGGATATAGGGACAGCCACATTGCTGAACGCGGGTTGCTACGTGTTCGCAACAATCCCATCGTCATATCCTCAGCTTCCTACGACCACGCCCGTTGATCTGACCACTAGTCTTATCGATGCTCTTGTAACTCGGCGGGTAGCTGCCTTCGCCTGTGTTAAGTCTTCACTACACAGGCGCCAACA	TTGG	TGTT	236
STARBURST_53gc_gc3s_50	STARBURST_53gc_gc3s_50.1_L0_1	STARBURST_53gc_gc3s_50.1_L0_1_6	1_C03_set28	TTGCGCGCAAGGTCCTAAGAAGACAATGTTCCTTTCGTCCTTGCAAATCTTAAGGCGGCTTGTCAGTCGAACCATCCGGCTCGCTCACAACTTCTTGAGGCCTTGCAAAAGACCATCATGCTGGAGTGTGGAGGGGCTGTCTTGGATGATGCTACAGTCGATTGGGCTGAACGCAATGGCATTCGCATCTTCACCGGCATCGAAGTCTTCACTACACAGGCGCCAACA	TGTT	ATCG	228
STARBURST_53gc_gc3s_50	STARBURST_53gc_gc3s_50.1_L0_1	STARBURST_53gc_gc3s_50.1_L0_1_7	1_C03_set28	TTGCGCGCAAGGTCCTAAGAAGACAAATCGGGATGACGGAAACTGGTGGAGCTGTGTTTGTTGGACTGGCAAGCGAGTCTAGGCGAGGGTTTTTGCCTGAAGGGCTTTTGGGAGATGCGTCATTCAGCATCTCGTCTGACACCGACGCATTGGATGAAGGGGAGCTTGTCGTCAAATCCAAGCTAATAGCGCCGGGATACGTCGGCAAGTCTTCACTACACAGGCGCCAACA	ATCG	CGGC	232
STARBURST_53gc_gc3s_50	STARBURST_53gc_gc3s_50.1_L0_1	STARBURST_53gc_gc3s_50.1_L0_1_8	1_C03_set28	TTGCGCGCAAGGTCCTAAGAAGACAACGGCTATGATGATGGAGCTCACTCGGTGGATTGTGATGGCTGGGTTACGTTTCGGACAGGAGATAGGTATCGCCAAACTCAACCGGACGGTCGGTTTACCTGGCTTGGAAGGATCACGGATTTCATCCAGATGGTTTCTGGGGAGTACCTTGACCCTCGACCTCTGGAAGAATCTCTCAGGGAAGTCTTCACTACACAGGCGCCAACA	CGGC	AGGG	234
STARBURST_53gc_gc3s_50	STARBURST_53gc_gc3s_50.1_L0_1	STARBURST_53gc_gc3s_50.1_L0_1_9	1_C03_set28	TTGCGCGCAAGGTCCTAAGAAGACAAAGGGCTTCACCATTGATAGCGAACGCGTGTATAGTAGGCGACGCCTTCCTAAGTTCGGCTTCAACCAGCATTCTGGCCATCATCGAACTCGCTACTCCTGACCTGGCTCATACTGCTTCAATTCGGGCTCAACTTGCAAGGGTCCTAGCCCCTCTAAATCGGGATCTTCCTCCAAGAGACGGCTTAAGTCTTCACTACACAGGCGCCAACA	AGGG	GCTT	237
STARBURST_53gc_gc3s_50	STARBURST_53gc_gc3s_50.1_L0_2	STARBURST_53gc_gc3s_50.1_L0_2_1	1_C04_set29	CGGCGACATTTAGGCCTTGAAGACAAAATGCGTCTCATCCACCATTGCGCATAGCCGCTAGCAGTATTCTGGTTCTGGATGGTATGCGGAAGATCCCCAAGACGAAGAAGGGGGACATCTTCCGCAAAAAGCTGGAGGACACGTTTGGTGCGGAGTTTGAGCAGATGTTGAGGACCGAGAAAGTCGGTCTTGGAGATCTTGCAAGTCTTCTAGGGGTGTTGCGTGCTT	AATG	TTGC	228
STARBURST_53gc_gc3s_50	STARBURST_53gc_gc3s_50.1_L0_2	STARBURST_53gc_gc3s_50.1_L0_2_2	1_C04_set29	CGGCGACATTTAGGCCTTGAAGACAATTGCTGACGTTGATGCCGGCATAACTCGGATCATCGGCAATCTGCTTGGCATCAGCGACGATGAGTTGCTTTCGACGATGTCATTTGCCGAGCTGGGAATGACCTCGCTCCTGGCAGTGAAGATTGCCTCAGAGCTGAACAAGTTCCTTGATGGTCGCGCTGTGTTGCCCACCAACATCTGCTACATCCAAAGTCTTCTAGGGGTGTTGCGTGCTT	TTGC	TCCA	242
STARBURST_53gc_gc3s_50	STARBURST_53gc_gc3s_50.1_L0_2	STARBURST_53gc_gc3s_50.1_L0_2_3	1_C04_set29	CGGCGACATTTAGGCCTTGAAGACAATCCACTTCGACGTTCCTTCGTTGACATCCAGTGTGAGGGAACGGCTATCGAGTGCGCCAAGTTCTATCACTTCTGCTGCTAGTGAACCTGCGGCTTCTTCTCCCGGAACACCTAGGGCCGATGAAATCGTGATAGTCGGCAAGGCTTTTCGGCTTCCTGACGGAGTTAATGACGACGCCGCTCTAAGTCTTCTAGGGGTGTTGCGTGCTT	TCCA	CTCT	236
STARBURST_53gc_gc3s_50	STARBURST_53gc_gc3s_50.1_L0_2	STARBURST_53gc_gc3s_50.1_L0_2_4	1_C04_set29	CGGCGACATTTAGGCCTTGAAGACAACTCTTTGGGATGTGTTGACTGGGGAGTCCGCTAGCATCATCAAGGACATTCCTGCGGATCGCTGGGATCATGCGTCTTTCTACCCCAAGGACATCCATTTTGGACGTGCAGGTTTGGTGGATGTCGCTCGCTTCGACTATGGGTTCTTCGGAATGACGGCAAGTGAAGCCTACTAAGTCTTCTAGGGGTGTTGCGTGCTT	CTCT	TACT	226
STARBURST_53gc_gc3s_50	STARBURST_53gc_gc3s_50.1_L0_2	STARBURST_53gc_gc3s_50.1_L0_2_5	1_C04_set29	CGGCGACATTTAGGCCTTGAAGACAATACTCATTGAGTCCTACCATGCGGCTGGCATTGGAGGTAGCCTATGAGGCTCTCGAAGATGCCAATATTCCATTCCGCGCCGTTAAGGGTTCCAGGATGGGTGTGTTCGTTGCTGTGAAAGACGATGGGTTTGAGACTCTGCTCCACGCTGGACAGGGCTATGACGCTTATACCCGGTTTTATAAGTCTTCTAGGGGTGTTGCGTGCTT	TACT	TTAT	235
STARBURST_53gc_gc3s_50	STARBURST_53gc_gc3s_50.1_L0_2	STARBURST_53gc_gc3s_50.1_L0_2_6	1_C04_set29	CGGCGACATTTAGGCCTTGAAGACAATTATGGAACAGGAAGGGCTCCATCTACTGCAAGCGGGCGGATCAATTACCTCCTTGACCTTCATGGACCATCAATCACCGTGGACACAGCTTGCTCAGGTGGAATCGTGTGCATCGATCAAGCTGTGACGTACTTGCAGTCTGGTGCAGCTGAAACAGCGATCGTGTGCTCGAGTAACACCCATTGTTAAGTCTTCTAGGGGTGTTGCGTGCTT	TTAT	TGTT	240
STARBURST_53gc_gc3s_50	STARBURST_53gc_gc3s_50.1_L0_2	STARBURST_53gc_gc3s_50.1_L0_2_7	1_C04_set29	CGGCGACATTTAGGCCTTGAAGACAATGTTGGCCTGGATCGTTCATGTTCCTGACAGCTCAGGGTATGGCCTCTCCTAATGGTCGGTGTGCATCGTTTACTTCTGACGCCGACGGATATGCTCCTAGTGAGGGTGCTGTTGGATTCGTCCTAAAGACAAGGAGTGCTGCAGTGCGGGATGGTGATCGGATATTGGCTACGAAAGTCTTCTAGGGGTGTTGCGTGCTT	TGTT	ACGA	227
STARBURST_53gc_gc3s_50	STARBURST_53gc_gc3s_50.1_L0_2	STARBURST_53gc_gc3s_50.1_L0_2_8	1_C04_set29	CGGCGACATTTAGGCCTTGAAGACAAACGATTAGGGCTACCGAGATTGGTCACAACGGGAGGTCACAAGGACTTGCTGCTCCGAATGTTAGATCACAAGCTGCTGCACATCGGGCAGTACTTAGGCGCGCTCGTCTTGATCCTTCTGAAATCGACTTCATCGAAGCGCATGGGACAGGAACGACACTGGGGGATCTTTGTGAAGTGCAGGAAGTCTTCTAGGGGTGTTGCGTGCTT	ACGA	CAGG	236
STARBURST_53gc_gc3s_50	STARBURST_53gc_gc3s_50.1_L0_2	STARBURST_53gc_gc3s_50.1_L0_2_9	1_C04_set29	CGGCGACATTTAGGCCTTGAAGACAACAGGGAATCAATGACAGCTTCGTGTCCCCCAAAAAACGCGCCAACCCTCTGGTTGTATCTGCGTCGAAGTCCACAATTGGACACACCGAACCATCAGCAGGCTTGGTCGGAATCTTGTCGGCTCTCATGAGTTTCGAGAAGCGGATTGTGCCACGCTTGGCTTACCTCACAGAGAGAGACGGCTTAAGTCTTCTAGGGGTGTTGCGTGCTT	CAGG	GCTT	237
STARBURST_53gc_gc3s_50	STARBURST_53gc_gc3s_50.1_L0_3	STARBURST_53gc_gc3s_50.1_L0_3_1	1_C05_set30	ACCGGCCCAACTTAGTCAGAAGACAAAATGCGTCTCAAGAGTCTAACGTGAACCCTGCACTTGATGCCTCAGTCGTTCCACTACACTTCCCAACGAAGCACATCGAACTTCGCGCGGATGTGCCATACAAGGCAGTAGTGATGTCCTATGGATTTGCAGGGACGCTTGCCGACATCGTCCTTGAGTCTGAGGTTCCTCAACCAACTCCAAAGTCTTCTGTTTCGAGGTCAGGGCA	AATG	TCCA	235
STARBURST_53gc_gc3s_50	STARBURST_53gc_gc3s_50.1_L0_3	STARBURST_53gc_gc3s_50.1_L0_3_2	1_C05_set30	ACCGGCCCAACTTAGTCAGAAGACAATCCAGCAGTTGCTCAGGATACTGCTGGGCAACAGCCAATGCTTTTCGTGCTGAGTGCAAAGACACCACGTGCATTGGCTGCGTACATCGAGCTTTACCTCGGGTTTCTTCGTCATGCTGATCCTGGCTTGTTCGCACGGATCTGTTACACTGCATGCGTTGCACGGGAACATTACAAGTCTTCTGTTTCGAGGTCAGGGCA	TCCA	TTAC	227
STARBURST_53gc_gc3s_50	STARBURST_53gc_gc3s_50.1_L0_3	STARBURST_53gc_gc3s_50.1_L0_3_3	1_C05_set30	ACCGGCCCAACTTAGTCAGAAGACAATTACAAGCATCGGGTTGCCTGTGTGGCAACAGATCTGGTGGACTTGATTGCCCAGCTGGAAACTAGGTTGGTGCAAACTGCTTATGCTGGAGGTGGAGGTGCTAGGGCTGCTAGGACTGGTCCTCTTGTGTTTGCTTTTAGTGGACAGGGCACACAGTTTCCAGCTATGGCTGCGCCACTTGCTCGCAGATAAAGTCTTCTGTTTCGAGGTCAGGGCA	TTAC	GATA	244
STARBURST_53gc_gc3s_50	STARBURST_53gc_gc3s_50.1_L0_3	STARBURST_53gc_gc3s_50.1_L0_3_4	1_C05_set30	ACCGGCCCAACTTAGTCAGAAGACAAGATATGCACGTTTTGGGGAGATTGTAGGTGGATGTGCTAGGATGGCAAGGGAACTCAGCGGTTTCCCAGTAGATGGCATCCTACTTGGCGATGACGTTACCCCCGTTAAAGACAATTCGGCTGCAGCTGAGGTTCACTCCGAAGTGGACCAGATCTGCATCTTCGTGTACCAGTACGCTATGTAAGTCTTCTGTTTCGAGGTCAGGGCA	GATA	ATGT	235
STARBURST_53gc_gc3s_50	STARBURST_53gc_gc3s_50.1_L0_3	STARBURST_53gc_gc3s_50.1_L0_3_5	1_C05_set30	ACCGGCCCAACTTAGTCAGAAGACAAATGTGTCGCTGGCTAGGGGAGCTTGGTGTTGAGCCTAAAGCTGCGATAGGACACTCTTTGGGGGAAATTACGGCGGCTGTTATTGCAGGGGCGCTTCCATTTGAAGCGGCTCTTGATCTGGTTGTCACTCGTGCGAGGCTCCTTAAACCATGTGCAGAACAACCCTCAGGAATGGCAAAGTCTTCTGTTTCGAGGTCAGGGCA	ATGT	GGCA	229
STARBURST_53gc_gc3s_50	STARBURST_53gc_gc3s_50.1_L0_3	STARBURST_53gc_gc3s_50.1_L0_3_6	1_C05_set30	ACCGGCCCAACTTAGTCAGAAGACAAGGCAGCATTGGCCTGTACACCTGACGTTGCCTCCAAACTCACTCTTGGAGCTTCAGTGTCTGTGTCGGTCTACAACGGGCCTCAGTCCATTTGCCTTTCTGGTGCTTCTGCTGAACTGGATGATGCAGTGAGGGCCGCTAAAGCGCGCAATATCAAAGCGACAAGGCTTCAAGTCGACCAAAAGTCTTCTGTTTCGAGGTCAGGGCA	GGCA	CCAA	233
STARBURST_53gc_gc3s_50	STARBURST_53gc_gc3s_50.1_L0_3	STARBURST_53gc_gc3s_50.1_L0_3_7	1_C05_set30	ACCGGCCCAACTTAGTCAGAAGACAACCAAGGGTTTCACTCGCCATGCGTTGATGCTGCTGTTCCAGGACTACAAGCTTGGTGTGCAGCACATCGTGCTTCAGCTGCTCCTCTTAAGATGCCACTCTACTCGACTGTTCGCGGTGATGTTGTTCCTAAAGGAGCCGCCCTTGATCCAGAACATTGGGTTGCCCATGCAAGGAATCCCGTACTAAGTCTTCTGTTTCGAGGTCAGGGCA	CCAA	TACT	238
STARBURST_53gc_gc3s_50	STARBURST_53gc_gc3s_50.1_L0_3	STARBURST_53gc_gc3s_50.1_L0_3_8	1_C05_set30	ACCGGCCCAACTTAGTCAGAAGACAATACTCTTCGCTCAAACGGCTCAGGCGCTTAAAGAGTCTCTTCCCCATGGGATTACACTCGATGTCGGTCCTCAAGCCGTTGCTTGGTCACTCCTATTGCTGAACGGTCTGTCTGCAACTCGGACAGTTGCTGCAGGAGCTAAAAAGGGTGCTGATCAAGAGAGGGCCCTTCTTGGTGCTCTAAGTCTTCTGTTTCGAGGTCAGGGCA	TACT	CTCT	233
STARBURST_53gc_gc3s_50	STARBURST_53gc_gc3s_50.1_L0_3	STARBURST_53gc_gc3s_50.1_L0_3_9	1_C05_set30	ACCGGCCCAACTTAGTCAGAAGACAACTCTTGGAGCGCTTTTTGAGCAGCACAAAGTCACTCCCGATTTTGGCCGCCTGTATGCTCCTTTGGAGAAAACTCGGATCCCTACCTACCCTTTTGAGCGCGCTAGGTGCTATCCAACCTTTATCCCATCACGCTTTGCTCATGGTGCAGCCGCTGCTGCAAAAACTGATGGAGAAGAGACGGCTTAAGTCTTCTGTTTCGAGGTCAGGGCA	CTCT	GCTT	238
STARBURST_53gc_gc3s_50	STARBURST_53gc_gc3s_50.1_L0_4	STARBURST_53gc_gc3s_50.1_L0_4_1	1_C06_set31	TGCGCGCACCGTATGTTAGAAGACAAAATGCGTCTCAGAGAAGTCCTTTCAGCGGAAGAGGAGAATGTGGCACCCGTGGGACTTCTCACGAAAGAAGATCTTCGCGCAGCTTTGGTAGCTTGCTTGAGGGCCACACTAGAACTAAGGCCTGACGAAGAATTGGACGAGGCTGAACCCTTGACCGTTCACGGTGTCGATTCAAGTCTTCTGACCTAGTTGCGGCTCA	AATG	ATTC	226
STARBURST_53gc_gc3s_50	STARBURST_53gc_gc3s_50.1_L0_4	STARBURST_53gc_gc3s_50.1_L0_4_2	1_C06_set31	TGCGCGCACCGTATGTTAGAAGACAAATTCCATAGGGTTCGCAAAGCTTAGGAAGCACGTGGAAGATCGCTGGGGTTTGGACATTCCGGTCGTTTATTGGTCTGATGCCTTCACCGTGGGTGAGATGTTGGGTAACCTGGTTGGTCAGTACGACGTTGTTTCAACAGCTGCACGGGGAAGTGGATCAAATGCGGCGGATGAAGTTGCCACACGTCAGTTAAGTCTTCTGACCTAGTTGCGGCTCA	ATTC	AGTT	245
STARBURST_53gc_gc3s_50	STARBURST_53gc_gc3s_50.1_L0_4	STARBURST_53gc_gc3s_50.1_L0_4_3	1_C06_set31	TGCGCGCACCGTATGTTAGAAGACAAAGTTGCTTAACTTCGACCTCCTCAAGCTGGCTGGTGACGTGGAATCAAATCCGGGACCTATGGTCCAAGATACGTCCTCTGCATCCACCAGTCCGATCTTGACTCGGTGGTACATAGATACTCGCCCTCTTACTGCATCTACCGCTGCTCTCCCACTATTGGAAACCCTCCAACCTGAAGTCTTCTGACCTAGTTGCGGCTCA	AGTT	CCTG	229
STARBURST_53gc_gc3s_50	STARBURST_53gc_gc3s_50.1_L0_4	STARBURST_53gc_gc3s_50.1_L0_4_4	1_C06_set31	TGCGCGCACCGTATGTTAGAAGACAACCTGCTGACCAGATCTCAGTCCAGAAGTACTACCACCTGAAGGACAAGCACATGTCCCTCGCGTCCAATCTGCTCAAGTACCTCTTCGTACACCGGAACTGTAGGATACCCTGGTCGTCCATCGTAATTAGTCGGACTCCCGATCCTCATAGGCGTCCGTGTTACATTCCCCCAAGTGGTTCACAAAAGTCTTCTGACCTAGTTGCGGCTCA	CCTG	ACAA	238
STARBURST_53gc_gc3s_50	STARBURST_53gc_gc3s_50.1_L0_4	STARBURST_53gc_gc3s_50.1_L0_4_5	1_C06_set31	TGCGCGCACCGTATGTTAGAAGACAAACAAGAGGATTCGTTCAAGGACGGCTACACGGGGATCAACGTCGAGTTCAACGTGTCTCACCAAGCATCGATGGTCGCAATTGCAGGGACTGCCTTCACACCCAATTCAGGTGGAGACTCCAAGCTCAAGCCGGAGGTTGGCATAGACATAACCTGCGTAAATGAACGGCAAGGAAAGTCTTCTGACCTAGTTGCGGCTCA	ACAA	AGGA	227
STARBURST_53gc_gc3s_50	STARBURST_53gc_gc3s_50.1_L0_4	STARBURST_53gc_gc3s_50.1_L0_4_6	1_C06_set31	TGCGCGCACCGTATGTTAGAAGACAAAGGACGGAATGGGGAGGAACGCTCGCTAGAGTCACTTCGGCAGTACATAGACATCTTCTCTGAGGTGTTCTCGACGGCGGAGATGGCCAATATACGCCGATTGGATGGTGTCTCATCCTCATCTCTGTCTGCCGATCGGCTGGTAGACTACGGTTACCGGCTGTTCTACACGTACTGGGCACTTAAGAAGTCTTCTGACCTAGTTGCGGCTCA	AGGA	TAAG	239
STARBURST_53gc_gc3s_50	STARBURST_53gc_gc3s_50.1_L0_4	STARBURST_53gc_gc3s_50.1_L0_4_7	1_C06_set31	TGCGCGCACCGTATGTTAGAAGACAATAAGGAAGCCTACATCAAGATGACGGGAGAGGCTTTGCTGGCACCATGGTTGCGAGAGCTTGAGTTCTCTAATGTCGTTGCACCTGCTGCCGTAGCTGAAAGTGGAGACAGTGCTGGAGATTTTGGCGAACCATACACCGGAGTCCGAACCACCCTTTACAAGAACCTGGTTGAGGACGTTCGAAGTCTTCTGACCTAGTTGCGGCTCA	TAAG	TTCG	235
STARBURST_53gc_gc3s_50	STARBURST_53gc_gc3s_50.1_L0_4	STARBURST_53gc_gc3s_50.1_L0_4_8	1_C06_set31	TGCGCGCACCGTATGTTAGAAGACAATTCGCATCGAAGTTGCAGCTCTGGGTGGTGATTACCTTTTTGCGACTGCTGCACGAGGTGGTGGAATAGGAGCAAGTAGTCGACCTGGAGGAGGTCCTGATGGAAGTGGTATACGGAGTCAAGATCCGTGGAGGCCTTTCAAGAAGCTCGACATCGAACGCGACATTCAGCCTTGCGCTACCGAAGTCTTCTGACCTAGTTGCGGCTCA	TTCG	ACCG	235
STARBURST_53gc_gc3s_50	STARBURST_53gc_gc3s_50.1_L0_4	STARBURST_53gc_gc3s_50.1_L0_4_9	1_C06_set31	TGCGCGCACCGTATGTTAGAAGACAAACCGGAGTATGTAATTGTCTGTCTCGCGGAAGTGGAAGCAATGCAGCTGACGAGGTAGCTACCCGGCAACTCCTCAACTTTGATCTCCTGAAGCTAGCAGGGGATGTGGAGAGCAACCCAGGACCAATGGCGTCCTTTGAAAACAGCCTGAGCGTCCTGATAGTTGGAGAGACGGCTTAAGTCTTCTGACCTAGTTGCGGCTCA	ACCG	GCTT	230
STARBURST_53gc_gc3s_50	STARBURST_53gc_gc3s_50.1_L0_5	STARBURST_53gc_gc3s_50.1_L0_5_1	1_C07_set32	AGCGCGCACACTCGTATAGAAGACAAAATGCGTCTCATTGGAGCTGGATTGGGAGGACTAGCAGCAGCTATTGCTTTGCGACGACAAGGGCACGTCGTCAAGATCTATGAGTCCAGCTCCTTCAAAGCGGAACTAGGAGCAGGTTTGGCAGTCCCACCAAATACACTACGTTCCTTGCAGCAGCTCGGCTGCAACACGGAGAATAAGTCTTCTAGGAAACGCCACGACGT	AATG	GAAT	230
STARBURST_53gc_gc3s_50	STARBURST_53gc_gc3s_50.1_L0_5	STARBURST_53gc_gc3s_50.1_L0_5_2	1_C07_set32	AGCGCGCACACTCGTATAGAAGACAAGAATCTGAATGGTGTCGACAATTTGTGCTTCACGGCGATGGGCTACGATGGCTCAGTGGGCATGATGAACAACATGACGGATTATCGTGAGGCGTATGGCACCTCCTGGATCATGGTCCACCGGGTTGACCTCCATAATGAATTGATGCGTGTTGCTTTGGATCCAGGGGGACTTGGGCCACCAGAAGTCTTCTAGGAAACGCCACGACGT	GAAT	CCAG	237
STARBURST_53gc_gc3s_50	STARBURST_53gc_gc3s_50.1_L0_5	STARBURST_53gc_gc3s_50.1_L0_5_3	1_C07_set32	AGCGCGCACACTCGTATAGAAGACAACCAGCAACTCTGCATCTTAATCACCGGGTCACTTTTTGCGACGTCGACGCATGCACGGTGACCTTTACGAACGGTACAACTCAGTCTGCCGATCTTATCGTTGGGGCTGACGGGATACGTTCCACCATTCGTCGGTTTGTCTTGGAGGAGGATGTGACCATACCAGCAAGCGGAATTGTAAGTCTTCTAGGAAACGCCACGACGT	CCAG	TTGT	231
STARBURST_53gc_gc3s_50	STARBURST_53gc_gc3s_50.1_L0_5	STARBURST_53gc_gc3s_50.1_L0_5_4	1_C07_set32	AGCGCGCACACTCGTATAGAAGACAATTGTGGGCTTTCGATGGCTGGTTCAAGCAGATGCGTTGGATCCTTACCCAGAGCTCGACTGGATTGTGAAGAAGCCTCCTCTTGGAGCTCGCTTGATTAGCACCCCACAAAACCCGCAATCTGGAGTTGGACTTGCTGATCGTCGCACCATCATCATCTATGCATGTCGTGGGGGTACGATAAGTCTTCTAGGAAACGCCACGACGT	TTGT	CGAT	233
STARBURST_53gc_gc3s_50	STARBURST_53gc_gc3s_50.1_L0_5	STARBURST_53gc_gc3s_50.1_L0_5_5	1_C07_set32	AGCGCGCACACTCGTATAGAAGACAACGATGGTCAACGTACTCGCAGTCCATGACGATGAGAGGGATCAAAATACCGCTGACTGGTCGGTTCCGGCTAGTAAGGATGACCTCTTCCGAGTGTTCCATGACTACCATCCCCGTTTTCGGCGCCTTTTGGAACTTGCTCAGGACATCAACCTCTGGCAGATGCGAGTAGTGCCTGTGCTGAAAAGTCTTCTAGGAAACGCCACGACGT	CGAT	TGAA	236
STARBURST_53gc_gc3s_50	STARBURST_53gc_gc3s_50.1_L0_5	STARBURST_53gc_gc3s_50.1_L0_5_6	1_C07_set32	AGCGCGCACACTCGTATAGAAGACAATGAAGAAGTGGGTGAACAAGCGAGTGTGTCTGTTGGGAGATGCTGCTCACGCTATGCTACCTACTTTGGGACAGGGCTTTGGAATGGGTCTTGAGGACGCTGTAGCTCTTGGAACTCTCCTTCCGAAAGGGACGACAGCATCTCAGATCGAAACACGGCTCGCGGTTTATGAACAGCTACGGAAGTCTTCTAGGAAACGCCACGACGT	TGAA	ACGG	234
STARBURST_53gc_gc3s_50	STARBURST_53gc_gc3s_50.1_L0_5	STARBURST_53gc_gc3s_50.1_L0_5_7	1_C07_set32	AGCGCGCACACTCGTATAGAAGACAAACGGAAGGATCGAGCAGAGTTTGTAGCGGCTGAGAGCTACGAGGAGCAGTATGTTCCTGAAAAACGCGGTCTGTACCTGCGTTCCAAAGAACTGCGCGATCGGGTTATGGGTTACGACATCAAGGTCGAGTCCGAGAAGGTGCTTGAAACGCTCCTTCGGAGCTCTAATTCAGCTGGATCTGAAGTCTTCTAGGAAACGCCACGACGT	ACGG	TCTG	234
[truncated: 281 more rows]

## Sheet: hingesets
set_size	hf_oh_set	fid_T4_18h_25c	fid_T4_18h_37c	fid_T4_BsmBI	fid_T4_BsaI	fid_T7_18h_25c	fid_T7_18h_37c
[truncated: 4,405 more rows]

[truncated: 3 more sheets: indexsets, amplicon_barcoding_primers, cost_estimates]
